# Supplementary material for: Convergent use of phosphatidic acid for hepatitis C virus and SARS-CoV-2 replication organelle formation
Source: Nat Commun. 2021 Dec 14;12:7276. doi: 10.1038/s41467-021-27511-1 (PMC8671429; doi:10.1038/s41467-021-27511-1)
Supplement: Supplementary file 4 — Supplementary Dataset 1 [file 41467_2021_27511_MOESM4_ESM.xlsx]

## Sheet: PD2.2  MS data analysis
Protein FDR Confidence Combined	Accession	Description	Exp q-value Combined	Sum PEP Score	Coverage in Percent	Number of Peptides	Number of Unique Peptides	Number of Protein Groups	Number of AAs	MW in kDa	calc pI	Score Sequest HT A2 Sequest HT	Score Sequest HT B2 Sequest HT	Score Sequest HT C2 Sequest HT	Score Sequest HT D2 Sequest HT	Score Sequest HT E2 Sequest HT	Score Sequest HT F2 Sequest HT	Score Sequest HT G2 Sequest HT	Score Sequest HT H2 Sequest HT	Score Sequest HT I2 Sequest HT	Score Sequest HT J2 Sequest HT	Score Sequest HT K2 Sequest HT	Score Sequest HT L2 Sequest HT	Number of PSMs by Search Engine A2 Sequest HT	Number of PSMs by Search Engine B2 Sequest HT	Number of PSMs by Search Engine C2 Sequest HT	Number of PSMs by Search Engine D2 Sequest HT	Number of PSMs by Search Engine E2 Sequest HT	Number of PSMs by Search Engine F2 Sequest HT	Number of PSMs by Search Engine G2 Sequest HT	Number of PSMs by Search Engine H2 Sequest HT	Number of PSMs by Search Engine I2 Sequest HT	Number of PSMs by Search Engine J2 Sequest HT	Number of PSMs by Search Engine K2 Sequest HT	Number of PSMs by Search Engine L2 Sequest HT	Number of Peptides by Search Engine A2 Sequest HT	Number of Peptides by Search Engine B2 Sequest HT	Number of Peptides by Search Engine C2 Sequest HT	Number of Peptides by Search Engine D2 Sequest HT	Number of Peptides by Search Engine E2 Sequest HT	Number of Peptides by Search Engine F2 Sequest HT	Number of Peptides by Search Engine G2 Sequest HT	Number of Peptides by Search Engine H2 Sequest HT	Number of Peptides by Search Engine I2 Sequest HT	Number of Peptides by Search Engine J2 Sequest HT	Number of Peptides by Search Engine K2 Sequest HT	Number of Peptides by Search Engine L2 Sequest HT	NS4BA	Pfam IDs
High	P61604	10 kDa heat shock protein, mitochondrial OS=Homo sapiens GN=HSPE1	0	39.278	73	9	9	1	102	10.9	8.92	12.54	11.83	35.77	26.52	56.76	67.95	73.56	65.15	70.15	69.76	115.76	114.31	4	4	12	9	20	24	28	24	29	27	36	38	4	4	6	6	6	7	6	6	7	7	5	6		Pf00166
High	Q04917	14-3-3 protein eta OS=Homo sapiens GN=YWHAH	0	13.816	19	5	1	1	246	28.2	4.84	2.14		2.31	2.18	4.85	4.57	2.98	4.47	10.71	4.84	4.25	7.19	1		1	1	2	2	1	2	4	3	2	3	1		1	1	2	2	1	2	4	3	2	3		Pf00244
High	P61981	14-3-3 protein gamma OS=Homo sapiens GN=YWHAG	0	14.992	19	5	1	1	247	28.3	4.89	10.73	9	9.67	6.56	8.63	11.35	6.93	8.25	6.94	8.46	8.39	8.8	3	2	3	2	3	4	2	3	3	4	3	3	2	1	2	2	3	3	2	3	3	4	3	3	membrane	Pf00244
High	P27348	14-3-3 protein theta OS=Homo sapiens GN=YWHAQ	0	26.928	36	8	3	1	245	27.7	4.78	2.14		5.14	6.05	9.51	12.3	8.2	8.52	13.54	17.98	9.45	9.32	1		2	2	4	4	3	3	5	7	4	4	1		2	2	4	3	3	3	5	6	4	4		Pf00244
High	Q99943	1-acyl-sn-glycerol-3-phosphate acyltransferase alpha OS=Homo sapiens GN=AGPAT1	0	14.917	18	3	3	1	283	31.7	9.38					2.82	8.87		8.16	8.25	6.18							1	2		3	3	2							1	1		2	2	2			PA related;lipid	Pf01553
High	O60783	28S ribosomal protein S14, mitochondrial OS=Homo sapiens GN=MRPS14 {ECO:0000312|HGNC:HGNC:14049}	0.002	5.969	12	1	1	1	128	15.1	11.41					3.52		3.53	3.15	10.99	3.13	6.16						1		1	1	3	1	2						1		1	1	1	1	1			Pf00253
High	P82914	28S ribosomal protein S15, mitochondrial OS=Homo sapiens GN=MRPS15	0	7.411	12	3	3	1	257	29.8	10.48					0	1.93	1.61	1.85	4.23	4.42	2.48	2.13					1	1	1	1	2	2	1	1					1	1	1	1	2	2	1	1		Pf00312
High	Q9Y2R5	28S ribosomal protein S17, mitochondrial OS=Homo sapiens GN=MRPS17	0	9.623	29	2	2	1	130	14.5	9.85					10.15	13.31	11.82	15.71	13.18	11.71		5.01					3	3	2	3	3	2		1					2	1	1	1	1	1		1		Pf00366
High	Q9Y676	28S ribosomal protein S18b, mitochondrial OS=Homo sapiens GN=MRPS18B	0	28.231	30	5	5	1	258	29.4	9.38			2.55		2.5	11.87	10.08	13.69	12.1	17.98	5.35	18.06			1		1	4	4	5	3	5	2	6			1		1	3	3	4	2	4	2	4		Pf01084
High	Q9Y399	28S ribosomal protein S2, mitochondrial OS=Homo sapiens GN=MRPS2	0	14.771	18	5	5	1	296	33.2	9.26						2.45			9.38	9.61	2.78							1			4	4	1							1			4	3	1			Pf00318
High	P82921	28S ribosomal protein S21, mitochondrial OS=Homo sapiens GN=MRPS21	0	13.087	39	3	3	1	87	10.7	10.21						3.17	3.26		8.27	7.04								1	1		3	2								1	1		3	2				Pf01165
High	Q9Y3D9	28S ribosomal protein S23, mitochondrial OS=Homo sapiens GN=MRPS23	0	17.199	20	3	3	1	190	21.8	8.9					9.41	7.75		2.87	12.56	13.13	10.09	6.05					3	4		1	4	4	3	2					3	3		1	3	3	2	2		Pf10484, Pf13741
High	Q9BYN8	28S ribosomal protein S26, mitochondrial OS=Homo sapiens GN=MRPS26	0	14.262	22	5	5	1	205	24.2	10.39			2.47	2.35	5.32	5.58	5.65		6.35	8.22	3.01	6.27			1	1	2	2	2		2	3	1	2			1	1	2	2	2		2	3	1	2		Pf14943
High	Q9Y2Q9	28S ribosomal protein S28, mitochondrial OS=Homo sapiens GN=MRPS28	0	8.787	19	4	4	1	187	20.8	9.1					4.29			2.12	10.58	2.55							2			1	4	1							2			1	4	1				Pf00575, Pf10246
High	Q92665	28S ribosomal protein S31, mitochondrial OS=Homo sapiens GN=MRPS31	0	18.205	17	5	5	1	395	45.3	9.29				2.38	5.44	2.3	11.88	5.06	3.48	12.26	2.74					1	2	2	4	2	1	4	2					1	1	2	3	2	1	3	2			Pf15433
High	Q9Y291	28S ribosomal protein S33, mitochondrial OS=Homo sapiens GN=MRPS33	0.003	6	23	2	2	1	106	12.6	10.11									2.2	5.26											1	2											1	2				Pf08293
High	P82930	28S ribosomal protein S34, mitochondrial OS=Homo sapiens GN=MRPS34	0	12.483	15	3	3	1	218	25.6	9.98					5.48	4.91	9.9	2.55	5.78	5.71							2	2	4	1	2	2							2	2	3	1	1	1
High	P82909	28S ribosomal protein S36, mitochondrial OS=Homo sapiens GN=MRPS36	0	8.219	30	2	2	1	103	11.5	9.99									4.1	7.98	7.86	4.4									1	3	2	1									1	2	1	1
High	P82932	28S ribosomal protein S6, mitochondrial OS=Homo sapiens GN=MRPS6	0	11.525	14	2	2	1	125	14.2	9.26	2.01	1.66	2.56	2.52	5.1	3.05	5.02	3.09	4.2	7.57	2.06	2.38	1	1	1	1	2	2	2	2	2	4	2	2	1	1	1	1	1	1	1	1	1	2	1	1		Pf01250
High	Q9Y2R9	28S ribosomal protein S7, mitochondrial OS=Homo sapiens GN=MRPS7	0	21.507	32	7	7	1	242	28.1	9.99					11.35	13.44	11.03	13.66	14.3	18.74	2.84	2.32					4	5	4	5	5	7	1	1					4	5	3	4	4	6	1	1		Pf00177
High	P82933	28S ribosomal protein S9, mitochondrial OS=Homo sapiens GN=MRPS9	0	13.387	11	4	4	1	396	45.8	9.51			1.89		3.17		3.11	6.03	6.59	7.73	7.23	3.28			1		1		1	2	3	3	3	1			1		1		1	2	3	3	3	1		Pf00380
High	P52758	2-iminobutanoate/2-iminopropanoate deaminase {ECO:0000305|PubMed:22094463} OS=Homo sapiens GN=RIDA {ECO:0000312|HGNC:HGNC:16897}	0	11.777	27	3	3	1	137	14.5	8.68					2.7	5.43	2.56	2.89	5.82	2.72		2.68					1	2	1	1	2	1		1					1	2	1	1	2	1		1	lipid	Pf01042
High	Q9BYD6	39S ribosomal protein L1, mitochondrial OS=Homo sapiens GN=MRPL1	0.002	5.558	8	3	3	1	325	36.9	8.78					3.1	2.76	3.16	3.06	5.01	3.13	2.95	2.95					1	1	1	1	3	1	1	1					1	1	1	1	3	1	1	1		Pf00687, Pf13003
High	P52815	39S ribosomal protein L12, mitochondrial OS=Homo sapiens GN=MRPL12	0	22.29	28	5	5	1	198	21.3	8.87					18.89	9.84	23.5	7.05	21.5	20.13	2.75	7.09					5	4	6	3	5	5	1	3					4	4	5	3	4	4	1	3		Pf00542
High	Q9BYD1	39S ribosomal protein L13, mitochondrial OS=Homo sapiens GN=MRPL13	0.003	5.123	15	3	3	1	178	20.7	9.16						2.61			3.64	1.7		2.12						1			2	1		1						1			2	1		1		Pf00572
High	Q6P1L8	39S ribosomal protein L14, mitochondrial OS=Homo sapiens GN=MRPL14	0	9.629	23	3	3	1	145	15.9	10.24					4.78	1.75	1.81		2.23	4.92	2.41	1.99					2	1	1		1	2	1	1					2	1	1		1	2	1	1		Pf00238
High	Q9P015	39S ribosomal protein L15, mitochondrial OS=Homo sapiens GN=MRPL15	0	8.384	14	3	3	1	296	33.4	10.01									5.41	4.3											2	2											2	2				Pf00828
High	Q9NX20	39S ribosomal protein L16, mitochondrial OS=Homo sapiens GN=MRPL16	0.005	3.679	8	2	2	1	251	28.4	10.13							1.69		2.89	2.99									1		1	1									1		1	1				Pf00252
High	P49406	39S ribosomal protein L19, mitochondrial OS=Homo sapiens GN=MRPL19	0.005	3.825	10	3	3	1	292	33.5	9.5						1.84			3.78		1.94	1.94						1			3		1	1						1			3		1	1		Pf01245
High	Q96A35	39S ribosomal protein L24, mitochondrial OS=Homo sapiens GN=MRPL24	0	11.199	17	3	3	1	216	24.9	9.29							3.38		4.47										1		2										1		2					Pf00467
High	Q9P0M9	39S ribosomal protein L27, mitochondrial OS=Homo sapiens GN=MRPL27	0	11.789	21	2	2	1	148	16.1	10.42					2.86		2.17		5.35	6.94							1		1		2	2							1		1		1	2			lipid	Pf01016
High	Q13084	39S ribosomal protein L28, mitochondrial OS=Homo sapiens GN=MRPL28	0.003	4.535	12	3	3	1	256	30.1	8.29								1.78	4.67	1.64										1	2	1										1	2	1				Pf00830
High	P09001	39S ribosomal protein L3, mitochondrial OS=Homo sapiens GN=MRPL3	0.006	3.583	5	2	2	1	348	38.6	9.48									2.43			0									1			1									1			1		Pf00297
High	Q9BZE1	39S ribosomal protein L37, mitochondrial OS=Homo sapiens GN=MRPL37	0	29.816	24	7	7	1	423	48.1	8.59			11.93	4.5		7.24	2.92		17.68	10.46	8.87	7.45			3	1		2	1		5	4	2	3			1	1		2	1		5	3	1	3		Pf07147
High	Q9NQ50	39S ribosomal protein L40, mitochondrial OS=Homo sapiens GN=MRPL40	0	11.363	17	2	2	1	206	24.5	9.63					2.78		5.93	8.67	5.53	18.83	2.9	2.75					1		2	3	2	6	1	1					1		1	2	2	2	1	1		Pf09812
High	Q8IXM3	39S ribosomal protein L41, mitochondrial OS=Homo sapiens GN=MRPL41	0.003	6.18	26	3	3	1	137	15.4	9.57						2.19	3.23			4.93								1	1			2								1	1			2				Pf09809
High	Q9H9J2	39S ribosomal protein L44, mitochondrial OS=Homo sapiens GN=MRPL44	0	18.373	20	4	4	1	332	37.5	8.4									5.75	9.97											2	4											2	4				Pf00636
High	Q9BRJ2	39S ribosomal protein L45, mitochondrial OS=Homo sapiens GN=MRPL45	0.003	5.361	12	2	2	1	306	35.3	9.03							3.03	3.36	2.2	7.81									1	1	1	3									1	1	1	2				Pf04280
High	Q9H2W6	39S ribosomal protein L46, mitochondrial OS=Homo sapiens GN=MRPL46	0	14.794	17	5	5	1	279	31.7	7.05				2.37	9.24	3.2	5.16	4.98		2.81	3.05	5.04				1	3	1	2	2		1	1	2				1	3	1	2	2		1	1	2		Pf11788
High	Q13405	39S ribosomal protein L49, mitochondrial OS=Homo sapiens GN=MRPL49	0	9.904	16	2	2	1	166	19.2	9.45					3.43			5.56	9.69	9.2							1			2	3	3							1			1	2	2				Pf05046
High	Q4U2R6	39S ribosomal protein L51, mitochondrial OS=Homo sapiens GN=MRPL51	0.008	3.402	9	1	1	1	128	15.1	11.27									2.47	2.55											1	1											1	1				Pf10244
High	Q96EL3	39S ribosomal protein L53, mitochondrial OS=Homo sapiens GN=MRPL53	0	9.081	22	2	2	1	112	12.1	8.76				3.02	3.23	2.56	3.38	3.42	3.09	7.82	3.08	2.72				1	1	1	1	1	2	4	1	2				1	1	1	1	1	1	2	1	1		Pf10780
High	Q6P161	39S ribosomal protein L54, mitochondrial OS=Homo sapiens GN=MRPL54	0	6.541	19	1	1	1	138	15.8	9.6					4.44				7.49	11.83							1				2	3							1				1	1				Pf08561
High	Q9BYD2	39S ribosomal protein L9, mitochondrial OS=Homo sapiens GN=MRPL9	0	22.251	24	6	6	1	267	30.2	10.08					6.71	6.9	14.1	13.8	3.81	15.87	2.09	5.61					2	4	5	6	1	5	1	2					2	4	4	5	1	4	1	2		Pf01281
High	Q9NP92	39S ribosomal protein S30, mitochondrial OS=Homo sapiens GN=MRPS30	0.004	4.175	10	2	2	1	439	50.3	7.97						2.71		3.21		2.82								1		1		1								1		1		1				Pf07147
High	Q15125	3-beta-hydroxysteroid-Delta(8),Delta(7)-isomerase OS=Homo sapiens GN=EBP	0	13.614	10	2	2	1	230	26.3	7.9	8.34	7.64	4.12	6.18	4.38	5.17	6.76	7.65	4.5	10.88	28.7	26.14	3	3	2	2	2	2	3	3	2	4	13	12	2	2	1	1	2	1	2	2	2	2	2	2	lipid	Pf05241
High	P31937	3-hydroxyisobutyrate dehydrogenase, mitochondrial OS=Homo sapiens GN=HIBADH	0	35.231	25	5	5	1	336	35.3	8.13	3.62		3.51	3.65	12.35	8.46	7.61	7.83	25.33	27.82	26.7	29.64	1		1	1	3	2	2	2	6	6	6	7	1		1	1	2	1	2	2	4	5	4	4		Pf02254, Pf02826, Pf03446, Pf03807, Pf14833
High	P42765	3-ketoacyl-CoA thiolase, mitochondrial OS=Homo sapiens GN=ACAA2	0	105.009	62	18	18	1	397	41.9	8.09	6.39	7.77	5.79	7.12	20.63	17.54	21.44	25.77	49.68	49.36	44.59	43.78	2	2	2	3	7	6	9	9	18	14	14	13	2	2	2	3	5	5	8	7	14	10	10	10	lipid	Pf00108, Pf02801, Pf02803
High	P46783	40S ribosomal protein S10 OS=Homo sapiens GN=RPS10	0	21.448	44	8	8	1	165	18.9	10.15	3.97	7.65	0	0	13.17	10.96	9.17	13.48	9.32	11.27	5.61	4.56	1	3	1	1	6	5	5	6	4	6	3	2	1	3	1	1	4	3	3	4	3	4	3	2		Pf03501
High	P62280	40S ribosomal protein S11 OS=Homo sapiens GN=RPS11	0	22.729	40	8	8	1	158	18.4	10.3	8.82	8.11	7.81	5.25	6.27	8.66	9.48	8.04	9.53	12.45	7.65	7.36	4	4	3	2	4	4	6	4	4	6	3	3	4	4	3	2	4	4	5	3	4	5	2	3		Pf00366
High	P25398	40S ribosomal protein S12 OS=Homo sapiens GN=RPS12	0	31.858	60	8	8	1	132	14.5	7.21	7.44	3.53	1.93	10.2	4.25	6.25	7.56	8.99	7.9	15.38	4.4	4.55	4	2	1	5	3	4	4	5	4	7	2	2	3	2	1	3	2	2	3	4	3	4	2	2		Pf01248
High	P62277	40S ribosomal protein S13 OS=Homo sapiens GN=RPS13	0	27.536	44	7	7	1	151	17.2	10.54	9.7	15.3	7.4	8.17	4.14	6.78	19.75	13.04	8.76	7.49	4.78	5.98	4	6	4	3	3	3	8	7	4	5	2	3	4	5	4	3	3	3	6	5	4	4	2	3		Pf00312, Pf08069
High	P62263	40S ribosomal protein S14 OS=Homo sapiens GN=RPS14	0	44.13	38	6	6	1	151	16.3	10.05	12.62	11.87	12.74	16.3	9.27	6.26	13.34	12.9	21.23	24.99	13.37	18.37	4	5	3	5	4	2	4	5	7	6	4	7	3	3	2	3	4	2	3	4	5	4	3	4		Pf00411
High	P62841	40S ribosomal protein S15 OS=Homo sapiens GN=RPS15	0	26.617	52	5	5	1	145	17	10.39	9.75	5.48	4.91	2.51	4.77		11.17	5.49	5.4	6.28	2.77	5.28	4	2	3	2	2		5	2	2	4	1	2	3	2	2	2	2		4	1	2	2	1	2		Pf00203
High	P62244	40S ribosomal protein S15a OS=Homo sapiens GN=RPS15A	0	33.42	60	8	8	1	130	14.8	10.13	4.81	5.21	16.13	6.38	9.89	8.25	8.59	8.15	16.36	16.56	3.86	3.04	4	3	6	4	5	4	3	3	6	6	2	3	4	3	4	3	4	4	3	3	6	6	2	3		Pf00410
High	P62249	40S ribosomal protein S16 OS=Homo sapiens GN=RPS16	0	33.884	47	9	9	1	146	16.4	10.21	13.26	14.98	11.12	9.53	7.88	7.18	16.27	16.2	15.14	14.27	10.14	7.67	6	7	6	4	3	3	6	6	6	6	4	3	5	7	4	4	2	3	5	5	6	6	3	3		Pf00380
High	P08708	40S ribosomal protein S17 {ECO:0000305} OS=Homo sapiens GN=RPS17 {ECO:0000312|HGNC:HGNC:10397}	0	33.969	62	8	8	1	135	15.5	9.85	5.29	7.24	6.22	5.51	2.49	4.49	5.19	8.5	17.27	17.69	3.21	7.97	3	4	2	2	1	3	3	4	6	6	1	4	2	3	2	1	1	2	3	3	4	5	1	3		Pf00833
High	P62269	40S ribosomal protein S18 OS=Homo sapiens GN=RPS18	0	34.15	57	12	12	1	152	17.7	10.99	18.02	18.1	19.52	15.39	16.45	13.15	15.31	15.08	15.54	19.59	17.63	16.31	8	7	8	7	6	5	7	6	6	7	7	6	8	7	6	7	6	5	7	6	6	7	7	6		Pf00416
High	P39019	40S ribosomal protein S19 OS=Homo sapiens GN=RPS19	0	46.995	68	13	13	1	145	16.1	10.32	18.88	18.23	21.09	25.31	21.42	13.02	25.02	23.02	13.13	14.39	12.02	7.6	9	8	8	13	9	6	12	12	6	6	5	3	9	8	8	12	9	6	10	10	6	6	5	3		Pf01090
High	P15880	40S ribosomal protein S2 OS=Homo sapiens GN=RPS2	0	37.013	32	9	9	1	293	31.3	10.24			3.81	2.28	6.26	21.24	16.72	21.17	30.96	31.83	17.97	24.29			2	1	3	8	8	10	13	12	7	10			2	1	3	6	6	8	8	8	7	9		Pf00333, Pf03719
High	P63220	40S ribosomal protein S21 OS=Homo sapiens GN=RPS21	0	12.703	58	4	4	1	83	9.1	8.5		2.15		8			1.93	2.2	5.21	4.79				1		3			1	1	2	2				1		2			1	1	2	2				Pf01249
High	P62266	40S ribosomal protein S23 OS=Homo sapiens GN=RPS23	0	22.183	49	6	6	1	143	15.8	10.49	2.21			4.82	1.95		8.84	10.77	8.11	12.49	2.22	6.91	1			2	1		4	5	3	5	1	3	1			2	1		3	4	3	5	1	3		Pf00164
High	P62851	40S ribosomal protein S25 OS=Homo sapiens GN=RPS25	0	14.869	30	5	5	1	125	13.7	10.11	7.65	9.5	7.56	4.69	7.8	6.47	8.8	8.52	10.14	12.51	4.17	4.53	4	4	4	3	3	4	4	4	4	5	2	2	4	4	3	3	3	4	4	4	4	5	1	1		Pf03297
High	P62854	40S ribosomal protein S26 OS=Homo sapiens GN=RPS26	0	25.939	50	5	5	1	115	13	11	7.78	7.63	2.45	4.43	14.91	14.69	13.98	18.74	33.36	35.42	15.61	18.34	3	3	1	2	5	5	6	7	11	11	5	6	3	3	1	2	4	3	4	4	5	2	3	3		Pf01283
High	P42677	40S ribosomal protein S27 OS=Homo sapiens GN=RPS27	0	19.688	40	5	3	1	84	9.5	9.45	6.52	2.47	8.28	8.49	5.61	2.97	5.73	8.93	8.8	7.77	8.67	8.53	2	1	3	3	2	1	2	3	3	3	3	3	2	1	3	2	2	1	2	2	3	3	3	3		Pf01667
High	Q71UM5	40S ribosomal protein S27-like OS=Homo sapiens GN=RPS27L {ECO:0000312|HGNC:HGNC:18476}	0	13.974	38	3	1	1	84	9.5	9.45	5.87	2.19	5.39	8.49	6.28	5.73	5.74	8.94	11.04	8.21	4.93	5.45	2	1	2	3	2	2	2	3	4	3	2	2	2	1	2	2	2	2	2	2	3	3	2	2		Pf01667
High	P62857	40S ribosomal protein S28 OS=Homo sapiens GN=RPS28	0	13.64	46	3	3	1	69	7.8	10.7	8.19	8.2	14.77	21.35	4.75	1.83	0		12.37	6.91	5.62	5.39	3	3	6	8	2	1	1		4	2	2	2	3	3	3	3	2	1	1		2	2	2	2		Pf01200
High	P62861	40S ribosomal protein S30 OS=Homo sapiens GN=FAU	0.003	4.761	31	3	3	1	59	6.6	12.15	1.92	2.05			1.74	1.97	1.97	1.91	1.63			1.91	1	1			1	1	1	1	1			2	1	1			1	1	1	1	1			2		Pf04758
High	P61247	40S ribosomal protein S3a {ECO:0000255|HAMAP-Rule:MF_03122} OS=Homo sapiens GN=RPS3A {ECO:0000255|HAMAP-Rule:MF_03122}	0	65.462	60	18	18	1	264	29.9	9.73	22.52	22.11	23.4	26.07	20.19	16.01	13.81	22.24	25.67	24.66	28.26	26.72	10	8	8	9	8	8	6	9	13	11	10	10	8	7	8	9	8	8	6	9	13	10	8	8		Pf01015
High	P62701	40S ribosomal protein S4, X isoform OS=Homo sapiens GN=RPS4X	0	75.079	57	18	18	1	263	29.6	10.15	21.41	37.54	23.79	27.17	27.34	23.11	36.08	31.7	51.04	33.25	29.58	23.82	8	15	9	12	13	10	15	13	21	14	13	12	8	10	6	8	12	9	11	11	12	11	10	9		Pf00900, Pf08071
High	P46782	40S ribosomal protein S5 OS=Homo sapiens GN=RPS5	0	34.627	32	7	7	1	204	22.9	9.72	15.22	18.38	6.51	9.77	10.05	16.65	11.63	13.22	20.33	23.28	17.1	15.51	4	5	2	5	3	5	4	4	6	8	5	5	3	3	2	5	3	4	3	3	4	6	4	4		Pf00177
High	P62753	40S ribosomal protein S6 OS=Homo sapiens GN=RPS6	0	32.056	29	7	7	1	249	28.7	10.84			4.41	13.8	14.69	13.88	16.25	12.8	15.91	22.5	34.31	38.37			1	3	5	4	5	4	5	7	10	11			1	1	4	3	4	3	4	4	4	3		Pf01092
High	P62081	40S ribosomal protein S7 OS=Homo sapiens GN=RPS7	0	29.032	56	8	8	1	194	22.1	10.1	7.88	5.05	2.22	7.59	7.44	2.75	8.46	24.83	19.72	11.89	5.21	4.15	3	2	1	4	4	1	3	8	7	4	2	2	1	1	1	4	3	1	3	5	6	4	2	2		Pf01251
High	P62241	40S ribosomal protein S8 OS=Homo sapiens GN=RPS8	0	31.102	38	7	7	1	208	24.2	10.32			13.15	22.06	5.69	8.1	7.87	13.35	21.54	12.33	15.21	15.45			4	7	2	3	3	5	8	5	5	6			3	5	2	3	3	4	6	4	4	6		Pf01201
High	P46781	40S ribosomal protein S9 OS=Homo sapiens GN=RPS9	0	37.777	57	13	13	1	194	22.6	10.65			3.85	2.16	14.65	17.15	19.98	23.07	17.52	16.76	20.27	19.89			2	1	6	7	9	10	7	7	9	10			1	1	6	7	9	9	7	7	8	7		Pf00163, Pf01479
High	P08865	40S ribosomal protein SA {ECO:0000255|HAMAP-Rule:MF_03016} OS=Homo sapiens GN=RPSA {ECO:0000255|HAMAP-Rule:MF_03016}	0	54.4	52	11	11	1	295	32.8	4.87	8.27	6.81	10.73	18.09	5.72	3.24	17.23	24.31	32.68	40.71	13.1	18.78	3	2	4	5	2	1	5	7	9	12	4	5	3	2	4	5	2	1	5	6	6	9	4	3		Pf00318
High	P05387	60S acidic ribosomal protein P2 OS=Homo sapiens GN=RPLP2	0	79.742	96	9	8	1	115	11.7	4.54	32.71	35.4	34.6	38.36	24.54	27.64	42.21	39.99	63.78	57.26	53.16	53.15	10	13	11	12	7	8	14	11	21	18	18	17	4	5	5	4	3	5	6	6	6	6	5	5		Pf00428
High	P27635	60S ribosomal protein L10 {ECO:0000305} OS=Homo sapiens GN=RPL10 {ECO:0000312|HGNC:HGNC:10298}	0	24.92	39	8	8	1	214	24.6	10.08		1.64	2.49	2.05	7.6	5.51	4.51	9.72	19.09	17.31	12.91	10.31		1	2	3	4	3	5	5	6	6	5	4		1	1	2	4	3	5	5	5	5	3	3		Pf00252
High	P62906	60S ribosomal protein L10a OS=Homo sapiens GN=RPL10A	0	36.521	40	9	9	1	217	24.8	9.94	4.16	2.19	2.18	4.32	10.38	12.84	17.86	13.01	16.68	24.15	13.98	9.23	2	1	2	2	5	5	7	6	6	10	5	4	2	1	2	2	5	4	6	6	6	7	4	4		Pf00687
High	P40429	60S ribosomal protein L13a OS=Homo sapiens GN=RPL13A	0	16.645	34	9	9	1	203	23.6	10.93		2.44	1.86		7.71	4.11	8.62	10.72	8.69	13.31	6.93	5.43		1	1		4	4	5	6	4	8	4	2		1	1		4	4	5	5	4	7	4	2		Pf00572
High	P50914	60S ribosomal protein L14 OS=Homo sapiens GN=RPL14	0	23.447	27	6	6	1	215	23.4	10.93	7.03	4.85	4.75	5.03	10.05	14.44	14.73	14.54	18.41	16.98	16.33	16.27	3	2	2	3	6	7	8	5	9	8	8	8	3	2	2	3	6	6	6	5	6	6	5	5		Pf01929
High	Q02543	60S ribosomal protein L18a OS=Homo sapiens GN=RPL18A	0	21.391	39	7	7	1	176	20.7	10.71	5.57	6.23	3.68	3.23	6.87	10.1	11.31	8.81	9.61	16.11	10.26	13.13	2	2	1	2	5	5	6	5	5	8	5	7	2	2	1	2	4	4	5	4	5	7	5	6		Pf01775
High	P84098	60S ribosomal protein L19 OS=Homo sapiens GN=RPL19	0	25.76	30	7	7	1	196	23.5	11.47	9.21	7.64	14.66	19.01	14.15	15.65	18.43	13.88	19.58	19.67	26.68	28.44	3	3	5	6	5	6	6	6	8	7	9	8	3	3	4	5	5	5	5	6	7	5	5	5		Pf01280
High	P46778	60S ribosomal protein L21 OS=Homo sapiens GN=RPL21	0	26.724	37	6	6	1	160	18.6	10.49	4.75		1.9	2.12	15.07	12.82	25.64	18.63	16.21	18.4	17.43	19.17	2		1	1	5	4	9	6	5	6	6	6	2		1	1	4	3	5	5	4	5	5	4		Pf01157
High	P35268	60S ribosomal protein L22 OS=Homo sapiens GN=RPL22	0	22.643	51	4	4	1	128	14.8	9.19	8.6	8.27	19.56	15.65	17.15	6.53	6	5.38	6.82	7.33	6.24	5.85	3	3	5	5	4	2	2	2	2	2	2	2	3	3	4	4	3	2	2	2	2	2	2	2		Pf01776
High	P62829	60S ribosomal protein L23 OS=Homo sapiens GN=RPL23	0	35.874	49	7	7	1	140	14.9	10.51	12.87	11.79	6.53	4.53	15.02	23.8	20.17	16.87	19.95	11.34	20.86	9.72	6	4	2	2	5	10	7	8	7	5	6	4	5	3	2	2	3	3	4	5	3	4	3	3		Pf00238
High	P62750	60S ribosomal protein L23a OS=Homo sapiens GN=RPL23A	0	30.148	46	10	10	1	156	17.7	10.45	5.09	7.21	9.65	9.67	7.45	9.54	11.89	11.26	18.52	10.34	10.22	11.47	2	3	4	4	3	4	5	5	9	5	4	5	2	3	4	3	3	4	5	5	7	5	3	4		Pf00276, Pf03939
High	P83731	60S ribosomal protein L24 OS=Homo sapiens GN=RPL24	0	25.356	46	10	10	1	157	17.8	11.25					17.51	12.36	18.96	17.51	18.04	16.35	11.62	13.09					8	5	8	7	7	7	5	5					7	5	8	7	7	7	5	5		Pf01246
High	P61254	60S ribosomal protein L26 OS=Homo sapiens GN=RPL26	0	28.118	48	9	9	1	145	17.2	10.55	6.34	4.84	2.25		10.14	6.49	7.38	7.44	15.84	13.59	10.06	9.54	3	2	1		5	3	3	4	7	6	5	4	3	2	1		5	3	3	4	6	6	5	4		Pf00467
High	P61353	60S ribosomal protein L27 OS=Homo sapiens GN=RPL27	0	32.585	51	7	7	1	136	15.8	10.56	10.11	8.4	2.26	2.57	19.11	13.89	19.41	12.01	16.95	22.12	25.75	13.34	5	3	1	2	9	7	8	5	9	9	10	6	4	2	1	2	5	5	5	4	5	6	4	4		Pf00467, Pf01777
High	P46776	60S ribosomal protein L27a OS=Homo sapiens GN=RPL27A	0	14.357	29	4	4	1	148	16.6	11	5.03	7.16	5.13	4.92	9.67	5.04	6.85	7.91	5.39	5.11	12.2	12.52	2	3	2	2	4	2	3	3	2	2	5	5	2	2	2	2	4	2	3	2	2	2	3	3		Pf00828
High	P47914	60S ribosomal protein L29 OS=Homo sapiens GN=RPL29	0	7.414	14	2	2	1	159	17.7	11.66					5.27	5.72	3.51	3.18	8.3	8.69	4.09	4.87					2	2	1	1	3	3	1	2					2	2	1	1	2	2	1	2		Pf01779
High	P39023	60S ribosomal protein L3 OS=Homo sapiens GN=RPL3	0	87.103	44	20	20	1	403	46.1	10.18	7.79	5.47	15.07	11.89	22.39	17.14	19.04	20.96	64.1	48.51	36.18	30.81	4	2	5	5	10	8	9	10	23	21	16	19	4	2	5	4	10	8	7	10	17	17	13	14		Pf00297
High	P62888	60S ribosomal protein L30 OS=Homo sapiens GN=RPL30	0	38.293	71	7	7	1	115	12.8	9.63	10.84	21.37	12.77	7.36	15.98	21.37	12.85	15.86	24.8	29.85	35.38	41.18	4	6	4	2	4	5	3	4	8	8	10	12	4	5	2	1	3	4	3	4	6	5	4	4		Pf01248
High	P62910	60S ribosomal protein L32 OS=Homo sapiens GN=RPL32	0	19.837	44	6	6	1	135	15.9	11.33					4.18	4.91	6.03	4.28	17.64	13.8	6.05	7.15					1	1	2	1	6	5	2	2					1	1	2	1	5	5	2	2		Pf01655
High	P49207	60S ribosomal protein L34 OS=Homo sapiens GN=RPL34	0	11.955	28	4	4	1	117	13.3	11.47				1.87	6.09	5.98	6.71	6.22	11.14	7.29	7.24	8.97				1	3	3	3	3	5	3	3	4				1	3	3	3	3	4	3	3	4		Pf01199
High	P42766	60S ribosomal protein L35 OS=Homo sapiens GN=RPL35	0	8.331	29	5	5	1	123	14.5	11.05			2.29	1.62		3.98	4.16	3.79	6.71	4.88	4.98	2.33			1	1		2	2	2	3	2	2	1			1	1		2	2	2	3	2	2	1		Pf00831
High	P18077	60S ribosomal protein L35a OS=Homo sapiens GN=RPL35A	0	16.05	45	7	7	1	110	12.5	11.06	5.06	3.01	2.93	3.03	10.79	7.15	7.12	9.24	7.81	9.11	6.56	10.35	2	1	1	2	5	3	5	6	7	5	3	7	2	1	1	2	5	3	5	5	6	5	3	6		Pf01247
High	Q9Y3U8	60S ribosomal protein L36 OS=Homo sapiens GN=RPL36	0	16.349	36	5	5	1	105	12.2	11.59					8.18	1.85	7.12	2.17	10.03	8.18	9.11	7.88					3	2	4	2	4	4	3	4					3	2	4	2	4	4	2	3		Pf01158
High	P83881	60S ribosomal protein L36a OS=Homo sapiens GN=RPL36A	0	14.89	39	6	2	1	106	12.4	10.58			2.82	2.68	2.56	1.86	4.68	2.14	5.41	11.14	4.68	7.26			1	1	1	1	2	1	2	5	2	3			1	1	1	1	2	1	2	5	2	2		Pf00935
High	Q969Q0	60S ribosomal protein L36a-like OS=Homo sapiens GN=RPL36AL	0	11.281	37	5	1	1	106	12.5	10.65						1.86	2.07	2.14	5.63	11.73	4.68	7.26						1	1	1	2	5	2	3						1	1	1	2	5	2	2		Pf00935
High	P61513	60S ribosomal protein L37a OS=Homo sapiens GN=RPL37A	0	14.562	50	4	4	1	92	10.3	10.43		2.04	1.76	2.18	6.25	4.13	9.02	8.95	6.84	8.48	11.95	6.48		1	1	1	3	3	4	4	3	5	5	4		1	1	1	3	3	3	3	3	3	3	3		Pf01780
High	P63173	60S ribosomal protein L38 OS=Homo sapiens GN=RPL38	0	19.784	50	5	5	1	70	8.2	10.1	7.3		5.35	2.24	5.52	6.86	11.69	9.54	8.96	3.11			3		2	1	2	2	4	4	4	1			2		2	1	1	2	3	3	4	1				Pf01781
High	P36578	60S ribosomal protein L4 OS=Homo sapiens GN=RPL4	0	93.076	44	18	18	1	427	47.7	11.06			8.12	12.67	31.07	29.62	46.91	52.51	62.58	64.44	47.73	56.72			3	5	10	10	17	19	21	22	15	18			3	4	8	8	11	12	14	15	10	10		Pf00573, Pf14374
High	P46777	60S ribosomal protein L5 OS=Homo sapiens GN=RPL5	0	48.668	41	13	13	1	297	34.3	9.72	15.23	18.12	10.57	2.79	19.96	18.76	21.94	9.55	28.23	30.39	25.24	22.49	6	7	3	2	6	6	7	3	12	13	9	7	6	6	3	1	6	5	5	3	7	10	8	7		Pf00861, Pf14204
High	Q02878	60S ribosomal protein L6 OS=Homo sapiens GN=RPL6	0	34.634	26	10	10	1	288	32.7	10.58				1.65	12.59	15.19	9.4	13	23.75	19.56	22.78	17.21				1	5	6	4	7	9	8	10	8				1	5	6	4	6	8	7	8	7		Pf01159, Pf03868
High	P18124	60S ribosomal protein L7 OS=Homo sapiens GN=RPL7	0	55.246	44	14	14	1	248	29.2	10.65	7.63	9.97	8.43	3.38	27.99	15.71	28.36	29.52	35.69	50.78	13.44	23.24	2	3	4	2	11	7	11	10	13	17	5	8	2	2	3	2	8	6	10	9	9	11	4	4		Pf00327, Pf08079
High	P62424	60S ribosomal protein L7a OS=Homo sapiens GN=RPL7A	0	67.903	52	16	16	1	266	30	10.61	3.04	9.48	4.67	4.96	12.73	17.28	19.56	24.39	22.53	30.43	21.42	28.12	2	3	2	2	4	6	7	8	8	10	8	10	2	2	2	2	4	5	7	7	8	8	3	6		Pf01248
High	P62917	60S ribosomal protein L8 OS=Homo sapiens GN=RPL8	0	30.461	44	9	9	1	257	28	11.03	3.31	6.9	10.75	8.95	17.85	11.24	8.54	16.11	17.63	15.39	11.12	11.89	2	3	5	5	6	7	5	7	9	9	4	6	2	3	5	5	4	7	5	7	8	7	4	5		Pf00181, Pf03947
High	P32969	60S ribosomal protein L9 OS=Homo sapiens GN=RPL9	0	45.517	53	7	7	1	192	21.9	9.95	2.54	2.57	14.7	15.31	24.24	11.74	14.62	18.08	38.24	39.49	28.2	20.95	1	1	4	4	7	3	4	5	11	12	8	7	1	1	1	1	3	2	3	3	5	6	3	3		Pf00347
High	P11021	78 kDa glucose-regulated protein {ECO:0000303|PubMed:2840249} OS=Homo sapiens GN=HSPA5 {ECO:0000312|HGNC:HGNC:5238}	0	439.747	74	52	50	1	654	72.3	5.16	172.43	164.03	331.61	369.27	404.2	333.92	370.2	379.86	579.56	555.83	617.79	583.08	57	57	104	117	122	101	114	116	176	167	177	176	34	32	41	42	38	36	37	38	38	36	35	35		Pf00012, Pf01968, Pf06723
High	Q9UBM7	7-dehydrocholesterol reductase OS=Homo sapiens GN=DHCR7	0	46.927	20	9	9	1	475	54.5	8.7	29.05	25.85	30.57	31.74	21.07	22.02	31.44	22.92	39.25	34.83	187.21	202.71	9	9	8	10	7	8	10	8	12	10	44	50	7	8	5	8	6	7	7	7	7	6	8	7	lipid	Pf01222
High	A1L0T0	Acetolactate synthase-like protein OS=Homo sapiens GN=ILVBL	0	39.545	17	7	7	1	632	67.8	8.15			2.22		2.26		2.96		24.18	24.85	17.93	13.11			1		1		1		7	7	5	5			1		1		1		5	4	3	3		Pf00205, Pf02775, Pf02776
High	O00400	Acetyl-coenzyme A transporter 1 OS=Homo sapiens GN=SLC33A1	0	10.355	6	3	3	1	549	60.9	7.33			3.06	3.03	3.29	3.43	3.48	3.48	12.69	8.54	5.91	5.88			1	1	1	1	1	1	4	3	2	2			1	1	1	1	1	1	2	3	2	2		Pf13000
High	Q99798	Aconitate hydratase, mitochondrial OS=Homo sapiens GN=ACO2	0	137.102	45	26	26	1	780	85.4	7.61	2.66	12.63	20.92	11.96	29.7	34.67	42.58	74.19	77.05	73.74	28.63	39.35	1	4	6	4	10	12	15	25	24	23	9	12	1	3	4	4	8	9	11	14	18	16	6	7		Pf00330, Pf00694
High	P68032	Actin, alpha cardiac muscle 1 OS=Homo sapiens GN=ACTC1	0	98.734	36	12	2	1	377	42	5.39	60.59	56.94	87.32	90.05	111.16	96.61	112.06	101.54	164.95	135.19	193.44	215.47	24	21	29	29	38	32	38	37	54	47	66	74	10	10	9	10	8	9	9	8	9	9	8	9		Pf00022
High	P60709	Actin, cytoplasmic 1 OS=Homo sapiens GN=ACTB	0	275.039	71	22	10	1	375	41.7	5.48	121.32	96.49	214.26	199.8	376.16	316.39	372.87	442.22	326.45	398.27	490.35	531.32	37	30	65	57	100	83	101	119	86	104	140	149	15	15	17	18	16	18	17	16	17	18	16	16		Pf00022
High	O15144	Actin-related protein 2/3 complex subunit 2 OS=Homo sapiens GN=ARPC2	0.004	3.982	4	1	1	1	300	34.3	7.36									2.34												1												1					Pf04045
High	P61158	Actin-related protein 3 OS=Homo sapiens GN=ACTR3	0	13.147	13	3	3	1	418	47.3	5.88	3.02	2.8			8.14	3.45		4.31	10.24	7.09	6.56	3.6	1	1			2	1		1	3	2	2	1	1	1			1	1		1	3	1	1	1		Pf00022
High	P53999	Activated RNA polymerase II transcriptional coactivator p15 OS=Homo sapiens GN=SUB1	0	38.785	73	11	11	1	127	14.4	9.6	19.25	20.15	16.13	27.14	7.51	11.59	20.61	23.18	8.54	5.89	11.13	10.01	9	11	10	14	3	4	10	9	3	2	5	4	6	8	7	9	3	3	7	5	2	1	3	2		Pf02229
High	O14561	Acyl carrier protein, mitochondrial OS=Homo sapiens GN=NDUFAB1	0	12.943	15	3	3	1	156	17.4	4.93					0	2.04	8.47	11.01	0	11.44							1	2	5	4	2	5							1	1	3	3	2	3			lipid	Pf00550
High	Q9H845	Acyl-CoA dehydrogenase family member 9, mitochondrial OS=Homo sapiens GN=ACAD9	0	41.79	25	14	14	1	621	68.7	7.96					17.76	16.4	6.4	17.29	19.93	24.69	15.21	13.85					7	6	3	8	8	10	5	5					7	6	3	7	8	10	4	5		Pf00441, Pf02770, Pf02771, Pf08028
High	O00767	Acyl-CoA desaturase OS=Homo sapiens GN=SCD	0	34.472	28	7	7	1	359	41.5	9	6.43	6.56	7.8	6.67	8.68	9.01	6.93	8.99	21.19	14.75	9.49	6.97	2	2	3	2	5	5	4	5	10	6	5	4	2	2	3	2	4	4	3	4	7	5	3	3	lipid	Pf00487
High	Q92604	Acyl-CoA:lysophosphatidylglycerol acyltransferase 1 OS=Homo sapiens GN=LPGAT1	0	24.435	18	6	6	1	370	43.1	8.92					3.03	2.32	3.91		8.31	1.96	7.42	3.43					1	1	1		3	1	2	1					1	1	1		3	1	2	1	lipid	Pf01553
High	O14734	Acyl-coenzyme A thioesterase 8 OS=Homo sapiens GN=ACOT8	0.008	3.363	3	1	1	1	319	35.9	7.56					4.16				2.19	1.94		0					2				1	1		1					1				1	1		1	lipid	Pf02551, Pf13622
High	P27144	Adenylate kinase 4, mitochondrial {ECO:0000255|HAMAP-Rule:MF_03170} OS=Homo sapiens GN=AK4 {ECO:0000255|HAMAP-Rule:MF_03170}	0	25.161	34	7	7	1	223	25.3	8.4					2.3	7.78	11.17	7.43	10.05	12.17	10.7	9.57					3	3	5	4	6	7	4	4					3	3	4	4	5	5	3	4		Pf00406, Pf05191, Pf13207, Pf13238, Pf13671
High	P05141	ADP/ATP translocase 2 OS=Homo sapiens GN=SLC25A5	0	66.296	45	16	5	1	298	32.8	9.69	27.93	25.17	50.04	25	108.02	97.06	85.75	93.66	98.01	100.77	80.03	84.17	11	11	21	12	38	35	30	34	35	34	31	32	9	9	9	10	14	15	14	12	14	12	12	11		Pf00153
High	P12236	ADP/ATP translocase 3 OS=Homo sapiens GN=SLC25A6	0	56.068	49	14	3	1	298	32.8	9.74	18.9	16.6	13.13	19.63	46.81	40.72	38.83	34.72	42.74	28.64	45.25	56.18	8	8	8	10	19	17	15	15	18	13	20	22	7	7	6	9	11	10	11	9	11	9	10	11		Pf00153
High	P18085	ADP-ribosylation factor 4 OS=Homo sapiens GN=ARF4	0	11.825	23	4	4	1	180	20.5	7.14	2.39	5.64					5.28	5.7		1.9		3.31	1	2					2	2		1		1	1	2					2	2		1		1		Pf00025, Pf00071, Pf00503, Pf01926, Pf04670, Pf08477, Pf09439
High	P84085	ADP-ribosylation factor 5 OS=Homo sapiens GN=ARF5	0.003	5.377	11	2	1	1	180	20.5	6.79	2.52	2.83				2.49							1	1				1							1	1				1								Pf00025, Pf00071, Pf00503, Pf01926, Pf04670, Pf08477, Pf09439
High	Q96KC2	ADP-ribosylation factor-like protein 5B OS=Homo sapiens GN=ARL5B	0.004	3.95	6	1	1	1	179	20.4	6.52		2.2												1												1												Pf00025, Pf00071, Pf00503, Pf01926, Pf04670, Pf08477, Pf09439
High	Q9Y4W6	AFG3-like protein 2 OS=Homo sapiens GN=AFG3L2	0	76.839	30	23	23	1	797	88.5	8.66	2.34			2	36.01	33.38	26.86	26.51	40.91	41.53	22.53	32.07	1			2	14	12	10	9	16	17	9	11	1			2	11	10	9	7	15	15	8	9		Pf00004, Pf01078, Pf01434, Pf05496, Pf06068, Pf06480, Pf07724, Pf07728, Pf13191, Pf13401
High	Q9BSE5	Agmatinase, mitochondrial OS=Homo sapiens GN=AGMAT	0	44.427	32	8	8	1	352	37.6	7.59	3.98	6.74	5.91	8.67	9.35	10.45	15.06	18.94	35.76	30.76	14.7	17.78	3	4	3	4	4	5	8	8	13	11	6	7	3	3	2	3	2	3	5	5	6	5	3	3		Pf00491
High	Q5JTZ9	Alanine--tRNA ligase, mitochondrial {ECO:0000255|HAMAP-Rule:MF_03133} OS=Homo sapiens GN=AARS2 {ECO:0000255|HAMAP-Rule:MF_03133}	0	15.018	7	6	6	1	985	107.3	6.27					3.61		2.72	0	10.48	5.87							1		1	1	5	2							1		1	1	4	2				Pf01411, Pf07973
High	162648	albumin [Bos taurus] \\APPENDED{bsa} OS=Bos taurus GN=Albumin	0	276.948	75	46	41	1	607	69.2	6.18	230.2	184.57	139.34	139.23	62.58	58.32	67.23	58.84	26.65	20.33	201.8	223.29	77	64	50	51	22	24	24	23	10	8	71	76	39	37	23	28	19	18	20	17	8	7	33	33	lipid	Pf00273
High	P30837	Aldehyde dehydrogenase X, mitochondrial OS=Homo sapiens GN=ALDH1B1	0	20.34	19	7	6	1	517	57.2	6.8					5.35	5.17	5.64	14.47	11.29	14.31	1.98	1.96					3	3	3	6	4	6	1	1					3	3	2	4	3	6	1	1		Pf00171
High	O00116	Alkyldihydroxyacetonephosphate synthase, peroxisomal OS=Homo sapiens GN=AGPS	0	146.207	47	22	22	1	658	72.9	7.34	17.14	19.06	30.1	33.66	63.72	63.67	62.34	55.35	74.36	64.39	63.38	68.54	6	6	11	11	22	21	20	18	23	23	21	20	6	6	8	7	14	13	11	12	14	12	12	12	lipid	Pf01565, Pf02913
High	Q6ZNB7	Alkylglycerol monooxygenase OS=Homo sapiens GN=AGMO	0	8.876	6	2	2	1	445	51.5	7.91				2.94					6.16		2.17	2.66				1					2		1	1				1					2		1	1	lipid	Pf04116
High	P26572	Alpha-1,3-mannosyl-glycoprotein 2-beta-N-acetylglucosaminyltransferase OS=Homo sapiens GN=MGAT1	0	16.503	12	4	4	1	445	50.8	9.16	1.62	1.77	14.08	13.71	4.63	1.62	2	1.92					1	1	5	5	2	1	1	1					1	1	4	4	2	1	1	1						Pf03071
High	P02763	Alpha-1-acid glycoprotein 1 OS=Homo sapiens GN=ORM1	0	16.074	20	5	5	1	201	23.5	5.02	6.5	7.18	2.21	5	7.56	6.25	6.37	9.3	2.22	5.59	4.31	9.19	3	3	1	2	3	2	2	3	1	2	2	4	3	3	1	2	3	2	2	3	1	2	2	3		Pf00061
High	P02765	Alpha-2-HS-glycoprotein OS=Homo sapiens GN=AHSG	0	44.183	37	10	10	1	367	39.3	5.72	23.8	25.21	24.56	28.7	16.7	23.42	22.64	18.81	11.77	12.04	13.2	10.39	8	8	8	10	6	7	7	8	4	4	4	3	6	7	7	6	6	6	6	6	3	3	4	3		Pf00031
High	P01023	Alpha-2-macroglobulin OS=Homo sapiens GN=A2M	0	136.677	29	32	28	1	1474	163.2	6.46	21.87	23.06	32.56	38.25	62.9	69.5	68.51	74.18	33.67	36.03	40.61	43.34	8	9	11	13	22	24	24	25	12	13	16	17	8	8	11	12	20	20	19	22	12	12	11	12		Pf00207, Pf01835, Pf07677, Pf07678, Pf07703, Pf10569, Pf11974, Pf13249
High	P30533	Alpha-2-macroglobulin receptor-associated protein OS=Homo sapiens GN=LRPAP1	0	112.639	53	22	22	1	357	41.4	8.78	28.94	22.88	19.59	23.87	68.49	64.86	73.36	83.51	54.56	57.55	53.92	40.26	10	9	8	9	24	23	25	28	19	20	19	15	8	8	7	8	15	15	15	18	11	14	12	13		Pf06400, Pf06401
High	P02771	Alpha-fetoprotein OS=Homo sapiens GN=AFP	0	354.372	74	36	36	1	609	68.6	5.68	201.17	189.91	272.47	213.26	259.86	228.93	228.76	262.89	164.92	134.58	121.77	105.55	55	53	80	59	70	67	65	73	46	41	34	29	23	24	27	25	30	32	31	33	26	25	21	19		Pf00273
High	P06280	Alpha-galactosidase A OS=Homo sapiens GN=GLA	0.003	5.325	4	1	1	1	429	48.7	5.6									4.78												1												1					Pf02065
High	Q16706	Alpha-mannosidase 2 OS=Homo sapiens GN=MAN2A1	0	102.856	24	26	26	1	1144	131.1	7.58	37.41	44.27	23.63	19.94	40.3	55.83	56.53	56.81	7.79	2.65	5.06	6.4	17	18	10	10	16	22	22	19	3	1	2	3	14	15	8	8	14	18	16	14	3	1	2	3		Pf01074, Pf07748, Pf09261
High	P54920	Alpha-soluble NSF attachment protein OS=Homo sapiens GN=NAPA	0	120.403	77	18	15	1	295	33.2	5.36	76.12	68.69	35.45	57.27	66.35	51.93	53.14	57.3	20.85	11.6	3.17	8.02	21	19	10	15	17	13	13	15	6	3	1	2	10	11	7	8	12	9	9	10	6	3	1	2		Pf14938
High	Q13155	Aminoacyl tRNA synthase complex-interacting multifunctional protein 2 OS=Homo sapiens GN=AIMP2	0	10.333	13	3	3	1	320	35.3	8.22					2.86				3.01	3.66	3.12	5.22					1				1	1	1	2					1				1	1	1	2		Pf13410, Pf14497
High	P15144	Aminopeptidase N {ECO:0000305} OS=Homo sapiens GN=ANPEP	0	58.901	23	17	17	1	967	109.5	5.48	11.91	12.19	7.08	4.92					34.07	24.52	15.19	15.45	4	5	2	1					12	10	6	6	4	4	2	1					10	10	4	6		Pf01433, Pf10023, Pf11838, Pf13485
High	Q9Y5C1	Angiopoietin-related protein 3 OS=Homo sapiens GN=ANGPTL3	0	22.3	20	7	7	1	460	53.6	6.7									7.56	6.01	20.55	17.06									3	2	8	6									3	2	6	5		Pf00147
High	P01019	Angiotensinogen OS=Homo sapiens GN=AGT	0	21.138	11	4	4	1	485	53.1	6.32	6.82		2.36	2.5					3.95	15.64	5.32		2		1	1					1	5	2		2		1	1					1	3	2		lipid	Pf00079
High	P08758	Annexin A5 OS=Homo sapiens GN=ANXA5	0.003	4.732	7	2	2	1	320	35.9	5.05		2.18			4.55	2.4				0	2.69	5.39		1			2	1				1	1	2		1			2	1				1	1	1	lipid	Pf00191
High	O95994	Anterior gradient protein 2 homolog OS=Homo sapiens GN=AGR2	0	77.652	65	10	10	1	175	20	9	2.96	2.49	2.68	1.73	48.9	49.88	43.58	56.07	97.47	83.65	49.28	47.98	1	1	1	1	15	14	13	17	27	23	12	13	1	1	1	1	9	7	6	6	9	7	5	7		Pf13899
High	Q9Y2T2	AP-3 complex subunit mu-1 OS=Homo sapiens GN=AP3M1	0.003	4.657	5	2	2	1	418	46.9	6.93				4.62												2												2										Pf00928, Pf01217
High	Q92572	AP-3 complex subunit sigma-1 OS=Homo sapiens GN=AP3S1	0	12.24	18	3	3	1	193	21.7	5.39	3.7	7.54	14.35	11.79									1	2	4	3									1	1	3	2										Pf01217
High	P02647	Apolipoprotein A-I OS=Homo sapiens GN=APOA1	0	37.681	54	13	13	1	267	30.8	5.76	26.69	22.68	7.63	13.35	5.39	9.82	10.01	5.45	6.89	12.9		4.85	9	8	3	5	2	4	3	2	4	4		2	7	7	3	5	2	4	3	2	4	2		2	lipid	Pf01442
High	P02652	Apolipoprotein A-II OS=Homo sapiens GN=APOA2	0	40.779	64	8	8	1	100	11.2	6.62	12.06	12.72	11.42	12.64	31.5	30.02	37.93	30.88	3.35	6.78	3.62	5.36	5	6	5	5	9	8	11	10	1	2	2	2	5	4	4	4	6	5	5	5	1	2	2	2	lipid	Pf04711
High	P04114	Apolipoprotein B-100 OS=Homo sapiens GN=APOB	0	258.399	18	69	68	1	4563	515.3	7.05	50.8	63.76	29.97	35.28	25.2	29.78	23.57	22.88	139.38	114.53	101.67	66.07	22	23	12	12	9	12	8	9	46	40	35	23	20	19	12	11	9	10	6	9	41	33	28	21	lipid	Pf01347, Pf04286, Pf06448, Pf09172, Pf12491
High	P02655	Apolipoprotein C-II OS=Homo sapiens GN=APOC2	0	9.056	39	3	3	1	101	11.3	4.72	2.44	2.57	4.54	4.59		2.73	2.5	2.68	4.6	5.54	2.64		1	1	2	2		1	1	1	2	2	1		1	1	2	2		1	1	1	2	2	1		lipid	Pf05355
High	P02656	Apolipoprotein C-III OS=Homo sapiens GN=APOC3	0	7.153	16	1	1	1	99	10.8	5.41									4.66	7.11		4.02									1	2		1									1	1		1	lipid	Pf05778
High	P02649	Apolipoprotein E OS=Homo sapiens GN=APOE	0	127.371	73	26	26	1	317	36.1	5.73	73.48	82.08	91.42	86.41	82.31	90.25	105.92	92.76	55.81	41.56	70.84	67.15	22	24	28	26	25	28	31	26	17	13	21	23	19	18	19	19	18	18	17	17	15	13	13	15	lipid	Pf01442
High	Q9UH62	Armadillo repeat-containing X-linked protein 3 OS=Homo sapiens GN=ARMCX3	0	15.736	14	4	4	1	379	42.5	8.37									11.17	19.48		6.63									3	5		2									3	3		2		Pf04826, Pf09759
High	P22760	Arylacetamide deacetylase OS=Homo sapiens GN=AADAC	0	27.984	22	6	6	1	399	45.7	8.69									12.64	21.26	16.67	9.27									4	6	5	4									3	4	4	3		Pf00135, Pf00326, Pf07859
High	P51690	Arylsulfatase E OS=Homo sapiens GN=ARSE	0	16.179	9	4	3	1	589	65.6	6.96									12.89	6.07											4	2											3	2				Pf00884, Pf01663, Pf14707
High	Q6PI48	Aspartate--tRNA ligase, mitochondrial OS=Homo sapiens GN=DARS2	0	16.342	7	3	3	1	645	73.5	8.02					4.07	2.18			6.99	2.25	2.22						2	1			2	2	1						1	1			2	2	1			Pf00152, Pf00587, Pf01336, Pf02938
High	Q6DD88	Atlastin-3 OS=Homo sapiens GN=ATL3	0	123.547	57	21	21	1	541	60.5	5.66	14.42	16.56	30.11	30.44	29.56	44.02	31.99	50.21	83.27	66.4	67.37	84.78	7	7	9	10	10	14	10	16	29	25	23	28	5	4	6	7	7	7	6	9	17	14	12	12		Pf02263
High	P24539	ATP synthase F(0) complex subunit B1, mitochondrial OS=Homo sapiens GN=ATP5F1	0	63.532	46	13	13	1	256	28.9	9.36	8.81	10.61	7.71	6.79	25.23	21.91	26.84	26.13	26.38	40.33	25.97	21.92	3	5	3	3	11	9	11	10	13	16	9	10	3	5	3	3	8	6	7	7	8	9	6	7		Pf05405
High	Q8N5M1	ATP synthase mitochondrial F1 complex assembly factor 2 OS=Homo sapiens GN=ATPAF2	0.007	3.54	4	1	1	1	289	32.8	7.09									2.58		2.74										1		1										1		1			Pf07542
High	P00846	ATP synthase subunit a OS=Homo sapiens GN=MT-ATP6	0.008	3.29	4	1	1	1	226	24.8	10.1					3.03	2.79	2.75	1.96	3.16	2.73	4.47	6.06					1	1	1	1	1	1	2	2					1	1	1	1	1	1	1	1		Pf00119
High	P06576	ATP synthase subunit beta, mitochondrial OS=Homo sapiens GN=ATP5B	0	358.949	74	28	28	1	529	56.5	5.4	69.11	80.66	230.77	171.34	306.29	259.08	284.59	301.06	351.7	393.78	439.3	499.23	22	26	71	54	97	79	92	95	104	115	132	148	13	12	20	19	27	25	26	25	26	24	24	23		Pf00006, Pf00306, Pf02874
High	P30049	ATP synthase subunit delta, mitochondrial OS=Homo sapiens GN=ATP5D	0	21.614	35	3	3	1	168	17.5	5.49	5.06	6.4	6.83	5.85	6.59	6.18	6.65	5.28	20.03	20.79	9.61	6.29	2	2	2	2	2	2	2	2	6	6	3	2	2	2	2	2	2	2	2	2	3	3	2	2		Pf02823
High	P56385	ATP synthase subunit e, mitochondrial OS=Homo sapiens GN=ATP5I	0.003	4.869	25	2	2	1	69	7.9	9.35	2.09		1.96	1.96	3.54	1.98	3.65	1.81	3.99	2.04			1		1	1	2	1	2	1	2	1			1		1	1	2	1	2	1	2	1				Pf05680
High	P56381	ATP synthase subunit epsilon, mitochondrial OS=Homo sapiens GN=ATP5E	0.003	4.656	29	2	2	1	51	5.8	9.92			1.85	1.83	1.88	1.88	1.94	1.76	1.97	2.08	1.81	1.9			1	1	1	1	1	1	2	1	1	1			1	1	1	1	1	1	2	1	1	1		Pf04627
High	O75964	ATP synthase subunit g, mitochondrial OS=Homo sapiens GN=ATP5L	0	24.399	48	5	5	1	103	11.4	9.64	3.16	2.78	7.29	7.98	18.17	13.6	11.48	14.33	8.64	5.48	14.61	13.79	1	1	3	3	6	5	4	6	3	2	6	6	1	1	3	3	5	4	4	4	3	2	4	4		Pf04718
High	P48047	ATP synthase subunit O, mitochondrial OS=Homo sapiens GN=ATP5O	0	69.542	66	11	11	1	213	23.3	9.96	18.19	22.07	23.95	21.61	44.1	46.34	35.32	33.08	37.39	60.19	60.24	50.61	7	8	9	8	13	16	13	12	12	18	18	16	6	7	6	6	7	10	10	8	7	9	8	9		Pf00213
High	P33897	ATP-binding cassette sub-family D member 1 OS=Homo sapiens GN=ABCD1	0.003	6.215	3	1	1	1	745	82.9	8.95										3.66	6.17	6.75										1	2	2										1	1	1	lipid	Pf00005, Pf02456, Pf06472
High	P61221	ATP-binding cassette sub-family E member 1 OS=Homo sapiens GN=ABCE1	0.005	3.729	2	1	1	1	599	67.3	8.34										2.44												1												1				Pf00005, Pf04068, Pf13304, Pf13671
High	O76031	ATP-dependent Clp protease ATP-binding subunit clpX-like, mitochondrial OS=Homo sapiens GN=CLPX	0	59.424	23	13	13	1	633	69.2	7.58	4.54	2.8	6.41	9.87	18.23	16.68	18.3	13.65	31.73	36.16	27.95	26.04	2	1	2	3	7	6	7	5	13	14	9	9	2	1	2	3	5	5	5	5	10	11	8	7		Pf00004, Pf01078, Pf05729, Pf07724, Pf07726, Pf07728, Pf10431, Pf13401, Pf14532
High	Q16740	ATP-dependent Clp protease proteolytic subunit, mitochondrial OS=Homo sapiens GN=CLPP	0	17.325	20	4	4	1	277	30.2	8.09					3.86		7.59	3.81	16.27	7.77		0					1		2	1	4	2		1					1		1	1	3	1		1		Pf00574
High	Q14562	ATP-dependent RNA helicase DHX8 OS=Homo sapiens GN=DHX8	0	9.12	3	3	2	1	1220	139.2	8.32	4.51	4.06	1.74	1.91	2.13	2.83	4.85	2.61					2	2	1	1	1	1	2	1					2	2	1	1	1	1	2	1						Pf00271, Pf00575, Pf04408, Pf07717
High	Q8IYB8	ATP-dependent RNA helicase SUPV3L1, mitochondrial OS=Homo sapiens GN=SUPV3L1	0.003	5.301	3	2	2	1	786	87.9	7.99									2.67	2.52											1	1											1	1				Pf00271, Pf12513
High	Q99856	AT-rich interactive domain-containing protein 3A OS=Homo sapiens GN=ARID3A	0.002	5.581	4	2	2	1	593	62.9	4.91	2.32	2.64											1	1											1	1												Pf01388
High	O75531	Barrier-to-autointegration factor OS=Homo sapiens GN=BANF1	0	36.613	63	6	6	1	89	10.1	6.09	27.12	31	21.07	9.46	29.1	25.92	36.59	38.74	19.97	21.64			9	10	6	3	8	8	12	13	6	7			3	3	3	1	2	2	3	4	2	2				Pf02961
High	P50895	Basal cell adhesion molecule OS=Homo sapiens GN=BCAM	0	147.162	49	22	22	1	628	67.4	5.81	32.65	35.21	28.16	26.72	79.18	82.37	78.41	83.58	72.44	79.04	65.85	76.22	10	11	10	11	26	27	26	26	22	25	21	25	7	8	8	8	16	18	16	17	14	18	13	14		Pf00047, Pf07679, Pf08205, Pf13895, Pf13927
High	Q9NYM9	BET1-like protein OS=Homo sapiens GN=BET1L {ECO:0000312|HGNC:HGNC:19348}	0.002	5.689	19	1	1	1	111	12.4	8.16	8.86												2												1													Pf05739
High	Q96L58	Beta-1,3-galactosyltransferase 6 OS=Homo sapiens GN=B3GALT6	0	8.017	7	2	2	1	329	37.1	9.66	3.29	3.33	3.19	2.95	5.56	4.74	4.27	4.68					1	1	1	1	2	2	2	2					1	1	1	1	1	2	2	2						Pf01762
High	O60513	Beta-1,4-galactosyltransferase 4 OS=Homo sapiens GN=B4GALT4	0	14.037	16	5	5	1	344	40	9.07			5.13	5.93	7.19	7.38	4.94	7.78	3.02		2.73				2	2	3	3	2	3	1		1				2	2	3	3	2	3	1		1			Pf02709, Pf10111, Pf13733
High	O43286	Beta-1,4-galactosyltransferase 5 OS=Homo sapiens GN=B4GALT5	0.004	4.375	4	2	1	1	388	45.1	8.15	1.72	2.1	1.83	1.79	4.04	3.65	2.29	3.76					1	1	1	1	2	2	1	2					1	1	1	1	2	2	1	2						Pf02709, Pf10111, Pf13733
High	O43505	Beta-1,4-glucuronyltransferase 1 {ECO:0000303|PubMed:25279697, ECO:0000303|PubMed:25279699, ECO:0000312|HGNC:HGNC:15685} OS=Homo sapiens GN=B4GAT1 {ECO:0000303|PubMed:25279697	0	47.981	33	11	11	1	415	47.1	7.2	17.65	10.19	30.01	18.33	20.41	8.29	9.14	4.84	9.21	6.39	11.37	6.48	8	4	12	6	9	5	5	5	5	3	4	3	6	4	8	5	7	5	5	4	4	3	4	3		Pf13896
High	P02749	Beta-2-glycoprotein 1 OS=Homo sapiens GN=APOH	0.007	3.558	3	1	1	1	345	38.3	7.97	2.43		2.83							2.7	3.05	2.68	1		1							1	1	1	1		1							1	1	1	lipid	Pf00084, Pf09014
High	P61769	Beta-2-microglobulin OS=Homo sapiens GN=B2M	0	16.168	35	3	3	1	119	13.7	6.52	2.17	2.51	2.62	4.96	10.53	10.47	5.44	2.72	5.46	2.38	2.73	4.79	2	2	2	2	5	4	2	2	2	1	1	2	1	1	1	1	3	3	2	1	2	1	1	2		Pf07654
High	Q562R1	Beta-actin-like protein 2 OS=Homo sapiens GN=ACTBL2	0	53.82	32	9	3	1	376	42	5.59	25.08	26.73	42.07	41.43	49.61	46.65	37.82	29.45	42.76	40.99	126.89	152.51	10	10	17	14	17	15	12	11	14	14	44	54	4	5	6	6	5	7	5	4	4	5	5	5		Pf00022
High	P07686	Beta-hexosaminidase subunit beta OS=Homo sapiens GN=HEXB	0	10.57	9	4	4	1	556	63.1	6.76					7.62	8.44	7.33	4.92									2	3	2	2									2	2	2	2					lipid	Pf00728, Pf14845
High	P07814	Bifunctional glutamate/proline--tRNA ligase OS=Homo sapiens GN=EPRS	0	93.6	19	20	20	1	1512	170.5	7.33				2.93		2.08			70.73	53.56	37.84	30.48				1		1			24	17	12	14				1		1			18	14	8	8		Pf00458, Pf00587, Pf00749, Pf01406, Pf03129, Pf03950, Pf09180, Pf14497
High	Q9UHR4	Brain-specific angiogenesis inhibitor 1-associated protein 2-like protein 1 OS=Homo sapiens GN=BAIAP2L1	0	10.291	9	2	2	1	511	56.8	8.68									8.2												3												2					Pf00018, Pf07653, Pf08397, Pf14604
High	Q8WY22	BRI3-binding protein OS=Homo sapiens GN=BRI3BP {ECO:0000312|EMBL:AAL54382.1}	0	14.116	14	2	2	1	251	27.8	9.44					4.22	7.85	3.91	8.79	3.89	13.01	4.39	4.47					1	2	1	2	1	3	1	1					1	2	1	2	1	2	1	1		Pf14965
High	O75844	CAAX prenyl protease 1 homolog OS=Homo sapiens GN=ZMPSTE24	0	64.282	19	9	9	1	475	54.8	7.49	1.81	4.94	9.65	6.49	23.86	19.7	35.14	20.04	24.28	22.85	23.72	16.85	1	2	3	2	9	8	11	8	9	7	8	6	1	2	3	2	7	6	7	6	7	5	5	4		Pf01435
High	Q9Y256	CAAX prenyl protease 2 OS=Homo sapiens GN=RCE1	0.005	3.795	4	1	1	1	329	35.8	7.97							2.94	3.03	2.87	3.28	2.92								1	1	1	1	1								1	1	1	1	1			Pf02517
High	Q12864	Cadherin-17 OS=Homo sapiens GN=CDH17	0	6.567	2	1	1	1	832	92.2	5.14					3	3.38	3.66										1	1	1										1	1	1							Pf00028
High	Q99653	Calcineurin B homologous protein 1 OS=Homo sapiens GN=CHP1	0	24.191	38	6	6	1	195	22.4	5.1					11.68	11.06	13.37	16.02	12.83	21.37	13.34	9.15					4	4	4	6	4	8	5	4					4	4	4	4	4	6	4	2	membrane	Pf00036, Pf12174, Pf13405, Pf13499, Pf13833
High	Q8IWX8	Calcium homeostasis endoplasmic reticulum protein OS=Homo sapiens GN=CHERP {ECO:0000312|HGNC:HGNC:16930}	0	20.858	10	8	8	1	916	103.6	9.04	2.56	5.57	2.79		3.64	8.99	3.02	4.65					1	3	1		1	3	2	2					1	3	1		1	2	2	2						Pf01585, Pf01805, Pf04818
High	Q8IYU8	Calcium uptake protein 2, mitochondrial OS=Homo sapiens GN=MICU2	0.003	4.496	4	1	1	1	434	49.6	9.09								4	2.48											1	1											1	1					Pf13833
High	P0DP24	Calmodulin-2 {ECO:0000312|HGNC:HGNC:1445} OS=Homo sapiens GN=CALM2 {ECO:0000303|PubMed:9681195	0	56.056	47	6	6	1	149	16.8	4.22	28.42	33.43	4.87		24.43	28.7	32.2	26.14	59.83	41.26	24.18	21.92	9	11	2		7	8	8	7	15	11	6	6	4	4	2		4	4	5	4	5	4	4	5		Pf00036, Pf08726, Pf12763, Pf13202, Pf13405, Pf13499, Pf13833, Pf14658
High	P04632	Calpain small subunit 1 OS=Homo sapiens GN=CAPNS1	0	15.784	14	3	3	1	268	28.3	5.2	9.63	10.35	2.53	5.81									3	3	1	2									3	3	1	2										Pf13833
High	P27797	Calreticulin OS=Homo sapiens GN=CALR	0	271.407	78	30	30	1	417	48.1	4.44	83.93	80.19	240.3	212.73	409.99	364.55	439.03	359.43	485.26	513.59	304	269.55	27	28	72	58	118	101	124	101	131	134	89	79	14	15	19	18	21	20	23	21	22	19	22	20		Pf00262
High	Q92887	Canalicular multispecific organic anion transporter 1 OS=Homo sapiens GN=ABCC2	0.003	5.024	1	1	1	1	1545	174.1	8.32										2.62												1												1				Pf00005, Pf00664, Pf01926
High	Q7LGC8	Carbohydrate sulfotransferase 3 OS=Homo sapiens GN=CHST3	0.008	3.313	4	2	2	1	479	54.7	8.59		2.26		1.81										1		1										1		1										Pf00685
High	P23786	Carnitine O-palmitoyltransferase 2, mitochondrial OS=Homo sapiens GN=CPT2	0	46.686	26	11	11	1	658	73.7	8.18			2.07	2.39		1.69			21.32	25.35	2.52	9.95			1	1		2			8	9	1	4			1	1		2			7	6	1	3	lipid	Pf00755
High	O75718	Cartilage-associated protein OS=Homo sapiens GN=CRTAP	0	18.027	16	6	6	1	401	46.5	5.73					6.9	5.52	4.34	1.98	3.31	9.17		3.24					3	2	2	1	1	4		1					3	2	2	1	1	4		1
High	P67870	Casein kinase II subunit beta OS=Homo sapiens GN=CSNK2B	0	9.778	14	2	2	1	215	24.9	5.55		0			6.26		7.82	2.93	11.26	5.89				1			2		2	1	3	2				1			2		1	1	1	2			lipid	Pf01214
High	P04040	Catalase OS=Homo sapiens GN=CAT	0	126.538	58	24	24	1	527	59.7	7.39		13.17	10.94	4.85	16.65	22.51	18.11	16.06	73.1	80.79	53.74	39.9		5	4	2	7	8	6	5	25	26	19	14		4	3	2	7	8	6	5	19	20	15	14		Pf00199, Pf06628
High	P35222	Catenin beta-1 OS=Homo sapiens GN=CTNNB1	0	72.665	34	19	16	1	781	85.4	5.86	7.6	5.76	2.6		31.23	36.85	35.39	40.38	19.32	19.85	29.54	22.16	3	2	1		12	12	11	13	9	7	10	9	3	2	1		11	10	8	10	9	7	10	9		Pf00514
High	P07858	Cathepsin B OS=Homo sapiens GN=CTSB	0	22.347	16	5	5	1	339	37.8	6.3	1.94	1.87		3.03	2.78	8.06	6.55	12.34	7.57	6.18	2.44	2.68	1	1		1	1	3	2	3	3	2	1	1	1	1		1	1	3	2	2	3	2	1	1		Pf00112, Pf08127
High	P07339	Cathepsin D OS=Homo sapiens GN=CTSD	0	86.346	43	15	15	1	412	44.5	6.54	19.43	18.06	81	62.89	46.67	41.57	47.61	43.28	27.64	32.83	24.29	33.39	7	6	23	18	16	13	17	16	10	11	8	10	6	5	10	8	10	8	10	11	7	7	6	7		Pf00026, Pf07966, Pf14541, Pf14543
High	P20645	Cation-dependent mannose-6-phosphate receptor OS=Homo sapiens GN=M6PR	0	63.123	42	10	10	1	277	31	5.83	42.09	36.68	30.09	35.69	36.67	23.34	28.02	17.47	5.56	7.05	6.22	7.02	13	12	9	12	11	8	10	6	2	2	2	2	7	7	6	9	6	5	5	5	2	1	2	2		Pf02157
High	P11717	Cation-independent mannose-6-phosphate receptor OS=Homo sapiens GN=IGF2R	0	168.805	22	43	43	1	2491	274.2	5.94	103.66	85.38	56.81	43.1	60.26	60.57	57.51	41.82	5.8	5.96	17.19	16.85	37	33	19	16	22	22	23	17	2	3	6	6	30	29	16	16	18	21	20	15	2	3	6	5	lipid	Pf00040, Pf00878, Pf02157, Pf09451
High	P48509	CD151 antigen OS=Homo sapiens GN=CD151	0	7.281	11	3	3	1	253	28.3	7.47	2.36	2.63	2.67	2.65	2.64	5.19	5.36	6.91	5.39	2.8		2.8	1	1	1	1	1	2	2	3	2	1		1	1	1	1	1	1	2	2	3	1	1		1		Pf00335
High	P13987	CD59 glycoprotein OS=Homo sapiens GN=CD59	0	21.976	25	4	4	1	128	14.2	6.48	6.07	9.3	2.21	2.8	5.59	6.46	8.66	2.65	11.66	12.22	15.72	16.5	2	3	1	1	2	2	3	1	5	4	6	6	2	3	1	1	2	2	2	1	3	3	4	4		Pf00021
High	Q9NRR3	CDC42 small effector protein 2 OS=Homo sapiens GN=CDC42SE2	0.005	3.67	23	1	1	1	84	9.2	8.35					5.74		2.79	2.55		2.95	3.16	3.05					2		1	1		1	1	1					1		1	1		1	1	1		Pf00786
High	Q9NZ45	CDGSH iron-sulfur domain-containing protein 1 OS=Homo sapiens GN=CISD1	0	18.189	26	2	2	1	108	12.2	9.09					10.84	3.08	6.66	5.79	7.88	3.45	2.81	3.5					3	1	2	2	2	1	1	1					2	1	2	1	2	1	1	1		Pf09360
High	Q8N5K1	CDGSH iron-sulfur domain-containing protein 2 OS=Homo sapiens GN=CISD2	0	22.361	44	6	6	1	135	15.3	9.61					6.82	7.42	8.99	11.82	13.67	9.3	8.08	9.71					2	3	3	4	4	4	2	3					2	3	3	4	3	4	2	3		Pf09360, Pf10660
High	Q99459	Cell division cycle 5-like protein OS=Homo sapiens GN=CDC5L	0	81.709	32	19	19	1	802	92.2	8.18	29.85	34.62	9.93	15.53	20.9	18.14	30.24	24.41				1.68	10	13	3	5	8	8	11	9				1	9	12	3	5	5	5	9	9				1		Pf00249, Pf11831, Pf13921
High	Q16739	Ceramide glucosyltransferase OS=Homo sapiens GN=UGCG	0.003	5.081	4	1	1	1	394	44.8	7.78	3.47	5.63											1	2											1	1											lipid	Pf00535, Pf03142, Pf13506, Pf13632, Pf13641
High	Q96G23	Ceramide synthase 2 OS=Homo sapiens GN=CERS2	0	39.864	18	5	5	1	380	44.8	8.98			6.83	4.26	13.36	13.05	10.11	9.37	16.48	25.58	17.2	19.2			2	1	5	5	4	4	6	8	5	7			2	1	4	3	3	3	4	4	2	4	lipid	Pf03798
High	Q9H444	Charged multivesicular body protein 4b OS=Homo sapiens GN=CHMP4B	0	7.968	11	2	2	1	224	24.9	4.82	6.08	3.2	3.07	3.79		2.11							2	1	1	1		1							2	1	1	1		1								Pf03357
High	Q96FZ7	Charged multivesicular body protein 6 OS=Homo sapiens GN=CHMP6	0.008	3.513	7	1	1	1	201	23.5	5.31					2.51												1												1									Pf03357
High	O00299	Chloride intracellular channel protein 1 OS=Homo sapiens GN=CLIC1	0.002	5.499	7	1	1	1	241	26.9	5.17					7.05	3.64											2	1											1	1								Pf00043, Pf13409, Pf13410, Pf13417
High	Q8NE62	Choline dehydrogenase, mitochondrial OS=Homo sapiens GN=CHDH	0	12.026	7	4	4	1	594	65.3	8.28				2.63					0		5.61	3.1				1					1		2	1				1					1		2	1		Pf00732, Pf05199, Pf05834
High	Q9Y6K0	Choline/ethanolaminephosphotransferase 1 OS=Homo sapiens GN=CEPT1	0.003	4.751	5	2	2	1	416	46.5	8.21							2.78		2.21	4.36	2.01								1		1	2	1								1		1	2	1		lipid	Pf01066
High	Q9Y6A4	Cilia- and flagella-associated protein 20 OS=Homo sapiens GN=CFAP20	0	6.48	10	2	2	1	193	22.8	9.76		1.83					3.72							1					1							1					1							Pf05018
High	O75390	Citrate synthase, mitochondrial OS=Homo sapiens GN=CS	0	69.651	50	16	16	1	466	51.7	8.32	9.73	4.83	5.48	18.34	28.18	30.96	37.12	37.57	43.59	36.5	29.35	26.54	3	3	3	6	14	13	15	15	19	15	10	9	2	3	3	4	11	8	11	11	13	9	7	5		Pf00285
High	Q9NX76	CKLF-like MARVEL transmembrane domain-containing protein 6 OS=Homo sapiens GN=CMTM6	0	6.76	16	2	2	1	183	20.4	5.29	7.37	3.84	6.56	5.71	5.73	6.94	4.42		6.33	1.67	2.61	6.54	2	1	2	2	2	2	2		2	1	1	2	1	1	1	1	2	1	2		1	1	1	1		Pf01284
High	O95832	Claudin-1 OS=Homo sapiens GN=CLDN1	0	20.213	19	3	3	1	211	22.7	8.09	6.72	3.45	13.18	12.68	6.27	6.27	6.38	6.58	6.76	13.3	19.96	31.45	2	1	4	4	2	2	2	2	2	4	6	9	2	1	2	2	2	2	2	2	2	3	3	3		Pf00822
High	P56747	Claudin-6 OS=Homo sapiens GN=CLDN6	0	18.689	25	5	4	1	220	23.3	8	3.11			1.98	8.25	9.1	11.6	9.31		2.4	9.35	15.1	1			1	3	3	4	3		1	3	6	1			1	3	3	3	3		1	3	5		Pf00822
High	O95484	Claudin-9 OS=Homo sapiens GN=CLDN9	0	7.639	11	2	1	1	217	22.8	6.9					3.06	3.87	3.08	3.81			3.8	5.68					1	1	1	1			1	3					1	1	1	1			1	2		Pf00822
High	Q10570	Cleavage and polyadenylation specificity factor subunit 1 OS=Homo sapiens GN=CPSF1	0	11.501	2	2	2	1	1443	160.8	6.4	4.66	8.28	7.04	4.13	6.86		8.02	8.77					1	2	2	1	2		2	2					1	1	2	1	2		2	1						Pf03178, Pf10433
High	O43809	Cleavage and polyadenylation specificity factor subunit 5 OS=Homo sapiens GN=NUDT21	0	29.797	20	5	5	1	227	26.2	8.82	20.12	20.56			11.28	15.39	13.41	13.07		0			7	7			4	6	5	5		1			4	4			4	4	4	4		1				Pf13869
High	P53618	Coatomer subunit beta OS=Homo sapiens GN=COPB1	0.003	4.616	2	2	2	1	953	107.1	6.05	2.44								2.95	2.34			1								1	1			1								1	1				Pf01602, Pf07718, Pf14806
High	Q9Y678	Coatomer subunit gamma-1 OS=Homo sapiens GN=COPG1	0	12.427	5	3	3	1	874	97.7	5.47	4.05	2.28		4.07			2.93	3.08	3.53	2.87	3.11	3.13	1	1		1			1	1	1	1	1	1	1	1		1			1	1	1	1	1	1		Pf01602, Pf08752
High	Q96EY8	Cob(I)yrinic acid a,c-diamide adenosyltransferase, mitochondrial OS=Homo sapiens GN=MMAB	0	27.822	36	5	5	1	250	27.4	8.6	3.83	4.56	3.98	7.2	4.34	4.05	8.41	4.3	20.76	18.24	4.15	4.45	1	1	1	2	2	1	2	1	6	5	1	1	1	1	1	2	1	1	2	1	4	3	1	1		Pf01923
High	P23528	Cofilin-1 OS=Homo sapiens GN=CFL1	0	53.676	68	9	9	1	166	18.5	8.09	4.95	2.96	18.01	11.97	33.92	40.76	46.11	41.01	22.41	16.97	21.67	26.17	2	1	5	3	9	12	14	12	7	5	6	7	2	1	3	2	5	7	7	8	6	5	5	6		Pf00241
High	Q8WUD4	Coiled-coil domain-containing protein 12 OS=Homo sapiens GN=CCDC12	0.003	6.372	19	2	2	1	166	19.2	7.34	3.06	3.46						0					1	1						1					1	1						1						Pf08315
High	Q9H6E4	Coiled-coil domain-containing protein 134 OS=Homo sapiens GN=CCDC134	0	14.893	24	4	4	1	229	26.5	8.85					2.77	4.1	3.54		3.56	17.23	8.45	9.93					1	1	1		1	5	2	3					1	1	1		1	4	1	3		Pf15002
High	Q4VC31	Coiled-coil domain-containing protein 58 OS=Homo sapiens GN=CCDC58	0	22.695	34	4	4	1	144	16.6	7.81					6.74	8.63	7.14	11.14	7.47	6.94	2.67	2.64					2	2	3	3	2	4	1	1					2	1	2	2	2	3	1	1		Pf09774
High	Q9Y3X0	Coiled-coil domain-containing protein 9 OS=Homo sapiens GN=CCDC9	0	47.694	29	14	14	1	531	59.7	5.4	31.2	33.75	15.6	16.31	15.29	12.79	19.39	21.21					11	14	5	5	4	4	6	7					10	11	5	5	3	4	5	7						Pf15266
High	P05997	Collagen alpha-2(V) chain OS=Homo sapiens GN=COL5A2	0	27.824	8	8	7	1	1499	144.8	6.46			2.25	2.28	7.2	9.36	0	11.89	14.73	11.71	2.77	7.84			1	2	3	4	1	4	5	4	1	3			1	2	3	4	1	3	5	4	1	3		Pf00093, Pf01391, Pf01410, Pf14828
High	P01024	Complement C3 OS=Homo sapiens GN=C3	0	48.364	10	12	12	1	1663	187	6.4	22.15	20.97	25.36	20.47		2.48			13.61	11.93	4.81	10.47	7	6	7	5		1			5	4	2	4	6	6	5	4		1			5	4	2	4	lipid	Pf00207, Pf01759, Pf01821, Pf01835, Pf07677, Pf07678, Pf07703, Pf10569, Pf11974
High	P01031	Complement C5 OS=Homo sapiens GN=C5	0.003	5.327	2	3	3	1	1676	188.2	6.52									4.06	4.53											2	2											2	2				Pf00207, Pf01759, Pf01821, Pf01835, Pf07677, Pf07678, Pf07703, Pf11974
High	Q07021	Complement component 1 Q subcomponent-binding protein, mitochondrial OS=Homo sapiens GN=C1QBP	0	83.336	51	8	8	1	282	31.3	4.84	8.15	13.03	21.08	28.75	93.78	73.59	93.38	89.82	120.1	89.58	60.24	67.25	2	4	5	7	22	19	21	21	31	23	15	19	1	1	3	3	5	4	5	4	6	5	5	6		Pf02330
High	P05156	Complement factor I OS=Homo sapiens GN=CFI	0.004	3.997	2	1	1	1	583	65.7	7.5									3.72												1												1					Pf00057, Pf00089, Pf00530
High	Q9NPL8	Complex I assembly factor TIMMDC1, mitochondrial OS=Homo sapiens GN=TIMMDC1	0	15.25	19	5	5	1	285	32.2	8.5					1.76	7.13	4.2	4.97	6.31	6.66		2.61					1	3	2	2	2	2		1					1	3	1	2	2	2		1		Pf02466
High	Q9Y375	Complex I intermediate-associated protein 30, mitochondrial OS=Homo sapiens GN=NDUFAF1	0.009	3.236	4	1	1	1	327	37.7	7.64									3.21	2.83	3.26										1	1	1										1	1	1			Pf08547
High	Q5U5X0	Complex III assembly factor LYRM7 OS=Homo sapiens GN=LYRM7	0	8.323	31	2	2	1	104	11.9	9.66					3.44				3.11	7.52							1				1	2							1				1	2				Pf05347, Pf13232
High	P78357	Contactin-associated protein 1 OS=Homo sapiens GN=CNTNAP1	0.008	3.315	1	1	1	1	1384	156.2	7.05									3.06												1												1					Pf00054, Pf00147, Pf00754, Pf02210
High	Q9NRP2	COX assembly mitochondrial protein 2 homolog OS=Homo sapiens GN=CMC2	0.009	3.191	13	1	1	1	79	9.5	7.87					2.55	2.59			2.62	2.31							1	1			1	1							1	1			1	1				Pf08583
High	Q7Z7K0	COX assembly mitochondrial protein homolog OS=Homo sapiens GN=CMC1	0	9.51	25	2	2	1	106	12.5	8.63									2.21	4.77											1	1											1	1				Pf08583
High	A4D2H0	cTAGE family member 15 OS=Homo sapiens GN=CTAGE15	0	13.817	7	4	1	1	777	87.8	5.24						3.11	2.89	12.24	5.27	3.53	3.61	3.15						1	1	4	2	1	1	1						1	1	2	2	1	1	1		Pf04111, Pf04156, Pf05557, Pf07926, Pf08317, Pf12718, Pf14662
High	Q9H1C7	Cysteine-rich and transmembrane domain-containing protein 1 OS=Homo sapiens GN=CYSTM1	0.004	4.228	10	1	1	1	97	10.6	4.32		2.61												1												1
High	O43169	Cytochrome b5 type B OS=Homo sapiens GN=CYB5B	0	46.592	45	3	3	1	146	16.3	4.97	2.39	2.62	19.77	23.5	38.73	39.11	38.84	30.07	28.69	50.19	13.71	25.65	1	1	5	5	10	10	9	8	8	12	4	7	1	1	2	1	3	3	3	2	2	3	1	2		Pf00173
High	P31930	Cytochrome b-c1 complex subunit 1, mitochondrial OS=Homo sapiens GN=UQCRC1	0	98.325	50	17	16	1	480	52.6	6.37		2.37	5.22	4.86	38.71	56.38	60.71	58.58	45.9	78.86	41.57	38.52		1	2	2	15	17	18	20	17	24	14	14		1	2	2	10	11	12	12	12	14	10	10		Pf00675, Pf05193, Pf08367
High	P22695	Cytochrome b-c1 complex subunit 2, mitochondrial OS=Homo sapiens GN=UQCRC2	0	107.695	43	15	15	1	453	48.4	8.63	21.67	12.65	20.68	27.85	56.27	47.47	47.73	49.28	54.37	41.86	33.73	29.66	7	4	6	8	19	18	15	17	17	13	11	11	5	3	5	6	11	13	12	12	12	10	7	7		Pf00675, Pf05193
High	P07919	Cytochrome b-c1 complex subunit 6, mitochondrial OS=Homo sapiens GN=UQCRH	0	19.079	38	4	4	1	91	10.7	4.44					6.3	18.49	15.77	15.9	6.63	9.08	2.27	2.34					2	5	4	4	2	4	1	1					2	2	2	2	2	3	1	1		Pf02320
High	P47985	Cytochrome b-c1 complex subunit Rieske, mitochondrial OS=Homo sapiens GN=UQCRFS1 {ECO:0000312|HGNC:HGNC:12587}	0	42.877	36	7	7	1	274	29.6	8.32					21.5	10.49	7.06	8.97	28.25	31.41	17.38	15.99					9	4	2	3	8	9	4	4					6	4	2	3	5	5	2	3		Pf00355, Pf02921, Pf09165
High	P99999	Cytochrome c OS=Homo sapiens GN=CYCS	0	18.864	33	3	3	1	105	11.7	9.57	1.73		0	0	4.46	6.41	2.08	3.98	2.65	9.31	2.31	6.43	1		1	1	3	3	2	3	5	5	4	5	1		1	1	2	2	2	2	2	3	2	2		Pf00034, Pf13442, Pf14495
High	Q9Y2R0	Cytochrome c oxidase assembly factor 3 homolog, mitochondrial OS=Homo sapiens GN=COA3	0	8.503	27	3	3	1	106	11.7	9.6					6.76	7.66	7.4	5.54	7.23	4.88	2.96						3	3	3	3	3	2	1						3	3	3	3	3	2	1			Pf09813
High	Q96BR5	Cytochrome c oxidase assembly factor 7 OS=Homo sapiens GN=COA7	0	11.47	16	2	2	1	231	25.7	6.02							4.52	3.05		4.6									1	1		1									1	1		1
High	Q14061	Cytochrome c oxidase copper chaperone OS=Homo sapiens GN=COX17	0.003	6.022	32	2	2	1	63	6.9	7.24					2.95	3.07			5.04	5.4	3.11						1	1			2	2	1						1	1			2	2	1			Pf05051
High	P00395	Cytochrome c oxidase subunit 1 OS=Homo sapiens GN=MT-CO1	0.003	5.089	6	1	1	1	513	57	6.7							3.55	2.67	5.88	9.1									1	1	2	3									1	1	1	1				Pf00115
High	P00403	Cytochrome c oxidase subunit 2 OS=Homo sapiens GN=MT-CO2	0	22.754	21	4	4	1	227	25.5	4.82	1.87	1.84	3.49	3.83	7.99	8.45	2	6.25	12.31	9.43	6.61	3.03	1	1	3	2	3	3	1	3	4	4	4	1	1	1	2	2	2	2	1	3	3	4	3	1		Pf00116, Pf02790
High	P13073	Cytochrome c oxidase subunit 4 isoform 1, mitochondrial OS=Homo sapiens GN=COX4I1	0	30.268	40	7	7	1	169	19.6	9.51	5.12	2.91	7.64	5.41	15.37	13.15	17.12	20.22	17.29	25.2	20.46	11.85	2	1	3	2	6	5	6	8	7	9	8	5	2	1	3	2	5	5	6	6	6	6	5	5		Pf02936
High	P20674	Cytochrome c oxidase subunit 5A, mitochondrial OS=Homo sapiens GN=COX5A	0	36.142	57	7	7	1	150	16.8	6.79	1.62	0	21.19	14.46	30.11	20.87	34.22	21.57	28.06	29.12	27.22	19.75	1	2	7	6	11	8	11	7	9	11	9	7	1	2	3	4	6	6	6	4	5	4	4	3		Pf02284
High	P10606	Cytochrome c oxidase subunit 5B, mitochondrial OS=Homo sapiens GN=COX5B	0	14.64	24	4	4	1	129	13.7	8.81			2.11		6.98	1.97	3.16	7.22	15.35	11.61	4.64	0			1		3	1	1	3	6	4	2	1			1		3	1	1	3	4	2	2	1		Pf01215
High	P14854	Cytochrome c oxidase subunit 6B1 OS=Homo sapiens GN=COX6B1	0	32.709	66	5	5	1	86	10.2	7.05			2.02	5.48	11.9	18.66	19.03	17.16	26.72	29.49	20.39	8.85			1	2	4	6	6	6	8	10	6	3			1	1	2	4	4	5	4	5	2	2		Pf02297
High	P09669	Cytochrome c oxidase subunit 6C OS=Homo sapiens GN=COX6C	0	9.796	51	5	5	1	75	8.8	10.39	2.27	0	3.85	2.15	4.68	4.58	4.27	4.94	2.2	4.18	6.81	4.68	1	1	2	1	2	2	2	2	2	2	3	2	1	1	2	1	2	2	2	2	2	2	2	2		Pf02937
High	P14406	Cytochrome c oxidase subunit 7A2, mitochondrial OS=Homo sapiens GN=COX7A2	0.003	5.207	16	1	1	1	83	9.4	9.76	2.42	2.21					2.82	3.19		3.55		2.88	1	1					1	1		1		1	1	1					1	1		1		1		Pf02238
High	P24311	Cytochrome c oxidase subunit 7B, mitochondrial OS=Homo sapiens GN=COX7B	0.006	3.599	10	2	2	1	80	9.2	10.27				2.22	4.79		2.2	4.9	2.65	2.13	4.89	2.35				1	2		1	2	1	1	2	1				1	2		1	2	1	1	2	1		Pf05392
High	P15954	Cytochrome c oxidase subunit 7C, mitochondrial OS=Homo sapiens GN=COX7C	0.003	6.33	38	3	3	1	63	7.2	10.27					2.02			0	2.72	2.85	2.75	4.52					1			1	2	1	1	2					1			1	2	1	1	2		Pf02935
High	O00483	Cytochrome c oxidase subunit NDUFA4 OS=Homo sapiens GN=NDUFA4	0	7.772	37	3	3	1	81	9.4	9.38	2.17		4.3	2.77	8.32	11.15	6.63	7.55	7.96	7.63	11.08	8.52	1		2	1	3	4	3	3	3	3	4	3	1		2	1	3	3	3	3	2	3	3	2		Pf06522
High	P08574	Cytochrome c1, heme protein, mitochondrial OS=Homo sapiens GN=CYC1	0	17.221	15	5	5	1	325	35.4	9					2	1.97	4.92	5.42	4.41	7.1	2.5	3.68					2	1	2	2	4	4	1	2					2	1	2	2	3	4	1	2		Pf02167
High	P53701	Cytochrome c-type heme lyase OS=Homo sapiens GN=HCCS	0	35.745	38	7	7	1	268	30.6	6.68					15.98	10.08	11.92	13.81	30.91	18.56	6.56	7.57					6	4	5	5	9	6	3	3					5	4	4	4	6	4	3	3		Pf01265
High	Q07065	Cytoskeleton-associated protein 4 OS=Homo sapiens GN=CKAP4	0	271.507	71	44	43	1	602	66	5.92	109.51	112.29	142.56	143.53	122.95	119.47	105.75	102.84	171.35	170.78	274.78	234.42	34	33	46	47	38	38	34	31	52	53	80	70	25	23	31	27	26	27	26	23	30	31	32	31		Pf13166
High	O43175	D-3-phosphoglycerate dehydrogenase OS=Homo sapiens GN=PHGDH	0	13.295	8	3	3	1	533	56.6	6.71	2.33				4.85	7.43	6.06	5.87		2.49			1				2	3	2	2		1			1				2	3	2	2		1				Pf00389, Pf02826
High	Q13011	Delta(3,5)-Delta(2,4)-dienoyl-CoA isomerase, mitochondrial OS=Homo sapiens GN=ECH1	0	125.438	69	19	19	1	328	35.8	8	15.47	10.68	34.25	31.99	41.12	30.11	40.08	49.93	83.08	67.5	51.57	45.53	6	4	10	10	14	10	14	14	27	21	18	15	6	4	7	7	11	8	9	9	15	13	10	8	lipid	Pf00378
High	Q14126	Desmoglein-2 OS=Homo sapiens GN=DSG2	0	13.893	4	3	3	1	1118	122.2	5.24					5.34				9.95	7.9	10.41						2				3	2	3						1				3	2	2			Pf00028, Pf01049
High	O75907	Diacylglycerol O-acyltransferase 1 OS=Homo sapiens GN=DGAT1	0	20.804	13	3	3	1	488	55.2	9.32					8.39	6.96	8.98		5.39	12.38	10.18	12.19					2	2	3		1	3	2	3					1	2	2		1	2	1	2	lipid	Pf03062
High	P10515	Dihydrolipoyllysine-residue acetyltransferase component of pyruvate dehydrogenase complex, mitochondrial OS=Homo sapiens GN=DLAT	0	85.845	30	14	14	1	647	69	7.84	23.23	16.37	34.55	43.41	43.44	48.57	31.17	35.32	57.48	47.15	73.97	73.88	7	6	11	14	15	18	13	13	19	17	23	23	5	6	6	7	7	8	10	8	11	11	9	9		Pf00198, Pf00364, Pf02817
High	Q9H5Q4	Dimethyladenosine transferase 2, mitochondrial OS=Homo sapiens GN=TFB2M	0	7.928	6	2	2	1	396	45.3	9.19									6.21		2.18										2		1										2		1			Pf00398
High	P27487	Dipeptidyl peptidase 4 OS=Homo sapiens GN=DPP4	0	35.812	16	12	12	1	766	88.2	6.04					1.61		1.88	1.73	15.49	17.44	22.72	28.98					1		1	1	6	7	9	11					1		1	1	6	6	9	10		Pf00326, Pf00930, Pf01738, Pf12695, Pf12697
High	P11387	DNA topoisomerase 1 OS=Homo sapiens GN=TOP1	0	17.082	9	6	6	1	765	90.7	9.31			6.92	2.16	4.55		3.27	10.85				2.97			3	1	2		1	4				1			3	1	2		1	4				1		Pf01028, Pf02919, Pf14370
High	Q9UBS4	DnaJ homolog subfamily B member 11 OS=Homo sapiens GN=DNAJB11	0	69.409	34	13	13	1	358	40.5	6.18		10.36	10.23	7.03	33.32	32.36	42.29	47.39	43.64	55.76	41.47	40.04		2	3	2	11	9	12	14	14	17	13	12		1	2	2	8	7	7	8	10	7	6	8		Pf00226, Pf01556
High	Q96KC8	DnaJ homolog subfamily C member 1 OS=Homo sapiens GN=DNAJC1	0	30.532	21	9	9	1	554	63.8	8.63			2.7		2.81	2.2	5.04	2.5	18.22	29.06	20.6	18.2			1		1	1	2	1	6	10	7	7			1		1	1	2	1	5	8	5	7		Pf00226, Pf00249
High	O75165	DnaJ homolog subfamily C member 13 OS=Homo sapiens GN=DNAJC13	0	245.78	33	62	62	1	2243	254.3	6.74	130.58	128.18	57.23	68.05	93.63	123.55	84.89	77.92	3.28			3.53	46	45	19	21	29	43	30	28	1			1	40	39	16	17	27	35	26	25	1			1		Pf00226, Pf14237
High	Q13217	DnaJ homolog subfamily C member 3 OS=Homo sapiens GN=DNAJC3	0	35.901	27	9	9	1	504	57.5	6.15								4.05	35.17	31.27	17.3	14.38								1	10	9	6	6								1	9	7	5	5		Pf00226, Pf00515, Pf12569, Pf13371, Pf13414, Pf13432, Pf14559
High	O60762	Dolichol-phosphate mannosyltransferase subunit 1 OS=Homo sapiens GN=DPM1	0	20.919	27	6	6	1	260	29.6	9.57			2.22		5.01	6.48	11.98	8.91	13.59	13.26	9.99	12.37			1		2	3	4	3	5	4	3	4			1		2	3	3	2	4	3	2	2	lipid	Pf00535, Pf10111, Pf13641, Pf13704, Pf13712
High	Q9Y672	Dolichyl pyrophosphate Man9GlcNAc2 alpha-1,3-glucosyltransferase OS=Homo sapiens GN=ALG6	0.004	4.235	4	2	2	1	507	58.1	8.46									2.38	3.05											1	2											1	2				Pf03155
High	P04843	Dolichyl-diphosphooligosaccharide--protein glycosyltransferase subunit 1 OS=Homo sapiens GN=RPN1	0	250.808	67	37	37	1	607	68.5	6.38	38.51	33.75	69.8	66.32	175.96	165.64	180.81	195.31	212.48	199.79	207.72	226.76	17	13	30	25	54	54	60	62	72	71	67	73	16	13	21	18	26	29	29	29	32	32	25	28		Pf04597
High	P61803	Dolichyl-diphosphooligosaccharide--protein glycosyltransferase subunit DAD1 OS=Homo sapiens GN=DAD1	0	13.996	27	3	3	1	113	12.5	7.08	5.65	9.28	14.31	12.51	9.25	9.69	9.84	9.39	11.27	12.16	52.4	54.3	2	3	4	4	3	3	3	3	5	5	18	18	2	2	2	3	3	3	3	3	3	3	3	3		Pf02109
High	Q8TCJ2	Dolichyl-diphosphooligosaccharide--protein glycosyltransferase subunit STT3B OS=Homo sapiens GN=STT3B	0	118.624	28	25	22	1	826	93.6	8.91	4.97	5.32	14.16	18.27	49.33	31.37	33.82	53.17	58.97	50.46	57.36	47.5	2	4	5	8	19	15	15	21	26	20	22	20	2	4	5	8	16	12	11	14	17	14	13	12		Pf02516, Pf13231
High	P63167	Dynein light chain 1, cytoplasmic OS=Homo sapiens GN=DYNLL1	0	28.281	52	5	5	1	89	10.4	7.4	19.13	24.82	7.02	13.67	17.93	12.53	15.1	28.41		5.87	6.48	7.33	4	5	2	4	4	3	4	6		1	2	2	2	2	2	3	2	2	3	3		1	2	2	membrane	Pf01221
High	Q14118	Dystroglycan OS=Homo sapiens GN=DAG1	0	8.903	4	2	2	1	895	97.4	8.56	1.77				8.06	7.26	2.57	6.06	9.98	4.14			1				2	2	1	2	3	1			1				1	1	1	1	1	1				Pf05454
High	P49792	E3 SUMO-protein ligase RanBP2 OS=Homo sapiens GN=RANBP2	0	11.936	2	3	3	1	3224	358	6.2									9.7												3												3					Pf00160, Pf00515, Pf00638, Pf00641, Pf07719, Pf12185, Pf13414, Pf13432, Pf14559
High	Q9NX47	E3 ubiquitin-protein ligase MARCH5 OS=Homo sapiens GN=MARCH5	0	14.939	12	3	3	1	278	31.2	8.7	0				2.16	4.02	3.86	2	5.98	4.12	6.35	5.76	1				1	2	2	1	2	2	2	2	1				1	1	1	1	2	1	1	1		Pf12906
High	Q2Q1W2	E3 ubiquitin-protein ligase TRIM71 OS=Homo sapiens GN=TRIM71	0	29.826	10	6	6	1	868	93.3	7.61	12.64	9.38	4.12	7.23	5.34	7.08	5.6	11.02	3.16	3.11	5	4.67	4	3	2	2	3	4	3	5	2	2	2	3	4	3	2	2	2	2	2	3	1	1	1	1		Pf00430, Pf00630, Pf00643, Pf01436, Pf04012, Pf07926, Pf08450, Pf09731
High	Q15075	Early endosome antigen 1 OS=Homo sapiens GN=EEA1	0.003	4.505	1	2	2	1	1411	162.4	5.68	4.23	2.14	5.37	2.46	1.87								2	1	2	1	1								2	1	2	1	1								lipid	Pf01363, Pf01496, Pf01576, Pf04156, Pf05478, Pf09726, Pf10498, Pf12128, Pf13166
High	O75356	Ectonucleoside triphosphate diphosphohydrolase 5 OS=Homo sapiens GN=ENTPD5	0	29.96	18	6	6	1	428	47.5	6.33					0		1.63	5.77	14.7	10.01	10.08	8.86					1		1	2	4	4	4	4					1		1	2	2	3	4	4		Pf01150
High	P22413	Ectonucleotide pyrophosphatase/phosphodiesterase family member 1 OS=Homo sapiens GN=ENPP1	0	26.06	10	7	7	1	925	104.9	7.14					8.67	3.6	10.07		20.09	15.58	12.88	8.77					3	1	3		8	5	5	4					2	1	2		5	4	3	4		Pf01033, Pf01223, Pf01663
High	O75071	EF-hand calcium-binding domain-containing protein 14 OS=Homo sapiens GN=EFCAB14	0.008	3.371	3	1	1	1	495	55	6.32	7.35	3.5											2	1											1	1
High	Q8IZ81	ELMO domain-containing protein 2 OS=Homo sapiens GN=ELMOD2	0	47.68	26	8	8	1	293	34.9	8.05			3.77	6.66	14.62	10.75	5.04	3.02	15.55	15.98	10.61	8.06			1	2	5	4	2	1	5	6	4	3			1	1	4	4	2	1	5	4	4	3		Pf04727
High	P24534	Elongation factor 1-beta OS=Homo sapiens GN=EEF1B2	0	23.551	38	5	4	1	225	24.7	4.67	9.86	9.23	3	7.24		4.13			7.83	17.42	10.97	9.07	3	2	1	2		1			3	5	3	2	3	2	1	2		1			3	4	2	1		Pf00736, Pf14497
High	P13639	Elongation factor 2 OS=Homo sapiens GN=EEF2	0	78.033	36	26	25	1	858	95.3	6.83	28.45	32.69	45.47	41.66	21.62	9.32	8.44	8.5	29.34	24.89	13.92	5.08	11	13	15	14	8	4	5	5	10	8	6	2	10	10	12	10	7	4	5	5	9	7	6	2		Pf00009, Pf00679, Pf03144, Pf03764, Pf14492
High	P49411	Elongation factor Tu, mitochondrial OS=Homo sapiens GN=TUFM	0	178.314	69	29	29	1	452	49.5	7.61	24.99	21.95	24.28	31.61	129.22	118.53	110.35	102.06	118.43	116.48	82.52	103.96	8	7	9	12	39	37	38	34	36	34	28	34	7	6	8	10	21	18	20	21	19	17	17	19		Pf00009, Pf03143, Pf03144
High	P50402	Emerin OS=Homo sapiens GN=EMD	0	13.207	20	4	4	1	254	29	5.5				1.74					7.25	9.89	4.91	5.02				1					3	4	2	2				1					3	3	2	2		Pf03020
High	Q9UKM7	Endoplasmic reticulum mannosyl-oligosaccharide 1,2-alpha-mannosidase OS=Homo sapiens GN=MAN1B1	0	29.911	13	6	6	1	699	79.5	7.72	8.66	8.45	7.75	17.28	5.91	2.61	11.89	9.97					3	3	2	5	2	2	4	4					3	3	2	3	2	2	3	3						Pf01532
High	Q92791	Endoplasmic reticulum protein SC65 {ECO:0000303|PubMed:23959653} OS=Homo sapiens GN=P3H4 {ECO:0000312|HGNC:HGNC:16946}	0.005	3.692	3	1	1	1	437	50.3	4.77					2.92		3.41		2.67	2.24							1		1		1	1							1		1		1	1
High	Q9BS26	Endoplasmic reticulum resident protein 44 OS=Homo sapiens GN=ERP44	0	90.737	48	13	13	1	406	46.9	5.26	38.6	31.01	17.69	20.94	60.38	63.66	67.63	63.43	51.76	47.91	21	13.56	11	9	7	8	17	19	19	19	15	15	9	7	7	6	5	6	10	11	11	11	9	11	6	4		Pf00085, Pf01216, Pf07449, Pf13098, Pf13848
High	P14625	Endoplasmin OS=Homo sapiens GN=HSP90B1	0	445.269	76	70	68	1	803	92.4	4.84	93.2	99.99	159.46	155.91	406.59	349.45	398.71	396.47	644.83	656.09	720.18	719.81	36	36	58	52	128	103	120	120	186	190	211	215	30	26	28	28	43	40	44	47	46	43	38	39		Pf00183, Pf02518, Pf13589
High	Q53H82	Endoribonuclease LACTB2 {ECO:0000303|PubMed:26826708} OS=Homo sapiens GN=LACTB2	0	9.256	13	3	3	1	288	32.8	6.8									13.35	8.99											4	3											3	3				Pf00753
High	P84090	Enhancer of rudimentary homolog OS=Homo sapiens GN=ERH	0	39.012	44	6	6	1	104	12.3	5.92	39.62	24	40.4	35.1	18.48	22.61	12.44	26.41	1.8	1.8			11	6	11	12	6	6	4	8	1	1			6	4	5	6	4	4	4	6	1	1				Pf01133
High	P30084	Enoyl-CoA hydratase, mitochondrial OS=Homo sapiens GN=ECHS1	0	92.748	54	13	13	1	290	31.4	8.07	5.64	5.3	42.01	44.78	51.57	48.8	55.38	49.24	69.59	65.78	57.11	40.05	2	2	11	12	15	13	15	13	20	19	15	12	2	2	6	6	8	8	9	10	11	11	8	7	lipid	Pf00378, Pf01343
High	P16422	Epithelial cell adhesion molecule OS=Homo sapiens GN=EPCAM	0	30.738	21	5	5	1	314	34.9	7.46					23.41	25.88	16.41	20.54	26.12	24.99	10.11	6.19					6	8	5	5	7	7	3	2					3	5	4	3	4	5	3	2		Pf00086
High	P07099	Epoxide hydrolase 1 OS=Homo sapiens GN=EPHX1	0	59.062	38	15	15	1	455	52.9	7.25			2.81	2.17	21.1	21.18	29.74	27.92	34.64	24.88	18.51	17.97			1	1	8	9	9	9	11	11	6	8			1	1	7	7	7	7	10	10	6	7		Pf00561, Pf06441, Pf12697
High	Q15006	ER membrane protein complex subunit 2 OS=Homo sapiens GN=EMC2	0	35.417	32	8	8	1	297	34.8	6.57	3.13	3.01	3	2.9	7.84	12.25	15.1	11.49	14.04	12.26	9.1	8.75	1	1	1	1	3	4	4	3	4	3	3	3	1	1	1	1	3	4	4	3	4	3	3	3		Pf13414, Pf13432, Pf14559
High	Q9NPA0	ER membrane protein complex subunit 7 OS=Homo sapiens GN=EMC7	0	7.026	12	3	3	1	242	26.5	9.25								2.63	2.52	6.43										1	3	4										1	2	3				Pf09430
High	O75477	Erlin-1 OS=Homo sapiens GN=ERLIN1	0	64.439	49	16	12	1	346	38.9	7.87	16.82	15.73	24.28	20.43	16.73	14.46	27.48	25.96	28.88	45.82	31.18	40.64	6	5	8	7	6	5	10	9	9	14	10	13	6	5	6	6	5	4	9	8	9	10	7	8	lipid	Pf01145
High	Q96HE7	ERO1-like protein alpha OS=Homo sapiens GN=ERO1A {ECO:0000312|HGNC:HGNC:13280}	0	52.122	34	11	11	1	468	54.4	5.68			4.12	6.76	8.72	6.5	15.79	12.24	32.75	30.78	20.46	23.33			1	2	4	3	7	4	9	10	6	7			1	2	4	3	6	4	6	9	5	6		Pf04137
High	Q8NBQ5	Estradiol 17-beta-dehydrogenase 11 OS=Homo sapiens GN=HSD17B11	0	89.879	46	13	13	1	300	32.9	9.07	13.34	14.29	8.63	18.06	54.32	49.33	55.41	40.78	51.25	43.74	51.38	49.89	5	5	3	6	17	16	18	14	17	16	20	18	4	5	2	5	10	12	11	9	8	9	10	10	lipid	Pf00106, Pf03435, Pf08659, Pf13561
High	P37059	Estradiol 17-beta-dehydrogenase 2 OS=Homo sapiens GN=HSD17B2	0	35.275	31	9	9	1	387	42.8	8.5					17.86	15.46	17.08	15.6	4.96	5.58	3.73	4.48					7	6	7	6	2	3	1	2					5	5	7	6	2	3	1	2	lipid	Pf00106, Pf01370, Pf13561
High	P38919	Eukaryotic initiation factor 4A-III OS=Homo sapiens GN=EIF4A3	0	150.565	71	29	26	1	411	46.8	6.73	95.5	99.64	88.62	83.86	84.01	91.97	95.48	90.38	6.16	2.16	3.29	5.45	33	33	34	30	27	31	32	31	2	1	1	2	20	21	19	15	19	21	21	19	2	1	1	2		Pf00270, Pf00271
High	P05198	Eukaryotic translation initiation factor 2 subunit 1 OS=Homo sapiens GN=EIF2S1	0	10.354	12	3	3	1	315	36.1	5.08	2.61	2.91	4.87	3.04					3.73			2.82	1	1	2	1					1			1	1	1	2	1					1			1		Pf00575, Pf07541
High	P20042	Eukaryotic translation initiation factor 2 subunit 2 OS=Homo sapiens GN=EIF2S2	0	13.131	9	2	2	1	333	38.4	5.8								5.71	9.43	7.07	2.99	7.08								2	3	2	1	2								1	2	1	1	1		Pf01873, Pf04147
High	P41091	Eukaryotic translation initiation factor 2 subunit 3 OS=Homo sapiens GN=EIF2S3	0.003	4.831	3	1	1	1	472	51.1	8.4											2.7												1												1			Pf00009, Pf03144, Pf09173
High	B5ME19	Eukaryotic translation initiation factor 3 subunit C-like protein OS=Homo sapiens GN=EIF3CL	0	20.449	7	5	5	1	914	105.4	5.64						1.63			4.39		3.91	6.73						1			2		1	2						1			2		1	2		Pf01399, Pf05470
High	O15372	Eukaryotic translation initiation factor 3 subunit H {ECO:0000255|HAMAP-Rule:MF_03007} OS=Homo sapiens GN=EIF3H {ECO:0000255|HAMAP-Rule:MF_03007}	0	8.108	5	1	1	1	352	39.9	6.54				3.59					4.55	3.94	4.36	4.78				1					1	1	1	1				1					1	1	1	1		Pf01398
High	Q13347	Eukaryotic translation initiation factor 3 subunit I {ECO:0000255|HAMAP-Rule:MF_03008} OS=Homo sapiens GN=EIF3I {ECO:0000255|HAMAP-Rule:MF_03008}	0	8.904	7	2	2	1	325	36.5	5.64	1.98	2.27	2.25	2.18					2.43	2.99	2.79	5.15	1	1	1	1					1	1	1	2	1	1	1	1					1	1	1	2		Pf00400
High	P15311	Ezrin OS=Homo sapiens GN=EZR	0	32.897	16	10	4	1	586	69.4	6.27	4.2	2.51			2.36	8.69	12.11	18.72	6.32	8.42	6.95	2.02	2	1			1	3	5	7	2	3	3	1	2	1			1	3	5	7	2	3	3	1	membrane	Pf00373, Pf00769, Pf09379, Pf09380
High	P52907	F-actin-capping protein subunit alpha-1 OS=Homo sapiens GN=CAPZA1	0	8.417	10	2	2	1	286	32.9	5.69						2.44	2.37	4.34	2.45	4.87	5.35	2.87						1	1	2	1	2	2	1						1	1	2	1	1	2	1		Pf01267
High	Q92945	Far upstream element-binding protein 2 OS=Homo sapiens GN=KHSRP	0	18.571	11	5	5	1	711	73.1	7.3	14.95	7.6	4.23	4.48	2.08	2.32	1.97						5	3	2	2	1	1	1						5	3	2	2	1	1	1							Pf00013, Pf07650, Pf09005, Pf13014
High	Q96CS3	FAS-associated factor 2 OS=Homo sapiens GN=FAF2	0	75.367	42	15	15	1	445	52.6	5.62	10.2	9.79	4.48	7.89	52.43	55.03	50.54	49.45	39.29	53.52	55.66	53.26	4	4	3	4	16	16	14	14	11	15	16	15	2	2	3	3	11	11	9	9	7	11	9	8		Pf00789, Pf14555
High	Q16658	Fascin OS=Homo sapiens GN=FSCN1	0	15.012	10	4	4	1	493	54.5	7.24					2.53	3.41	8.43	8.89									1	1	3	3									1	1	3	3						Pf06268
High	Q7L8L6	FAST kinase domain-containing protein 5, mitochondrial OS=Homo sapiens GN=FASTKD5	0.003	4.822	5	3	3	1	764	86.5	8.13					2.44				4.8	2.3							1				2	2							1				2	2				Pf06743, Pf08368, Pf08373
High	P49327	Fatty acid synthase OS=Homo sapiens GN=FASN	0	98.235	16	31	31	1	2511	273.3	6.44	17.29	19.46	8.46	8.29	28.39	28.78	33.77	45.14	22.55	31.87		3	7	8	3	3	12	10	12	19	7	13		2	7	8	3	3	12	9	12	16	7	13		2	lipid	Pf00106, Pf00107, Pf00108, Pf00109, Pf00698, Pf00975, Pf02801, Pf08242, Pf08659, Pf13602, Pf14765
High	P02794	Ferritin heavy chain OS=Homo sapiens GN=FTH1	0	28.55	44	7	7	1	183	21.2	5.55	8.7	4.7	7.21	6.24	6.31	1.68	1.9	3.86	9.54	8.67		2.45	6	4	3	2	3	2	1	2	5	3		1	5	3	2	2	3	2	1	2	4	3		1		Pf00210
High	P02792	Ferritin light chain OS=Homo sapiens GN=FTL	0	54.472	55	10	10	1	175	20	5.78	16.32	22.29	26.27	34.22	18.31	15.87	19.11	26.54	20.29	19.08	7.97	6.8	5	7	8	11	6	8	8	9	8	7	3	2	3	5	4	5	5	5	6	5	7	7	3	2		Pf00210
High	P02675	Fibrinogen beta chain OS=Homo sapiens GN=FGB	0	108.755	43	15	15	1	491	55.9	8.27	5.54	6.55	11.41	12.13	14.43	18.46	18	20.3	68.16	87.83	76.11	52.21	2	2	4	4	5	6	6	7	18	24	23	17	2	2	4	2	5	5	6	6	13	14	13	13		Pf00147, Pf08702
High	Q08830	Fibrinogen-like protein 1 OS=Homo sapiens GN=FGL1	0	8.2	10	3	3	1	312	36.4	5.87	1.68				1.66		1.66	3.08	1.99	1.76			1				1		1	1	1	1			1				1		1	1	1	1				Pf00147
High	Q14254	Flotillin-2 OS=Homo sapiens GN=FLOT2	0	47.158	32	12	12	1	428	47	5.25	6.06	3.03		2.51	16.12	8.8	17.79	11.52	13.15	20.68	14.98	12.06	2	1		1	5	4	6	4	5	7	5	5	2	1		1	5	4	6	4	4	6	5	5	membrane	Pf01145
High	P51116	Fragile X mental retardation syndrome-related protein 2 OS=Homo sapiens GN=FXR2	0.006	3.59	1	1	1	1	673	74.2	6.23					2.05	2	2.06	2.45			1.66						1	1	1	1			1						1	1	1	1			1			Pf00013, Pf05641, Pf12235, Pf13014
High	Q13467	Frizzled-5 OS=Homo sapiens GN=FZD5	0	11.742	8	3	3	1	585	64.5	8.29											2.26	7.43											1	2											1	2		Pf01392, Pf01534
High	P09972	Fructose-bisphosphate aldolase C OS=Homo sapiens GN=ALDOC	0	8.29	8	2	1	1	364	39.4	6.87					6.3	5.4	0	1.7									2	1	1	1									2	1	1	1						Pf00274
High	Q9BWH2	FUN14 domain-containing protein 2 OS=Homo sapiens GN=FUNDC2	0.003	5.014	13	2	2	1	189	20.7	9.73					2.28		2.32	3.3	2.82								1		1	1	1								1		1	1	1					Pf04930
High	P09958	Furin OS=Homo sapiens GN=FURIN	0	57.26	28	16	16	1	794	86.6	6.47	41.54	30.15	27.69	38.88	11.14	15.81	18.27	10.47					14	10	11	12	4	5	6	4					11	10	9	9	4	4	5	4						Pf00082, Pf01483, Pf03302, Pf14843
High	Q9BRR8	G patch domain-containing protein 1 OS=Homo sapiens GN=GPATCH1	0	7.303	5	3	3	1	931	103.3	7.05	7.96	2.55											3	1											3	1												Pf07713
High	Q92820	Gamma-glutamyl hydrolase OS=Homo sapiens GN=GGH	0	23.745	25	7	7	1	318	35.9	7.11	2.08	6.28	3.27	3.14	11.06	18.5	13.56	12.21	10.81	11.94			1	2	1	1	3	5	4	5	4	4			1	1	1	1	3	4	3	5	3	2				Pf00117, Pf07722
High	P17302	Gap junction alpha-1 protein OS=Homo sapiens GN=GJA1	0	31.575	25	6	6	1	382	43	8.76	24.58	22.05	15.54	25.66	8.7	6.91	4.18	5.37	6.16	3.44	21.86	15.39	7	6	5	7	3	2	1	2	2	1	6	5	6	5	5	6	2	2	1	2	2	1	4	5		Pf00029, Pf03508, Pf10582
High	P57678	Gem-associated protein 4 OS=Homo sapiens GN=GEMIN4	0	132.973	32	30	30	1	1058	120	6.04	74.31	57.59	62.9	59.29	31.36	45.67	32.31	35.98					32	25	22	21	15	18	14	14					21	21	17	15	10	12	10	12
High	Q8TEQ6	Gem-associated protein 5 OS=Homo sapiens GN=GEMIN5	0	165.081	34	42	42	1	1508	168.5	6.62	146.74	127.57	74.99	75.57	36.81	28.06	39.98	35.77	2.56				52	44	26	25	12	9	13	11	1				36	32	18	17	11	7	12	8	1					Pf00400
High	Q8WXD5	Gem-associated protein 6 OS=Homo sapiens GN=GEMIN6	0	30.838	41	7	7	1	167	18.8	5.12	21.78	24.8	17.05	16.47		2.62	4.63	0					7	10	6	6		1	2	1					5	7	4	5		1	2	1						Pf06372
High	Q9H840	Gem-associated protein 7 OS=Homo sapiens GN=GEMIN7	0	32.487	50	5	5	1	131	14.5	7.4	24.12	35.75	23.59	27.33	6.75	8.77		8.88					6	10	5	7	2	2		2					4	4	2	3	1	1		2						Pf11095
High	Q9NWZ8	Gem-associated protein 8 OS=Homo sapiens GN=GEMIN8	0	23.462	31	7	7	1	242	28.6	6.8	8.91	11.82	9.73	14.76	6.06		7.98	4.23					3	5	4	5	2		2	2					3	4	4	3	2		1	2						Pf15348
High	Q9NWU2	Glucose-induced degradation protein 8 homolog OS=Homo sapiens GN=GID8	0	7.97	7	1	1	1	228	26.7	4.97	3.9		8.5	8.45									1		2	2									1		1	1										Pf08513, Pf10607
High	P49448	Glutamate dehydrogenase 2, mitochondrial OS=Homo sapiens GN=GLUD2	0	115.446	37	20	1	1	558	61.4	8.46	43.66	35.46	53.92	45.33	68.04	57.24	58.63	59.58	143.94	109.95	183.6	176.12	14	13	19	15	23	20	20	20	49	38	58	57	12	11	13	11	16	16	16	16	18	17	17	18		Pf00208, Pf02812
High	O75879	Glutamyl-tRNA(Gln) amidotransferase subunit B, mitochondrial {ECO:0000255|HAMAP-Rule:MF_03147} OS=Homo sapiens GN=GATB {ECO:0000255|HAMAP-Rule:MF_03147	0.004	4.419	3	1	1	1	557	61.8	8.63									4.43	2.54											2	1											1	1				Pf02637, Pf02934
High	Q86SX6	Glutaredoxin-related protein 5, mitochondrial OS=Homo sapiens GN=GLRX5	0	8.748	16	2	2	1	157	16.6	6.79						3.77		4.41	2.71	2.35	3.83	3.89						1		1	1	1	1	1						1		1	1	1	1	1		Pf00462
High	Q96SL4	Glutathione peroxidase 7 OS=Homo sapiens GN=GPX7	0	7.919	24	3	3	1	187	21	8.27									4.84	4.91	1.72	1.71									2	3	1	1									2	3	1	1		Pf00255, Pf00578
High	P09211	Glutathione S-transferase P OS=Homo sapiens GN=GSTP1	0	36.727	47	7	7	1	210	23.3	5.64	21.51	24.99	9.14		6.39	14.43	18.29	20.1	5.25	14.42			6	6	2		3	6	6	6	2	5			3	1	1		3	4	3	5	2	4				Pf00043, Pf02798, Pf14497
High	Q86UL3	Glycerol-3-phosphate acyltransferase 4 {ECO:0000312|HGNC:HGNC:20880} OS=Homo sapiens GN=GPAT4 {ECO:0000312|HGNC:HGNC:20880}	0	9.361	7	4	4	1	456	52	9.19			2.62	3.07		3.18		2.7	2.27		5.25	9.75			1	1		1		1	1		2	3			1	1		1		1	1		2	2	PA related;lipid	Pf01553
High	P23434	Glycine cleavage system H protein, mitochondrial {ECO:0000303|PubMed:1671321} OS=Homo sapiens GN=GCSH {ECO:0000312|HGNC:HGNC:4208}	0	15.223	17	2	2	1	173	18.9	4.88	4.6	4.43	15.76	13.05	7.95	8.78	3.95	4.66	2.43		9.89	9.47	1	1	4	3	2	2	1	1	1		2	2	1	1	2	1	1	1	1	1	1		1	1		Pf01597
High	P23378	Glycine dehydrogenase (decarboxylating), mitochondrial {ECO:0000303|PubMed:15489334} OS=Homo sapiens GN=GLDC {ECO:0000312|HGNC:HGNC:4313}	0	129.741	29	20	20	1	1020	112.7	7.11			3.96	2.02	28.05	29.62	37.33	49.45	76.74	58.78	23.4	27.62			2	1	10	11	13	16	25	17	9	10			2	1	8	10	11	12	18	14	8	8		Pf01212, Pf02347
High	A6NH11	Glycolipid transfer protein domain-containing protein 2 OS=Homo sapiens GN=GLTPD2	0	15.013	21	5	5	1	291	31.6	10.15	7.99	5.79	3.06	2.06							3.2	3.27	3	2	2	1							1	1	3	2	2	1							1	1	lipid	Pf08718
High	Q9Y625	Glypican-6 OS=Homo sapiens GN=GPC6	0	10.133	6	2	2	1	555	62.7	5.41									2.9	6.59	3.01	3.06									1	2	1	1									1	2	1	1		Pf01153
High	Q9NYZ1	Golgi apparatus membrane protein TVP23 homolog B OS=Homo sapiens GN=TVP23B	0	15.173	24	3	3	1	205	23.6	8.35	8.83	8.99	3.17	10.17	10.01	10.93	12.62	8.6					3	3	1	3	4	3	4	3					2	2	1	1	2	2	2	2						Pf05832
High	O00461	Golgi integral membrane protein 4 OS=Homo sapiens GN=GOLIM4	0	136.521	43	27	27	1	696	81.8	4.77	81.51	86.98	34.95	44.68	52.53	57.16	31.14	32.48	5.13	2.91	6.54	2.56	29	29	14	15	20	21	13	13	2	1	2	1	22	20	12	12	18	18	11	11	2	1	2	1
High	Q9H3P7	Golgi resident protein GCP60 OS=Homo sapiens GN=ACBD3	0	14.43	6	2	2	1	528	60.6	5.06					2.13	2.44	2.96	2.42		5.1							1	1	1	1		1							1	1	1	1		1			lipid	Pf00373, Pf00887, Pf13897
High	Q9H4G4	Golgi-associated plant pathogenesis-related protein 1 OS=Homo sapiens GN=GLIPR2	0.003	6.2	8	1	1	1	154	17.2	9.41											4.18												1												1			Pf00188
High	Q9H3K2	Growth hormone-inducible transmembrane protein OS=Homo sapiens GN=GHITM	0	6.75	6	2	2	1	345	37.2	9.94				2.59	2.73	3.42	2.9	2.63	2.31	4.8	3.38	2.85				1	1	1	1	1	1	2	1	1				1	1	1	1	1	1	2	1	1
High	Q9HAV7	GrpE protein homolog 1, mitochondrial OS=Homo sapiens GN=GRPEL1	0	51.459	50	10	10	1	217	24.3	8.12	4.68		4.42	6.25	24.78	19.91	19.04	27	26.75	32.28	28.42	21.65	2		2	2	9	7	8	10	9	11	9	7	2		2	2	8	6	7	8	7	7	7	7		Pf01025
High	P01111	GTPase NRas OS=Homo sapiens GN=NRAS	0	27.052	53	6	2	1	189	21.2	5.17	2.1				15.85	2.28	12.77	15.81	6.07	23.99	9.27	12.1	1				5	2	4	5	2	7	3	3	1				5	2	4	5	2	5	3	2		Pf00009, Pf00071, Pf02421, Pf08477
High	P62826	GTP-binding nuclear protein Ran OS=Homo sapiens GN=RAN	0	7.042	11	2	2	1	216	24.4	7.49					0		2.65			5.29							1		1			2							1		1			2			lipid	Pf00025, Pf00071, Pf08477
High	Q9Y6B6	GTP-binding protein SAR1b OS=Homo sapiens GN=SAR1B	0	14.277	21	4	1	1	198	22.4	6.11	4.55	6.53	6.43	2.42	2.47	2.43	2.65	2.23	2.58	2.89		2.39	4	3	4	3	1	1	1	1	1	1		1	4	3	2	2	1	1	1	1	1	1		1		Pf00025, Pf00503, Pf01926, Pf08477, Pf09439
High	Q9UBI6	Guanine nucleotide-binding protein G(I)/G(S)/G(O) subunit gamma-12 OS=Homo sapiens GN=GNG12	0	6.501	32	2	2	1	72	8	8.97					2.9	6.02	5.3	3.97	2.81	3.26	6.25	7.49					1	2	2	1	1	1	2	3					1	2	2	1	1	1	1	2		Pf00631
High	P63218	Guanine nucleotide-binding protein G(I)/G(S)/G(O) subunit gamma-5 OS=Homo sapiens GN=GNG5	0	11.556	63	4	4	1	68	7.3	9.85	2.25		4.23	4.68	5.36	4.79	4.09	6.3	7.91	4.32	4.54	5.44	1		2	2	3	2	2	3	3	3	2	2	1		2	2	3	2	2	3	3	3	2	2		Pf00631
High	P08754	Guanine nucleotide-binding protein G(k) subunit alpha {ECO:0000303|PubMed:2452165} OS=Homo sapiens GN=GNAI3	0	64.433	38	12	5	1	354	40.5	5.69	3.54	5.8	2.3	5.25	28.64	20.89	14.48	25.64	33.98	35.1	76.82	64.75	1	2	1	2	10	8	5	9	11	10	23	19	1	2	1	2	8	8	5	8	7	6	8	9		Pf00025, Pf00503
High	P50148	Guanine nucleotide-binding protein G(q) subunit alpha OS=Homo sapiens GN=GNAQ	0	17.928	12	4	2	1	359	42.1	5.68						2.14			2.95	11.28	5.01	7.56						1			1	4	2	3						1			1	3	2	2		Pf00025, Pf00503
High	P29992	Guanine nucleotide-binding protein subunit alpha-11 OS=Homo sapiens GN=GNA11	0	28.91	25	7	5	1	359	42.1	5.69					7.52	15.51	3.35	2.99	18.03	24.84	20	17.43					2	5	1	1	6	8	7	6					2	4	1	1	4	5	4	4		Pf00025, Pf00503
High	Q9HAV0	Guanine nucleotide-binding protein subunit beta-4 OS=Homo sapiens GN=GNB4	0	21.627	17	6	1	1	340	37.5	6	7.53	7.24	10.74	8.15	7.76	7.72	5.31	7.26	5.19	9.4	18.76	17.42	3	3	4	3	3	3	2	3	2	4	8	7	3	3	3	3	3	3	2	3	2	4	5	5		Pf00400
High	Q9NX24	H/ACA ribonucleoprotein complex subunit 2 OS=Homo sapiens GN=NHP2	0	38.474	36	5	5	1	153	17.2	8.22	22.1	22.04	24.03	35.21				2.19					5	6	7	10				1					3	3	4	4				1						Pf01248
High	Q9NPE3	H/ACA ribonucleoprotein complex subunit 3 OS=Homo sapiens GN=NOP10	0	19.47	39	3	3	1	64	7.7	9.99	7.16	9.83	5.19	11.62									2	3	2	4									1	2	2	3										Pf04135
High	P17066	Heat shock 70 kDa protein 6 OS=Homo sapiens GN=HSPA6	0	38.12	16	10	1	1	643	71	6.14	20.65	30.37	12.5	12.61	17.69	11.61	18.75	13.78	15.46	19.55	17.4	17.78	7	10	5	5	6	4	7	6	5	7	5	6	5	7	4	4	5	4	6	6	4	5	3	3		Pf00012, Pf06723
High	P04792	Heat shock protein beta-1 OS=Homo sapiens GN=HSPB1	0	9.378	18	3	3	1	205	22.8	6.4	5.62	11.72	1.72	2.02				2.91					2	4	1	1				1					2	3	1	1				1						Pf00011
High	P08238	Heat shock protein HSP 90-beta OS=Homo sapiens GN=HSP90AB1	0	131.527	46	30	15	1	724	83.2	5.03	47.51	54.27	67.89	57.29	43.91	68.79	58.32	62.55	73.52	69.96	73.31	73.46	17	20	26	20	17	23	22	22	24	24	25	26	13	15	16	15	13	17	18	18	18	17	15	13		Pf00183, Pf02518, Pf13589
High	P09601	Heme oxygenase 1 OS=Homo sapiens GN=HMOX1	0	8.313	11	2	2	1	288	32.8	8.25							3.81		4.57	7.86	4.75	7.32							1		1	2	1	2							1		1	2	1	2		Pf01126
High	Q9NRV9	Heme-binding protein 1 OS=Homo sapiens GN=HEBP1	0.003	4.493	8	1	1	1	189	21.1	5.8					2.86	2.68			6.78	2.97	3.09						1	1			2	1	1						1	1			1	1	1			Pf04832
High	P69905	Hemoglobin subunit alpha OS=Homo sapiens GN=HBA1	0.004	4.362	17	2	2	1	142	15.2	8.68		3				4.56	1.8	2.4			5.51	3.33		1				2	1	1			2	1		1				2	1	1			1	1		Pf00042
High	P11150	Hepatic triacylglycerol lipase OS=Homo sapiens GN=LIPC	0.002	5.889	4	1	1	1	499	55.9	9.04					5.03		3.4	3.91	3.42	8.39	3.56						2		1	1	1	2	1						1		1	1	1	1	1		lipid	Pf00151, Pf01477, Pf12697
High	Q13151	Heterogeneous nuclear ribonucleoprotein A0 OS=Homo sapiens GN=HNRNPA0	0	27.487	29	7	6	1	305	30.8	9.29	13.42	11.17	7.2	5.76	8.78	1.93	10.31	11.32	1.66	1.67			7	5	3	2	3	1	4	3	1	1			5	4	3	2	2	1	3	2	1	1				Pf00076, Pf13893, Pf14259
High	P52597	Heterogeneous nuclear ribonucleoprotein F OS=Homo sapiens GN=HNRNPF	0	45.869	31	9	7	1	415	45.6	5.58	28.13	25.79	10.12	7.05	15.86	9.22	22.93	28.04	8.18	9.71			10	10	4	4	5	4	9	8	2	3			5	7	4	4	3	2	7	5	1	2				Pf00076, Pf08080, Pf14259
High	P31943	Heterogeneous nuclear ribonucleoprotein H OS=Homo sapiens GN=HNRNPH1	0	92.045	36	13	5	1	449	49.2	6.3	75.32	53.55	37.54	29.47	46.97	45.91	77.64	54.91	14.65	15.93	2.67		22	17	11	9	14	15	22	17	4	5	1		9	9	7	7	8	10	11	10	3	3	1			Pf00076, Pf08080, Pf14259
High	P55795	Heterogeneous nuclear ribonucleoprotein H2 OS=Homo sapiens GN=HNRNPH2	0	47.486	22	8	1	1	449	49.2	6.3	39.57	23.49	21.53	17.39	24.66	23.44	51.99	28.76	3.46	8.07	2.67		11	8	6	5	7	8	14	9	1	3	1		4	5	4	3	4	5	5	5	1	2	1			Pf00076, Pf08080, Pf14259
High	Q1KMD3	Heterogeneous nuclear ribonucleoprotein U-like protein 2 OS=Homo sapiens GN=HNRNPUL2	0	100.061	39	25	25	1	747	85.1	4.91	36.51	35.2	27.49	37.46	9.07	17.57	56.89	46.73	0				12	12	9	12	4	7	22	17	1				12	11	8	9	4	7	19	14	1					Pf00622, Pf02037, Pf08433, Pf13671
High	P30825	High affinity cationic amino acid transporter 1 OS=Homo sapiens GN=SLC7A1 {ECO:0000312|HGNC:HGNC:11057}	0.003	5.489	3	2	2	1	629	67.6	5.43	1.96	3.04	2.67	2.7		2.2		2.04					1	1	1	1		1		1					1	1	1	1		1		1						Pf00324, Pf13520, Pf13906
High	O15431	High affinity copper uptake protein 1 OS=Homo sapiens GN=SLC31A1	0.002	5.865	16	2	2	1	190	21.1	7.42					2.58	1.97	2.16	2.11	2.82	2.43	2.51	2.53					1	1	1	1	3	2	1	1					1	1	1	1	2	2	1	1		Pf04145
High	Q9BX68	Histidine triad nucleotide-binding protein 2, mitochondrial OS=Homo sapiens GN=HINT2	0	21.185	42	4	4	1	163	17.2	9.16	7.27	6.37	3.79	7.18	8.56	15.1	12.3	15.73	10.45	11.74	12.79	9.37	2	2	1	2	3	5	4	5	3	4	4	3	1	1	1	2	3	3	3	3	3	3	3	2	lipid	Pf01230, Pf11969
High	O00422	Histone deacetylase complex subunit SAP18 OS=Homo sapiens GN=SAP18	0	76.155	78	15	15	1	153	17.6	9.35	46.98	49.59	29.4	30.95	21.6	21.18	35.52	36.57	4.23	2.06			17	18	11	11	9	9	12	12	1	1			10	9	6	7	6	6	8	8	1	1				Pf06487
High	Q02539	Histone H1.1 OS=Homo sapiens GN=HIST1H1A	0	34.073	27	7	4	1	215	21.8	10.99			5.51	12.27	9.15	15.28	15.1	20.9	5.55	6.3	4.97	5.29			2	4	3	5	6	6	3	2	2	2			2	3	3	5	5	6	2	2	2	2		Pf00538
High	P16403	Histone H1.2 OS=Homo sapiens GN=HIST1H1C	0	32.104	22	8	1	1	213	21.4	10.93	2.01	2.12	9.42	18.48	15.69	19.36	19.6	21.64	10.17	10.25	9.11	9.62	1	1	4	6	5	7	7	7	4	4	4	4	1	1	4	4	5	6	6	6	4	4	4	4		Pf00538
High	P10412	Histone H1.4 OS=Homo sapiens GN=HIST1H1E	0	29.852	22	8	1	1	219	21.9	11.03	2.01	2.12	9.42	18.48	12.98	16.98	16.69	19.59	8.19	8	9.11	7.72	1	1	4	7	4	6	6	7	3	3	4	3	1	1	4	5	4	5	5	6	3	3	4	3		Pf00538
High	P16401	Histone H1.5 OS=Homo sapiens GN=HIST1H1B	0	30.352	21	7	7	1	226	22.6	10.92			15.06	15.76	11.43	11.15	9.77	17.74	5.29	3.18		2.66			6	6	4	4	4	6	2	1		1			4	5	3	4	4	5	2	1		1		Pf00538
High	Q92522	Histone H1x OS=Homo sapiens GN=H1FX	0.008	3.515	7	1	1	1	213	22.5	10.76					3.71												1												1									Pf00538
High	P04908	Histone H2A type 1-B/E OS=Homo sapiens GN=HIST1H2AB	0	42.367	58	6	1	1	130	14.1	11.05	5.72	5.48	39.16	23.96	38.24	32.85	70	80.39	17.67	20.94	17.55	11.33	3	4	23	15	13	11	22	28	6	7	7	5	2	3	4	4	3	3	4	4	3	3	3	3		Pf00125, Pf00808
High	Q6FI13	Histone H2A type 2-A OS=Homo sapiens GN=HIST2H2AA3	0	49.808	58	6	2	1	130	14.1	10.9	8.16	8.19	45.78	35.64	43.12	32.85	76.35	77.97	17.67	20.94	17.55	11.33	5	5	28	20	14	11	25	29	6	7	7	5	3	3	4	4	4	3	5	5	3	3	3	3		Pf00125, Pf00808
High	Q8IUE6	Histone H2A type 2-B OS=Homo sapiens GN=HIST2H2AB	0	22.911	35	3	1	1	130	14	10.89	2.2	1.95	7.58	4.73	7.1	6.37	33.06	28	2.08	2.16	4.67	4.2	1	1	3	3	4	3	10	11	1	1	2	2	1	1	1	1	2	2	3	3	1	1	1	1		Pf00125, Pf00808
High	P0C0S5	Histone H2A.Z OS=Homo sapiens GN=H2AFZ	0	36.013	54	6	4	1	128	13.5	10.58	8.46	8.74	36.19	21.37	28.7	26.91	42.53	33.73	4.17	3.93	6.74	7.93	4	4	22	14	10	9	16	16	2	2	4	4	3	3	3	3	4	4	5	4	2	2	2	2		Pf00125
High	P06899	Histone H2B type 1-J OS=Homo sapiens GN=HIST1H2BJ	0	45.299	53	8	2	1	126	13.9	10.32	10.99	5.87	27.08	22.31	14.03	28.59	62.48	62.43	8.61	8.71	6.64	6.33	6	4	10	8	7	10	18	19	5	5	3	3	5	4	6	6	5	6	7	6	4	5	3	3	lipid	Pf00125, Pf00808
High	P68431	Histone H3.1 OS=Homo sapiens GN=HIST1H3A	0	52.373	49	7	1	1	136	15.4	11.12	7.39	6.6	7.27	6.45	37.9	15.23	39.77	50.77	19.39	19.97	4.29	2.35	3	4	4	4	11	5	13	14	5	6	2	1	3	3	2	2	5	2	4	5	3	3	2	1		Pf00125, Pf15630
High	Q71DI3	Histone H3.2 OS=Homo sapiens GN=HIST2H3A	0	53.782	49	7	1	1	136	15.4	11.27	7.39	6.6	7.27	6.45	54.57	29.64	47.24	47.47	21.17	29.36	4.29	2.35	3	4	4	4	15	9	15	15	6	8	2	1	3	3	2	2	5	2	4	5	3	3	2	1		Pf00125
High	P84243	Histone H3.3 OS=Homo sapiens GN=H3F3A	0	37.927	49	7	1	1	136	15.3	11.27	7.39	6.6	7.27	6.45	28	17.51	33.18	35.35	3.91	4.03	4.29	2.35	3	4	4	4	9	5	11	12	2	2	2	1	3	3	2	2	5	2	4	5	2	2	2	1		Pf00125, Pf15630
High	P62805	Histone H4 OS=Homo sapiens GN=HIST1H4A	0	55.937	53	8	8	1	103	11.4	11.36	20.88	15.51	56.96	46.21	80.54	82.49	181.24	182.34	27.5	28.44	31.86	29.2	8	7	24	19	29	33	69	75	10	10	12	11	5	4	7	7	6	7	7	7	5	5	5	5		Pf00125, Pf02969, Pf15630
High	O43719	HIV Tat-specific factor 1 OS=Homo sapiens GN=HTATSF1	0	9.157	5	2	2	1	755	85.8	4.4		3.69	3.07											1	1											1	1											Pf00076, Pf13893, Pf14259
High	Q86YZ3	Hornerin OS=Homo sapiens GN=HRNR	0	54.05	10	7	7	1	2850	282.2	10.04	24.37	27.53	21.09	22.77	3.06	3.67	4.23				4.92	4.58	9	10	9	6	1	1	1				1	1	6	7	6	5	1	1	1				1	1
High	P50502	Hsc70-interacting protein OS=Homo sapiens GN=ST13	0	19.438	11	4	4	1	369	41.3	5.27	5.38	2.07				5.38	6.61	4.96	5.11	2.78	5.19	8.52	2	1				3	3	3	3	1	2	3	2	1				2	2	2	1	1	2	2		Pf00515, Pf13371, Pf13414, Pf13431, Pf13432
High	Q01581	Hydroxymethylglutaryl-CoA synthase, cytoplasmic OS=Homo sapiens GN=HMGCS1	0	6.707	5	2	2	1	520	57.3	5.41	2.24	2.54							2.68	6.05			1	1							1	2			1	1							1	1			lipid	Pf01154, Pf08540
High	P55899	IgG receptor FcRn large subunit p51 OS=Homo sapiens GN=FCGRT	0	14.843	15	4	4	1	365	39.7	6.54	3.72	7.65		3.14			0	4.73					2	3		1			1	2					2	3		1			1	2						Pf00129, Pf07654
High	Q9Y5U9	Immediate early response 3-interacting protein 1 OS=Homo sapiens GN=IER3IP1 {ECO:0000312|HGNC:HGNC:18550}	0	11.19	34	2	2	1	82	9	8.22		0		4.23	6.67			1.91	12.17		13.27	23		1		1	2			1	3		3	5		1		1	2			1	2		1	1		Pf08571
High	A0A075B6S2	Immunoglobulin kappa variable 2D-29 {ECO:0000303|PubMed:11549845, ECO:0000303|Ref.3} OS=Homo sapiens GN=IGKV2D-29 {ECO:0000303|PubMed:11549845	0	14.636	17	2	2	1	120	13.1	7.12	38.87	49.36	12.01	9.9	3.25	2.96	3.29	3.31	2.48	3.29	3.02	3.01	13	19	4	3	1	1	1	1	1	1	1	1	2	2	2	1	1	1	1	1	1	1	1	1		Pf07679, Pf07686
High	P52292	Importin subunit alpha-1 OS=Homo sapiens GN=KPNA2	0	10.29	9	3	3	1	529	57.8	5.4	2.58						7.03	3.4	4.11	3.24			1						2	1	1	1			1						2	1	1	1				Pf00514, Pf01749, Pf13513, Pf13646
High	P12268	Inosine-5'-monophosphate dehydrogenase 2 {ECO:0000255|HAMAP-Rule:MF_03156} OS=Homo sapiens GN=IMPDH2 {ECO:0000255|HAMAP-Rule:MF_03156}	0	11.426	9	4	4	1	514	55.8	6.9	8.26	7.51			2.2						2.39	4.89	3	3			1						1	2	3	3			1						1	1		Pf00478, Pf00571, Pf00977, Pf01070, Pf03060
High	Q9NX62	Inositol monophosphatase 3 OS=Homo sapiens GN=IMPAD1	0	19.866	24	8	8	1	359	38.7	6.86	8.69	5.08	6.03	2.74	11.76	9.23	2.01	7.53	1.91	2.46	2.14		5	3	3	1	6	4	1	4	1	1	1		5	3	3	1	6	4	1	3	1	1	1		lipid	Pf00459
High	P56199	Integrin alpha-1 OS=Homo sapiens GN=ITGA1	0	16.1	6	6	6	1	1179	130.8	6.29					4.95		0		5.08	14.23	5.51	5.86					2		1		2	5	2	2					2		1		2	4	2	2		Pf00092, Pf01839, Pf08441, Pf13517, Pf13519, Pf14312
High	P17301	Integrin alpha-2 OS=Homo sapiens GN=ITGA2	0	23.061	6	5	5	1	1181	129.2	5.31					8.59	2.57	10.64	10.3	10.71	5.55	8.66	12.76					3	1	3	3	3	2	3	4					3	1	3	3	3	2	2	3		Pf00092, Pf01839, Pf08441, Pf13517, Pf13519
High	P08648	Integrin alpha-5 OS=Homo sapiens GN=ITGA5	0	46.757	15	12	12	1	1049	114.5	5.77	5.42	2.12	7.74	13.03	4.88	2.54			27.77	17.98	38.82	18.99	1	1	2	3	2	1			8	7	14	5	1	1	2	2	2	1			6	7	8	4		Pf01839, Pf08441
High	P18084	Integrin beta-5 OS=Homo sapiens GN=ITGB5	0	30.706	10	5	5	1	799	88	6.06					2.33	4.47		6.36	10.78	14.16	5.3	13.36					1	1		2	4	4	2	4					1	1		1	4	2	2	3		Pf00362, Pf07965, Pf08725
High	P19823	Inter-alpha-trypsin inhibitor heavy chain H2 OS=Homo sapiens GN=ITIH2	0	88.042	29	22	22	1	946	106.4	6.86	19.38	23.7	29.09	28.28	21.25	27.41	16.05	17.41	36.85	35.67	26.44	30.39	8	9	12	11	10	12	9	7	14	14	10	13	8	8	11	11	9	12	8	7	13	13	10	11		Pf00092, Pf06668, Pf08487, Pf13519, Pf13768
High	P05362	Intercellular adhesion molecule 1 OS=Homo sapiens GN=ICAM1	0	47.119	32	12	12	1	532	57.8	7.99	7.06		3.09	3.76	15.62	19.69	17.3	13.22	26.27	20.43	40	25.88	2		1	1	5	7	6	5	9	8	13	11	2		1	1	4	7	5	5	6	7	7	8	membrane	Pf03921, Pf07679, Pf13895
High	Q01628	Interferon-induced transmembrane protein 3 OS=Homo sapiens GN=IFITM3	0	7.407	12	1	1	1	133	14.6	7.01	4.51	3.9		8.59			4.07				3.37	4.09	1	1		2			1				1	1	1	1		1			1				1	1		Pf04505
High	Q12905	Interleukin enhancer-binding factor 2 OS=Homo sapiens GN=ILF2	0	69.772	35	12	12	1	390	43	5.26	40.43	29.36	17.05	22	19.99	27.98	31.27	35.69	14.31	9.28		2.32	12	10	9	10	9	10	11	14	5	4		1	7	6	7	8	7	7	7	9	4	3		1		Pf07528
High	O60306	Intron-binding protein aquarius OS=Homo sapiens GN=AQR	0	41.282	7	8	8	1	1485	171.2	6.37	19.56	17.98		2.63	19.71	11.93	14.54	12.36					6	7		1	7	4	4	4					5	5		1	6	4	3	4						Pf04851, Pf13086, Pf13087, Pf13245, Pf13538
High	O75874	Isocitrate dehydrogenase [NADP] cytoplasmic OS=Homo sapiens GN=IDH1	0	16.424	13	5	3	1	414	46.6	7.01	5.65	5.2	6.94	3.79	3.29	5.08	6.46	2.8	10.95	4.99	3.61	3.69	2	2	2	1	1	2	3	2	4	2	1	1	2	2	2	1	1	2	3	2	4	2	1	1	lipid	Pf00180
High	P82673-1	Isoform 1 of 28S ribosomal protein S35, mitochondrial OS=Homo sapiens GN=MRPS35 {ECO:0000312|HGNC:HGNC:16635}	0	14.663	15	3	3	1	323	36.8	8.24					6.45	2.66	2.6	5.39	17.72	14.76							2	1	2	2	5	5							2	1	2	2	2	3				Pf10213
High	Q9NQ94-1	Isoform 1 of APOBEC1 complementation factor OS=Homo sapiens GN=A1CF	0	21.634	15	8	8	1	594	65.2	8.47	10.16	11.49					7.13	2.12	2.88	2.84			4	4					3	1	1	1			4	3					3	1	1	1				Pf00076, Pf13893, Pf14259, Pf14709
High	Q9BRQ8-1	Isoform 1 of Apoptosis-inducing factor 2 OS=Homo sapiens GN=AIFM2	0.003	4.516	6	2	2	1	373	40.5	9.11					2.43	2.45											1	1											1	1								Pf00070, Pf07992
High	Q9HD42-1	Isoform 1 of Charged multivesicular body protein 1a OS=Homo sapiens GN=CHMP1A	0.009	3.195	5	1	1	1	196	21.7	8.06	2.83	1.8											1	1											1	1												Pf03357
High	Q05707-1	Isoform 1 of Collagen alpha-1(XIV) chain OS=Homo sapiens GN=COL14A1 {ECO:0000312|HGNC:HGNC:2191}	0	7.484	2	3	3	1	1796	193.4	5.3					3.03	2.61	2.81	2.21									1	1	1	1									1	1	1	1						Pf00041, Pf00092, Pf01391, Pf13519
High	Q07666-1	Isoform 1 of KH domain-containing, RNA-binding, signal transduction-associated protein 1 OS=Homo sapiens GN=KHDRBS1 {ECO:0000312|HGNC:HGNC:18116}	0	11.692	12	5	5	1	443	48.2	8.66							7.17	2.85			0								3	2			1								3	2			1			Pf00013, Pf13014
High	Q9UQ80-1	Isoform 1 of Proliferation-associated protein 2G4 OS=Homo sapiens GN=PA2G4	0	28.158	26	9	9	1	394	43.8	6.55			10.86	6.19					16.57	22.32					3	2					5	9					2	2					5	8				Pf00557
High	Q15029-1	Isoform 1 of 116 kDa U5 small nuclear ribonucleoprotein component OS=Homo sapiens GN=EFTUD2	0	154.424	46	34	33	1	972	109.4	5	28.04	50.47	50.5	26.29	83.37	58.92	53.87	86.99					10	18	18	9	27	20	19	26					9	15	15	8	20	18	19	20						Pf00009, Pf00679, Pf03144, Pf03764, Pf14492
High	P62258-1	Isoform 1 of 14-3-3 protein epsilon OS=Homo sapiens GN=YWHAE	0	43.629	46	10	7	1	255	29.2	4.74	2.16	4.93	2.59	2.97	15.97	16.81	17.04	14.65	28.39	21.35	30.38	22.73	1	2	1	1	6	6	6	5	8	7	8	6	1	2	1	1	6	5	5	5	6	6	4	4	membrane	Pf00244
High	P63104-1	Isoform 1 of 14-3-3 protein zeta/delta OS=Homo sapiens GN=YWHAZ	0	50.685	56	12	8	1	245	27.7	4.79	3.18	3.09	5.22	7.23	25.87	28.45	16.63	18.61	18.32	11.83	7.6	10.57	1	1	2	2	8	9	6	6	7	5	3	4	1	1	2	2	8	6	6	6	6	5	3	4		Pf00244
High	O15120-1	Isoform 1 of 1-acyl-sn-glycerol-3-phosphate acyltransferase beta OS=Homo sapiens GN=AGPAT2	0.003	5.445	10	3	3	1	278	30.9	9.01						2.13	2.06	2.52	4.3	4.06		1.85						1	1	1	2	2		1						1	1	1	2	2		1	PA related;lipid	Pf01553
High	Q16698-1	Isoform 1 of 2,4-dienoyl-CoA reductase, mitochondrial OS=Homo sapiens GN=DECR1	0	39.765	33	9	9	1	335	36	9.28	6.64	6.45	11.03	9.05	8.92	12.65	15.66	23.22	31.46	25.66	21.22	16.54	2	2	4	3	3	4	4	6	10	8	8	6	2	2	4	3	3	4	3	4	8	7	6	6	lipid	Pf00106, Pf08659, Pf13561
High	O43242-1	Isoform 1 of 26S proteasome non-ATPase regulatory subunit 3 OS=Homo sapiens GN=PSMD3	0.003	5.387	2	1	1	1	534	60.9	8.44	3.72	3.62	3.09		3.73		3.36	3.62	3.58	3.44	3.15	3.03	1	1	1		1		1	1	1	1	1	1	1	1	1		1		1	1	1	1	1	1		Pf01399, Pf08375
High	P82912-1	Isoform 1 of 28S ribosomal protein S11, mitochondrial OS=Homo sapiens GN=MRPS11	0	23.337	23	4	4	1	194	20.6	10.81				1.78	6.09	7.29	5.37	4.94	10.21	14.17	8.26	8.4				1	2	3	2	2	4	5	3	3				1	2	3	2	2	3	4	2	2		Pf00411
High	Q9Y3D3-1	Isoform 1 of 28S ribosomal protein S16, mitochondrial OS=Homo sapiens GN=MRPS16	0	9.353	26	3	3	1	137	15.3	9.5						4.73	5.82	8.29	4.77	2.35								2	2	3	2	1								1	1	1	2	1				Pf00886
High	P82650-1	Isoform 1 of 28S ribosomal protein S22, mitochondrial OS=Homo sapiens GN=MRPS22	0	21.922	23	6	6	1	360	41.3	7.9					1.96		1.84		14.5	11.71		2.15					1		1		5	5		1					1		1		5	5		1		Pf10245
High	P82663-1	Isoform 1 of 28S ribosomal protein S25, mitochondrial OS=Homo sapiens GN=MRPS25	0	11.663	19	2	2	1	173	20.1	8.82					2.96	5.78	4.91	4.78	3.43	10.62	2.81	5.22					2	2	2	2	2	3	1	2					1	1	1	1	1	2	1	1		Pf05047
High	P51398-1	Isoform 1 of 28S ribosomal protein S29, mitochondrial OS=Homo sapiens GN=DAP3	0	36.399	25	9	9	1	398	45.5	8.88					12.74	16.77	15.91	12.57	23	10.94	2.07	4.48					5	6	6	5	8	4	1	1					5	6	5	5	8	4	1	1		Pf10236
High	P82675-1	Isoform 1 of 28S ribosomal protein S5, mitochondrial OS=Homo sapiens GN=MRPS5	0	16.678	12	5	5	1	430	48	9.92					1.86	3.67	3.64	1.75	9.59	4.23	0	0					2	2	2	2	5	2	1	1					2	2	2	2	4	2	1	1		Pf00333, Pf03719
High	Q9UJ83-1	Isoform 1 of 2-hydroxyacyl-CoA lyase 1 OS=Homo sapiens GN=HACL1	0	23.663	14	5	5	1	578	63.7	7.36					5.21	1.86	1.77	1.97	11.99	18.07	2.03	6.38					2	1	1	2	4	5	1	2					2	1	1	1	4	5	1	2	lipid	Pf00205, Pf02552, Pf02775, Pf02776
High	Q02218-1	Isoform 1 of 2-oxoglutarate dehydrogenase, mitochondrial OS=Homo sapiens GN=OGDH	0	50.461	13	11	11	1	1023	115.9	6.86					4.16	2.22	2.53		27.22	28.24	11.91	7.52					2	1	1		10	10	4	2					2	1	1		8	8	3	2		Pf00676, Pf02779
High	P12694-1	Isoform 1 of 2-oxoisovalerate dehydrogenase subunit alpha, mitochondrial OS=Homo sapiens GN=BCKDHA	0	10.344	7	2	2	1	445	50.4	8.27					2.62				3.17	2.89							1				1	1							1				1	1				Pf00456, Pf00676
High	Q9Y3B7-1	Isoform 1 of 39S ribosomal protein L11, mitochondrial OS=Homo sapiens GN=MRPL11	0	35.238	55	10	10	1	192	20.7	9.91			3.18	2.9	19.44	13.88	15.44	17.04	11.06	27.88	9.18	18.15			1	1	6	4	4	6	4	9	3	5			1	1	5	3	3	5	4	7	3	5		Pf00298, Pf03946
High	Q9BYC9-1	Isoform 1 of 39S ribosomal protein L20, mitochondrial OS=Homo sapiens GN=MRPL20	0	9.28	20	3	3	1	149	17.4	10.86					2.82	2.7			2.78	7.73	2.67	2.98					1	1			1	3	1	1					1	1			1	3	1	1		Pf00453
High	Q7Z2W9-1	Isoform 1 of 39S ribosomal protein L21, mitochondrial OS=Homo sapiens GN=MRPL21	0	12.58	19	3	3	1	205	22.8	9.89						2.17	3.86	1.79	13.44	8.46	1.89	1.86						1	1	1	4	3	1	1						1	1	1	3	3	1	1		Pf00829
High	Q9NWU5-1	Isoform 1 of 39S ribosomal protein L22, mitochondrial OS=Homo sapiens GN=MRPL22	0	9.594	18	3	3	1	206	23.6	9.94					2.28	2.37	2.92	2.88	6.72	4.98	5.21	7.93					1	1	1	1	2	2	2	3					1	1	1	1	2	2	2	2		Pf00237
High	Q96DV4-1	Isoform 1 of 39S ribosomal protein L38, mitochondrial OS=Homo sapiens GN=MRPL38	0	16.222	12	3	3	1	380	44.6	7.53					2.98	2.04	2.15	2.08	2.81	8.89							1	1	2	1	1	4							1	1	1	1	1	3				Pf01161
High	Q9BYD3-1	Isoform 1 of 39S ribosomal protein L4, mitochondrial OS=Homo sapiens GN=MRPL4	0	8.194	6	1	1	1	311	34.9	9.72									12.91	4.58		3.9									3	1		1									1	1		1		Pf00573
High	Q9HD33-1	Isoform 1 of 39S ribosomal protein L47, mitochondrial OS=Homo sapiens GN=MRPL47	0	10.242	13	3	3	1	250	29.4	10.37					2.85	5.82	3.07	2.76	6	5.21		5.57					1	2	1	1	2	2		2					1	2	1	1	2	2		2		Pf06984
High	Q96GC5-1	Isoform 1 of 39S ribosomal protein L48, mitochondrial OS=Homo sapiens GN=MRPL48	0	17.051	21	4	4	1	212	23.9	8.98					6.51	2.27	4.35	3.8	6.55	6.39	1.65	2.14					3	1	1	2	4	4	1	1					3	1	1	2	3	3	1	1		Pf00338
High	Q8N5N7-1	Isoform 1 of 39S ribosomal protein L50, mitochondrial OS=Homo sapiens GN=MRPL50	0	10.248	28	3	3	1	158	18.3	7.88								2.57	8.45	10.51										1	3	3										1	3	2				Pf10501
High	Q99714-1	Isoform 1 of 3-hydroxyacyl-CoA dehydrogenase type-2 OS=Homo sapiens GN=HSD17B10	0	102.477	84	15	15	1	261	26.9	7.78	4.58	2.72	12.35	8.58	41.44	48.51	54.41	62.72	43.41	59.97	67.59	82.67	2	1	4	3	13	16	15	20	13	15	16	20	2	1	3	3	10	13	11	13	10	12	9	12		Pf00106, Pf08659, Pf13561
High	Q6NVY1-1	Isoform 1 of 3-hydroxyisobutyryl-CoA hydrolase, mitochondrial OS=Homo sapiens GN=HIBCH	0	12.554	11	4	4	1	386	43.5	8.19					2.86				10.58	4.61	5.2	4.99					1				4	2	2	2					1				4	2	2	2		Pf00378, Pf13766
High	P09110-1	Isoform 1 of 3-ketoacyl-CoA thiolase, peroxisomal OS=Homo sapiens GN=ACAA1	0	125.61	63	16	16	1	424	44.3	8.44	13.62	14.29	18.14	9.04	58.56	46.51	87.22	84.46	97.61	108.84	121.79	111.72	3	3	4	2	19	13	23	25	28	30	36	30	1	1	2	2	12	8	13	13	15	14	12	11	lipid	Pf00108, Pf02803, Pf08541
High	P23396-1	Isoform 1 of 40S ribosomal protein S3 OS=Homo sapiens GN=RPS3	0	77.192	77	18	18	1	243	26.7	9.66	27.55	25.79	34.29	36.04	25.56	20.23	29.03	34.31	38.48	52.08	22.26	18.92	10	10	15	12	10	7	11	12	13	19	9	7	9	9	11	9	8	7	10	9	11	13	9	7		Pf00189, Pf07650
High	Q9BRK5-1	Isoform 1 of 45 kDa calcium-binding protein OS=Homo sapiens GN=SDF4	0	56.663	45	13	13	1	362	41.8	4.86	29.78	28.51	23.56	9.83	28.9	23.48	11.54	14.95	23.79	9.99	1.87	3.66	12	10	7	3	10	8	4	6	8	3	1	1	9	7	4	3	8	6	4	6	6	3	1	1		Pf13499
High	Q9H0D6-1	Isoform 1 of 5'-3' exoribonuclease 2 OS=Homo sapiens GN=XRN2	0	24.387	12	8	8	1	950	108.5	7.47	9.64	12.36	4.85	2.62	2.23	5.48	8.45	5.65		2.12			3	4	2	1	1	2	3	2		1			3	4	2	1	1	2	3	2		1				Pf03159
High	O43741-1	Isoform 1 of 5'-AMP-activated protein kinase subunit beta-2 OS=Homo sapiens GN=PRKAB2	0.004	4.035	4	1	1	1	272	30.3	6.46						2.36		2.43	1.86	2.03	1.95							1		1	1	1	1							1		1	1	1	1		lipid	Pf02922, Pf04739
High	P21589-1	Isoform 1 of 5'-nucleotidase OS=Homo sapiens GN=NT5E	0	28.107	16	8	8	1	574	63.3	7.03					5.12	2.49	3.49	4.61	9.04	5.82	10.13	20.52					3	1	1	1	4	2	4	7					3	1	1	1	3	2	4	4		Pf00149, Pf02872, Pf09587
High	P56378-1	Isoform 1 of 6.8 kDa mitochondrial proteolipid OS=Homo sapiens GN=MP68	0	6.891	48	3	3	1	58	6.7	10.08			1.82	3.62	2.06	1.92	4.4	3.64	3.82	4.87	1.8	1.8			1	2	2	1	2	2	2	2	1	1			1	2	2	1	2	2	2	2	1	1		Pf08039
High	P10809-1	Isoform 1 of 60 kDa heat shock protein, mitochondrial OS=Homo sapiens GN=HSPD1	0	624.933	84	55	55	1	573	61	5.87	162.54	151.95	373.74	313.34	697.96	683.22	750.15	770.23	1161.78	1242.18	905.68	939.08	49	44	114	97	188	185	206	209	304	318	248	265	24	21	37	30	40	41	39	41	38	39	37	37	lipid	Pf00118
High	P05388-1	Isoform 1 of 60S acidic ribosomal protein P0 OS=Homo sapiens GN=RPLP0	0	78.837	61	15	15	1	317	34.3	5.97	20.73	27.4	37.35	31.23	44.43	43.79	43.06	37.79	79.53	72.81	79.7	71.41	8	9	13	11	13	15	14	14	24	22	24	21	5	6	8	6	5	7	6	8	10	10	10	9		Pf00428, Pf00466
High	P05386-1	Isoform 1 of 60S acidic ribosomal protein P1 OS=Homo sapiens GN=RPLP1	0	25.291	67	3	2	1	114	11.5	4.32	2.81	20.89			10.65	18.05	11.43	17.45	17.92	30.34	37.61	43.44	1	8			3	5	4	5	5	8	9	11	1	3			1	3	2	2	3	3	3	3		Pf00428
High	P62913-1	Isoform 1 of 60S ribosomal protein L11 OS=Homo sapiens GN=RPL11	0	14.946	21	4	4	1	178	20.2	9.6	10.02	15.25	11.76	12.24	11.39	9.19	10.65	8.58	6.49	6.35	17.05	10.68	5	5	4	4	4	3	4	3	2	2	6	3	3	3	3	3	3	3	3	2	2	2	3	2		Pf00281, Pf00673
High	P30050-1	Isoform 1 of 60S ribosomal protein L12 OS=Homo sapiens GN=RPL12	0	65.485	65	9	9	1	165	17.8	9.42	27.91	30.64	28.68	25.84	29.54	34.37	37.72	29.94	30.17	38.02	41.38	40.7	10	10	10	8	9	11	12	11	10	12	14	12	7	6	7	6	6	7	7	6	6	8	7	6		Pf00298, Pf03946
High	P26373-1	Isoform 1 of 60S ribosomal protein L13 OS=Homo sapiens GN=RPL13	0	33.065	40	10	10	1	211	24.2	11.65			1.95	2.24	12.76	17.85	13.06	15.6	16.24	17.63	24.56	16.04			1	1	6	8	5	7	8	8	10	7			1	1	5	8	5	7	7	8	9	7		Pf01294
High	P61313-1	Isoform 1 of 60S ribosomal protein L15 OS=Homo sapiens GN=RPL15	0	44.606	43	9	9	1	204	24.1	11.62					17.9	21.59	17.47	17.81	30.66	35.92	22.03	30.01					6	8	6	6	11	12	9	10					6	6	5	5	8	8	6	6		Pf00827
High	Q07020-1	Isoform 1 of 60S ribosomal protein L18 OS=Homo sapiens GN=RPL18	0	33.268	42	7	7	1	188	21.6	11.72					19.52	10.37	14.97	15.64	11.47	15.74	24.93	24					7	4	6	6	4	6	9	8					6	4	5	6	4	6	5	5		Pf00828
High	P46779-1	Isoform 1 of 60S ribosomal protein L28 OS=Homo sapiens GN=RPL28	0	20.902	41	8	8	1	137	15.7	12.02		1.91	12.97	9.63	10.91	6.86	14.05	8.67	13.63	6	14.32	10.77		1	6	4	5	3	7	4	6	3	6	4		1	5	4	4	3	6	4	6	3	5	3		Pf01778
High	P62899-1	Isoform 1 of 60S ribosomal protein L31 OS=Homo sapiens GN=RPL31	0	17.428	48	6	6	1	125	14.5	10.54			2.71	2.69	6.01	11.13	6	9.54	8.11	12.96	18.17	18.11			1	1	2	4	2	4	3	5	7	7			1	1	2	4	2	4	3	4	6	6		Pf01198
High	P52209-1	Isoform 1 of 6-phosphogluconate dehydrogenase, decarboxylating OS=Homo sapiens GN=PGD	0	11.023	9	3	3	1	483	53.1	7.23					11.08	8.46	9.2	6.35									4	3	3	2									3	3	3	1						Pf00393, Pf03446
High	P24752-1	Isoform 1 of Acetyl-CoA acetyltransferase, mitochondrial OS=Homo sapiens GN=ACAT1	0	61.461	40	12	12	1	427	45.2	8.85	8.88	6.4	17.47	15.32	18.41	25.67	30.97	31.89	36.63	38.11	32.96	38.56	2	2	5	5	5	7	9	10	11	12	9	10	2	2	5	5	4	6	7	9	10	9	7	6	lipid	Pf00108, Pf00109, Pf02803
High	Q709F0-1	Isoform 1 of Acyl-CoA dehydrogenase family member 11 OS=Homo sapiens GN=ACAD11	0	24.569	9	6	6	1	780	87.2	8.12					3.75	3.53		3.5	11.19	8.32	5.95	2.91					1	1		1	4	4	2	1					1	1		1	4	4	2	1	lipid	Pf00441, Pf01636, Pf02770, Pf02771, Pf08028
High	Q9H6R3-1	Isoform 1 of Acyl-CoA synthetase short-chain family member 3, mitochondrial OS=Homo sapiens GN=ACSS3	0	46.694	23	14	14	1	686	74.7	8.63	3.24	3.79	2.94	10.87	5.35	17.13	20.49	27.53	25.05	22.21	10.45	10.08	1	1	1	4	3	6	7	10	10	8	4	5	1	1	1	4	3	6	5	9	10	8	4	5		Pf00501, Pf13193
High	Q9NPJ3-1	Isoform 1 of Acyl-coenzyme A thioesterase 13 OS=Homo sapiens GN=ACOT13	0	7.727	16	2	2	1	140	15	9.14			2.56		2.2	2.46	2.42	2.62							1		1	1	1	1							1		1	1	1	1						Pf03061, Pf13622
High	P49753-1	Isoform 1 of Acyl-coenzyme A thioesterase 2, mitochondrial OS=Homo sapiens GN=ACOT2	0	27.104	15	5	5	1	483	53.2	8.47						7.74	11.47	13.63	23.33	26.88	2	1.9						2	4	3	6	7	1	1						2	3	2	3	3	1	1		Pf04775, Pf08840
High	Q53H12-1	Isoform 1 of Acylglycerol kinase, mitochondrial {ECO:0000303|PubMed:15939762} OS=Homo sapiens GN=AGK {ECO:0000303|PubMed:15939762	0	24.486	23	7	7	1	422	47.1	8.09					6.16	10.12	4.98	6.24	19.99	13.88		2.41					2	3	2	2	6	4		1					2	2	2	2	5	3		1	lipid	Pf00781
High	Q8TB61-1	Isoform 1 of Adenosine 3'-phospho 5'-phosphosulfate transporter 1 OS=Homo sapiens GN=SLC35B2	0	16.377	13	5	5	1	432	47.5	9.16	5.43	10.15	5.56	14.52	4.86	7.63	9.15	9.81		2		5.02	2	4	2	5	2	3	3	4		1		2	2	4	2	3	2	3	3	3		1		2		Pf08449
High	P23526-1	Isoform 1 of Adenosylhomocysteinase OS=Homo sapiens GN=AHCY	0	6.64	6	2	2	1	432	47.7	6.34					4.45	8.43	2.42	3.72	4.03								1	2	1	1	1								1	1	1	1	1					Pf00670, Pf02254, Pf02826, Pf05221
High	P54819-1	Isoform 1 of Adenylate kinase 2, mitochondrial {ECO:0000255|HAMAP-Rule:MF_03168} OS=Homo sapiens GN=AK2 {ECO:0000255|HAMAP-Rule:MF_03168}	0	40.494	62	11	11	1	239	26.5	7.81				2.52	13.57	13.4	14.21	13.6	11.37	11.9	8.63	5.1				1	4	6	6	6	4	5	3	2				1	3	6	6	6	4	5	3	2		Pf00406, Pf05191, Pf13207, Pf13671
High	Q01518-1	Isoform 1 of Adenylyl cyclase-associated protein 1 OS=Homo sapiens GN=CAP1	0	9.582	9	3	3	1	475	51.9	8.06					1.69	2.35	3.99			3.95		2.28					1	1	1			1		1					1	1	1			1		1		Pf01213, Pf07986, Pf08603
High	Q86SQ4-1	Isoform 1 of Adhesion G-protein coupled receptor G6 OS=Homo sapiens GN=ADGRG6 {ECO:0000312|HGNC:HGNC:13841}	0	12.897	3	3	3	1	1221	136.6	7.87									9.43	3.62	10.55	6.55									3	1	3	2									2	1	2	2		Pf00002, Pf00354, Pf00431, Pf01825
High	Q9HDC9-1	Isoform 1 of Adipocyte plasma membrane-associated protein OS=Homo sapiens GN=APMAP	0	68.202	49	14	14	1	416	46.5	6.16	10.31	6.83	5.17	7.2	31.62	30.34	33.74	31.36	47.8	32.6	18.6	20.11	5	3	3	4	13	11	12	13	17	10	9	9	5	3	3	4	10	8	10	10	12	7	8	7		Pf03088, Pf08450
High	Q9BRR6-1	Isoform 1 of ADP-dependent glucokinase OS=Homo sapiens GN=ADPGK	0	37.86	29	8	8	1	497	54.1	6.2			4.02	6.11		6.79	4.05	6.82	18.48	19.94	4.31	4.42			1	3		2	1	2	6	7	2	1			1	3		2	1	2	5	5	1	1		Pf04587
High	P61204-1	Isoform 1 of ADP-ribosylation factor 3 OS=Homo sapiens GN=ARF3	0	20.411	30	5	4	1	181	20.6	7.43	3.19	0	10.72		6.12	9.65	6.27	3.37	3.6	3.8		3.37	1	1	3		2	3	2	1	1	1		1	1	1	2		2	3	1	1	1	1		1	lipid	Pf00025, Pf00071, Pf00503, Pf01926, Pf04670, Pf08477, Pf09439
High	P40616-1	Isoform 1 of ADP-ribosylation factor-like protein 1 OS=Homo sapiens GN=ARL1	0	12.732	23	3	3	1	181	20.4	5.72				4.21	6.41	2.53	2.45	3.05	2.15							1	2	1	1	1	1							1	2	1	1	1	1					Pf00025, Pf00071, Pf00503, Pf01926, Pf04670, Pf08477, Pf09439
High	Q15041-1	Isoform 1 of ADP-ribosylation factor-like protein 6-interacting protein 1 OS=Homo sapiens GN=ARL6IP1	0	21.676	26	4	4	1	203	23.3	9.32	3.17	2.85	2.8	2.47	7.31	11.73	9.66	9.39	10.51	20.23	12.34	16.75	1	1	1	1	2	4	5	4	3	5	4	6	1	1	1	1	2	4	3	4	3	3	3	3		Pf02453
High	Q66PJ3-1	Isoform 1 of ADP-ribosylation factor-like protein 6-interacting protein 4 OS=Homo sapiens GN=ARL6IP4	0	10.301	9	3	3	1	421	44.9	10.93	10.14	4.56											3	1											3	1												Pf10500
High	Q9NVJ2-1	Isoform 1 of ADP-ribosylation factor-like protein 8B OS=Homo sapiens GN=ARL8B	0	25.146	41	6	6	1	186	21.5	8.43	0	5.45	7.34	10.71	13.79	14.87	16.01	14.71	12.77	8.1	4.82	5.44	1	2	3	4	7	5	6	5	5	4	2	2	1	2	3	3	6	4	4	3	4	3	2	1		Pf00025, Pf00071, Pf00503, Pf04670, Pf08477, Pf09439
High	Q13795-1	Isoform 1 of ADP-ribosylation factor-related protein 1 OS=Homo sapiens GN=ARFRP1	0	13.666	29	6	6	1	201	22.6	7.56	7.36	12.39	5.32	1.84	8.49	2.23	7.67	8.18					4	5	3	1	3	1	3	3					3	3	3	1	1	1	2	2						Pf00025, Pf00071, Pf00503, Pf01926, Pf04670, Pf08477, Pf09439
High	O00468-1	Isoform 1 of Agrin OS=Homo sapiens GN=AGRN	0	15.744	2	2	2	1	2067	217.1	6.39										8.33	22.25	4.53										2	5	1										1	2	1		Pf00050, Pf00053, Pf00054, Pf01390, Pf02210, Pf03146, Pf07648
High	Q92667-1	Isoform 1 of A-kinase anchor protein 1, mitochondrial OS=Homo sapiens GN=AKAP1	0	35.359	13	7	7	1	903	97.3	4.94					16.02	12.83	18.27	14.76	21.15	17.55	14.77	11.39					4	3	4	4	6	5	4	3					2	2	3	4	5	4	2	2		Pf00013, Pf00567, Pf12072, Pf13014
High	Q9NRG9-1	Isoform 1 of Aladin OS=Homo sapiens GN=AAAS	0.004	3.958	5	2	2	1	546	59.5	7.5							2.18		5.49		1.68	1.99							1		2		1	1							1		2		1	1		Pf00400
High	P05091-1	Isoform 1 of Aldehyde dehydrogenase, mitochondrial OS=Homo sapiens GN=ALDH2	0	88.41	47	19	17	1	517	56.3	7.05	14.56	10.36	20.67	22.31	37.7	38.68	29.49	45.53	58.6	57.27	41.16	36.95	5	4	6	7	13	14	10	15	18	22	14	13	5	4	4	5	10	11	8	11	12	14	8	10		Pf00171
High	P52895-1	Isoform 1 of Aldo-keto reductase family 1 member C2 OS=Homo sapiens GN=AKR1C2	0	6.636	11	3	3	1	323	36.7	7.49	1.91	1.67		0					4.57	2.08	2.25	6.44	1	1		1					2	1	1	3	1	1		1					2	1	1	2	lipid	Pf00248
High	Q6NUM9-1	Isoform 1 of All-trans-retinol 13,14-reductase OS=Homo sapiens GN=RETSAT	0	12.199	11	6	6	1	610	66.8	8.28							2.1	4.72	6.69	4.4	5.14	5.34							1	2	3	2	2	2							1	2	3	2	2	2		Pf13450
High	Q9H553-1	Isoform 1 of Alpha-1,3/1,6-mannosyltransferase ALG2 OS=Homo sapiens GN=ALG2	0	26.306	13	4	4	1	416	47.1	7.05						5.27	9.9	7.38	8.65	21.41	3.06	4.54						2	3	2	2	7	1	1						2	3	2	2	3	1	1		Pf00534, Pf13439, Pf13524, Pf13579, Pf13692
High	P01009-1	Isoform 1 of Alpha-1-antitrypsin OS=Homo sapiens GN=SERPINA1	0	71.158	46	18	17	1	418	46.7	5.59	40.63	27.45	42	38.8	12.79	11.81	14.98	21.95	17.51	27.48	13.63	13.16	15	12	14	15	4	4	5	6	7	11	5	5	12	10	11	12	4	4	4	4	6	8	4	4		Pf00079
High	O43707-1	Isoform 1 of Alpha-actinin-4 {ECO:0000305} OS=Homo sapiens GN=ACTN4 {ECO:0000312|HGNC:HGNC:166}	0	201.709	55	40	25	1	911	104.8	5.44	11.8	11.72	17.81	15.12	81.37	79.73	102.39	119.07	108.03	111.59	85.93	87.07	3	3	6	7	26	26	34	39	35	38	26	31	2	2	4	6	22	20	28	32	24	27	17	22		Pf00307, Pf00435, Pf08726, Pf11971, Pf13499
High	P21397-1	Isoform 1 of Amine oxidase [flavin-containing] A OS=Homo sapiens GN=MAOA	0	32.617	16	8	6	1	527	59.6	7.85			4.67	5.87	11.62	20.73	15.41	16.95	4.75	12.71	9.53	6.28			2	2	5	7	5	6	2	6	3	2			2	2	5	5	5	6	2	5	2	2		Pf01593, Pf13450
High	P27338-1	Isoform 1 of Amine oxidase [flavin-containing] B OS=Homo sapiens GN=MAOB	0	49.032	29	12	10	1	520	58.7	7.5	4.17		4.67	13.21	29.92	23.6	16.7	12.96	24.41	24.83	35.17	28.9	1		2	4	9	8	6	4	9	10	11	10	1		2	3	5	6	6	4	9	8	7	9		Pf00070, Pf00890, Pf01266, Pf01494, Pf01593, Pf01946, Pf03486, Pf07992, Pf12831, Pf13450, Pf13738
High	P48728-1	Isoform 1 of Aminomethyltransferase, mitochondrial {ECO:0000305} OS=Homo sapiens GN=AMT {ECO:0000312|HGNC:HGNC:473}	0	8.431	5	2	2	1	403	43.9	8.57					0	2.39	2.49	2.71	7.72	2.55		2.11					1	1	1	1	3	1		1					1	1	1	1	2	1		1		Pf01571, Pf08669
High	Q06481-1	Isoform 1 of Amyloid-like protein 2 OS=Homo sapiens GN=APLP2	0	44.649	24	14	13	1	763	86.9	4.79	15.67	15.86	17.95	22.23	7.48	2.72	5.85	5.21			6.43	6.93	7	6	6	7	3	1	2	2			2	3	7	5	6	6	3	1	2	2			2	3		Pf00014, Pf02177, Pf03938, Pf10515, Pf12924, Pf12925
High	P09525-1	Isoform 1 of Annexin A4 OS=Homo sapiens GN=ANXA4	0.003	5.242	8	2	2	1	319	35.9	6.13											2.05	5.52											1	2											1	1	lipid	Pf00191
High	P08133-1	Isoform 1 of Annexin A6 OS=Homo sapiens GN=ANXA6	0	7.545	6	3	3	1	673	75.8	5.6					2.93				5.98	2.83							1				2	1							1				2	1			lipid	Pf00191
High	P61966-1	Isoform 1 of AP-1 complex subunit sigma-1A OS=Homo sapiens GN=AP1S1	0	7.102	10	1	1	1	158	18.7	5.73	4.87	9.63	9.54	10.12			3.1						1	2	2	2			1						1	1	1	1			1							Pf01217
High	Q63HQ0-1	Isoform 1 of AP-1 complex-associated regulatory protein OS=Homo sapiens GN=AP1AR	0.003	4.521	5	2	2	1	302	34.3	4.87	6.96	4.45	4.52										3	2	2										2	2	2
High	Q96CW1-1	Isoform 1 of AP-2 complex subunit mu OS=Homo sapiens GN=AP2M1	0	13.415	15	7	7	1	435	49.6	9.54	3.95	4.6	1.89	1.9	2.32	3.83	3.92				1.79		2	2	1	2	1	2	1				1		2	2	1	2	1	2	1				1		lipid	Pf00928
High	O95831-1	Isoform 1 of Apoptosis-inducing factor 1, mitochondrial OS=Homo sapiens GN=AIFM1	0	130.052	38	23	23	1	613	66.9	8.95	20.6	24.01	34.88	26.95	78.5	72.96	75.13	70.16	65.33	84.57	60.76	56.98	7	8	14	10	29	24	25	24	22	27	22	19	6	7	11	9	19	18	18	18	15	18	16	13		Pf00070, Pf07992, Pf14721, Pf14962
High	Q9UKV3-1	Isoform 1 of Apoptotic chromatin condensation inducer in the nucleus OS=Homo sapiens GN=ACIN1	0	122.665	28	29	29	1	1341	151.8	6.43	40.27	37.01	23.6	31.4	59.9	66.63	71.2	71.87					16	14	9	13	21	23	26	27					13	11	9	12	17	16	18	18						Pf02037, Pf13893
High	Q9NWB6-1	Isoform 1 of Arginine and glutamate-rich protein 1 OS=Homo sapiens GN=ARGLU1	0.005	3.655	5	2	2	1	273	33.2	10.35		0				4.25	1.84	1.93						1				2	1	1						1				2	1	1						Pf15346
High	Q8N2F6-1	Isoform 1 of Armadillo repeat-containing protein 10 OS=Homo sapiens GN=ARMC10	0.008	3.407	3	1	1	1	343	37.5	6.61					2.22				2.91								1				1								1				1					Pf04826
High	Q8IUR7-1	Isoform 1 of Armadillo repeat-containing protein 8 OS=Homo sapiens GN=ARMC8	0	7.113	5	3	3	1	673	75.5	6.73			5.59	10.43											2	3											2	2										Pf01602
High	P51689-1	Isoform 1 of Arylsulfatase D OS=Homo sapiens GN=ARSD	0.009	3.196	4	2	1	1	593	64.8	7.23								2.2	2.03											1	1											1	1					Pf00884, Pf14707
High	P07307-1	Isoform 1 of Asialoglycoprotein receptor 2 OS=Homo sapiens GN=ASGR2	0	17.479	20	3	3	1	311	35.1	6.25	3.13		6.67	3.96	3.64	3.35	6.05	3.2	6.3	5.73			1		2	1	1	1	2	1	2	2			1		2	1	1	1	2	1	1	1				Pf00059, Pf03954
High	P00505-1	Isoform 1 of Aspartate aminotransferase, mitochondrial OS=Homo sapiens GN=GOT2	0	80.197	48	18	18	1	430	47.5	9.01	13.02	11.65	22.27	24.92	27.99	39.7	38.88	39.38	35.07	49.13	37.54	33.34	5	4	9	9	10	14	15	16	12	15	13	12	5	4	8	7	10	13	11	11	11	13	10	10	lipid	Pf00155
High	P14868-1	Isoform 1 of Aspartate--tRNA ligase, cytoplasmic OS=Homo sapiens GN=DARS	0	38.151	22	9	9	1	501	57.1	6.55					5.46			2.68	26.46	23.64	14.73	10.83					2			1	9	8	5	4					2			1	6	6	5	4		Pf00152, Pf01336
High	Q12797-1	Isoform 1 of Aspartyl/asparaginyl beta-hydroxylase OS=Homo sapiens GN=ASPH	0	108.951	34	19	19	1	758	85.8	5.01	16.6	23.17	31.03	21.31	59.66	61.91	59.61	57.66	65.87	59.65	51.54	53.22	4	6	7	5	19	18	20	20	20	21	16	17	3	3	3	3	13	11	12	13	11	14	7	7		Pf05118, Pf05279, Pf13414, Pf13428, Pf13432, Pf14559
High	Q8NHH9-1	Isoform 1 of Atlastin-2 OS=Homo sapiens GN=ATL2	0	17.035	15	5	5	1	583	66.2	5.48					3.31	2.7	5.17		4.91	12.61		3.14					1	1	2		2	4		1					1	1	2		2	4		1		Pf02263
High	P25705-1	Isoform 1 of ATP synthase subunit alpha, mitochondrial OS=Homo sapiens GN=ATP5A1	0	205.111	63	29	29	1	553	59.7	9.13	29.65	51.25	120.02	125.23	203.19	204.63	190.47	152.08	303.18	276.83	297.61	299.18	12	19	39	38	56	57	53	44	91	80	91	93	11	15	16	15	18	19	18	18	22	21	18	21		Pf00006, Pf00306, Pf02663, Pf02874, Pf05943
High	O75947-1	Isoform 1 of ATP synthase subunit d, mitochondrial OS=Homo sapiens GN=ATP5H	0	58.375	79	11	11	1	161	18.5	5.3	5.12	7.88	13.34	11.12	43.94	45.62	55.63	46.39	42.06	34.02	27.27	30.06	2	4	4	4	16	17	20	16	15	12	9	10	2	3	3	4	9	9	9	9	8	7	4	3		Pf05873
High	P56134-1	Isoform 1 of ATP synthase subunit f, mitochondrial OS=Homo sapiens GN=ATP5J2	0	11.558	26	2	2	1	94	10.9	9.67					12.59	11.24	7.2	7.07	8.23	3.83	10.24	9.13					5	4	3	3	3	1	3	3					2	2	2	2	1	1	2	2		Pf10206
High	Q8NBU5-1	Isoform 1 of ATPase family AAA domain-containing protein 1 OS=Homo sapiens GN=ATAD1	0	7.261	11	2	2	1	361	40.7	6.9					2.55	2.55	2.41		4.08	7.03	3.08	2.8					1	1	1		1	2	1	1					1	1	1		1	2	1	1		Pf00004, Pf00910, Pf01078, Pf05496, Pf06068, Pf07724, Pf07726, Pf13173, Pf13191, Pf13207, Pf13479
High	Q5T9A4-1	Isoform 1 of ATPase family AAA domain-containing protein 3B OS=Homo sapiens GN=ATAD3B	0	94.421	35	21	5	1	648	72.5	9.2	2.99	6.38	3.43	3.61	32.47	33.39	32.52	44.84	47.53	59.37	54.15	22.92	1	3	2	2	11	11	11	17	19	22	19	9	1	3	2	2	10	10	9	11	15	16	14	8		Pf00004, Pf00910, Pf01078, Pf05707, Pf07726, Pf07728, Pf12037, Pf13207, Pf13401
High	Q9UII2-1	Isoform 1 of ATPase inhibitor, mitochondrial OS=Homo sapiens GN=ATPIF1	0	35.682	18	4	4	1	106	12.2	9.35	8.91	10.31	2.2	2.22	14.41	16.05	13.89	14.61	15.36	15.46	13.83	13.94	3	4	1	1	4	5	5	5	4	4	4	4	2	2	1	1	3	4	4	3	2	2	2	2		Pf04568
High	Q9NP58-1	Isoform 1 of ATP-binding cassette sub-family B member 6, mitochondrial OS=Homo sapiens GN=ABCB6	0	21.685	8	6	5	1	842	93.8	8.48	5.24	4.36		0	3.74	0	2.66	1.72	8.66	0	8.79	5.5	2	1		1	1	1	1	1	3	1	3	2	2	1		1	1	1	1	1	3	1	3	2		Pf00005, Pf00664, Pf02463, Pf03193, Pf13304, Pf13558
High	P28288-1	Isoform 1 of ATP-binding cassette sub-family D member 3 OS=Homo sapiens GN=ABCD3	0	89.775	31	20	19	1	659	75.4	9.36	10.59	15.53	4.41	6.4	32.72	32.94	38.28	43.32	54.15	61	36.52	39.11	3	5	2	3	13	14	15	17	21	22	14	15	2	3	2	3	11	12	13	13	16	17	12	12	lipid	Pf00005, Pf06472
High	Q08211-1	Isoform 1 of ATP-dependent RNA helicase A {ECO:0000305} OS=Homo sapiens GN=DHX9 {ECO:0000312|HGNC:HGNC:2750}	0	143.073	32	30	30	1	1270	140.9	6.84	74.3	70.09	64.37	40.48	63.39	72.58	96.42	81.76	6.06	2.77	5.18		26	23	21	13	23	25	32	28	3	1	2		19	19	15	11	17	18	22	23	3	1	2			Pf00035, Pf00270, Pf00271, Pf04408, Pf07717
High	Q92499-1	Isoform 1 of ATP-dependent RNA helicase DDX1 OS=Homo sapiens GN=DDX1	0	10.064	2	1	1	1	740	82.4	7.23	2.78		2.89	3.48	3.83	2.94	4.11	3.48	3.88	3.63	7.13	7.25	1		1	1	1	1	1	1	1	2	2	2	1		1	1	1	1	1	1	1	1	1	1		Pf00270, Pf00271, Pf00622
High	O00571-1	Isoform 1 of ATP-dependent RNA helicase DDX3X OS=Homo sapiens GN=DDX3X	0	46.008	21	12	11	1	662	73.2	7.18	10.18	10.66	4.85	8.62	6.46	3.1	29.53	17.07	3.53	3.55	3.16		4	4	3	3	2	1	10	7	2	2	1		3	3	3	3	1	1	8	7	1	2	1			Pf00270, Pf00271, Pf04851
High	Q96TA2-1	Isoform 1 of ATP-dependent zinc metalloprotease YME1L1 OS=Homo sapiens GN=YME1L1	0	35.157	15	9	9	1	773	86.4	8.76			2.87		8.98	14.11	3.48	3.22	12.42	16.56	6.25	12.63			1		3	4	1	1	4	7	2	4			1		3	3	1	1	4	6	2	4		Pf00004, Pf01434
High	O75882-1	Isoform 1 of Attractin OS=Homo sapiens GN=ATRN	0	15.731	3	4	4	1	1429	158.4	7.31									1.77	10.74	12.26	8.42									1	4	4	2									1	4	3	1		Pf00059, Pf00431, Pf01344, Pf01437, Pf13418, Pf13854
High	Q7Z3C6-1	Isoform 1 of Autophagy-related protein 9A OS=Homo sapiens GN=ATG9A	0	38.235	17	9	9	1	839	94.4	6.67	15.18	15.36	3.32	6.07	23.35	24.61	11.75	9					5	5	1	2	7	8	4	3					5	5	1	2	6	7	4	3						Pf04109
High	O95816-1	Isoform 1 of BAG family molecular chaperone regulator 2 OS=Homo sapiens GN=BAG2	0	18.896	33	5	5	1	211	23.8	6.7	3.94	2.22	1.63		1.61	4.19	4.51	7.17	8.35	17.53	4.14	4.68	2	1	1		1	2	2	4	3	5	2	2	1	1	1		1	2	2	3	3	3	2	2		Pf02179
High	O43491-1	Isoform 1 of Band 4.1-like protein 2 OS=Homo sapiens GN=EPB41L2	0	94.989	30	24	2	1	1005	112.5	5.44	3.22		3.15	3.27	31.67	39.95	45.75	50.42	53.72	42.12	39.37	38.13	1		1	1	8	11	12	13	16	12	12	12	1		1	1	7	9	8	10	11	10	10	10		Pf00373, Pf04382, Pf05902, Pf08736, Pf09379, Pf09380
High	Q9HCM4-1	Isoform 1 of Band 4.1-like protein 5 OS=Homo sapiens GN=EPB41L5	0.003	6.236	4	2	2	1	733	81.8	6.58	3.23	2.58		5.62								4.05	1	1		2								1	1	1		2								1		Pf00373, Pf08736, Pf09379, Pf09380
High	P35613-1	Isoform 1 of Basigin OS=Homo sapiens GN=BSG	0	99.068	34	9	9	1	385	42.2	5.66	21.1	19.42	14.75	8.06	53.95	50.86	45.41	52.34	61.85	59.63	71.31	71.1	6	6	6	4	15	14	13	15	17	16	19	18	5	5	4	3	9	9	9	8	8	8	8	8		Pf00047, Pf07679, Pf13895, Pf13927
High	Q13286-1	Isoform 1 of Battenin OS=Homo sapiens GN=CLN3	0	17.139	13	3	3	1	438	47.6	6.38	2.64	2.11			5.78	6.04	6.62	5.84					2	3			2	2	2	3					1	1			2	2	2	3						Pf02487
High	Q9UHQ4-1	Isoform 1 of B-cell receptor-associated protein 29 OS=Homo sapiens GN=BCAP29	0	19.497	20	4	4	1	241	28.3	9.54									10.13	14.29	8.89	5.5									4	5	3	2									4	4	3	2		Pf04111, Pf05529, Pf09731, Pf13851
High	Q9NYF8-1	Isoform 1 of Bcl-2-associated transcription factor 1 OS=Homo sapiens GN=BCLAF1	0	88.52	27	24	23	1	920	106.1	9.98	16.08	21.22	4.72	3.99	39.68	60.35	40.57	41.12	2.43	0			6	7	2	2	15	19	15	16	1	1			5	6	2	2	14	15	13	13	1	1				Pf15440
High	Q00973-1	Isoform 1 of Beta-1,4 N-acetylgalactosaminyltransferase 1 OS=Homo sapiens GN=B4GALNT1	0.007	3.551	3	1	1	1	533	58.8	8.69	3.24		3.93	3.07									1		1	1									1		1	1									lipid	Pf00535
High	Q13884-1	Isoform 1 of Beta-1-syntrophin OS=Homo sapiens GN=SNTB1	0	46.289	20	9	8	1	538	58	8.63						15.94	14.01	8.78	29.01	16.55	28.11	29.07						5	5	3	10	7	8	9						4	5	3	6	6	4	5		Pf00169, Pf00595
High	Q13425-1	Isoform 1 of Beta-2-syntrophin OS=Homo sapiens GN=SNTB2	0.004	4.13	5	3	2	1	540	57.9	8.82									0	0	1.63	0									1	1	2	1									1	1	2	1		Pf00169, Pf00595, Pf13180
High	Q8WYA6-1	Isoform 1 of Beta-catenin-like protein 1 OS=Homo sapiens GN=CTNNBL1	0.003	6.226	4	2	2	1	563	65.1	5.05						2.9	5.56	5.41										1	2	2										1	2	2						Pf08216
High	P16278-1	Isoform 1 of Beta-galactosidase OS=Homo sapiens GN=GLB1	0	20.482	10	5	5	1	677	76	6.57	6.82	7.28			13.22	5.69	12.54	5.24	6.42	3.17	3.63		2	2			4	2	4	2	2	1	1		2	2			3	2	3	2	2	1	1			Pf01301, Pf02449, Pf13364
High	P15907-1	Isoform 1 of Beta-galactoside alpha-2,6-sialyltransferase 1 OS=Homo sapiens GN=ST6GAL1	0	37.397	26	11	11	1	406	46.6	9.01	25.98	15.33	9.39	11.54	11.19	5.07	14.82	7.59	2.53				9	5	5	5	5	2	6	3	1				8	5	5	5	4	2	5	3	1					Pf00777
High	P08236-1	Isoform 1 of Beta-glucuronidase OS=Homo sapiens GN=GUSB	0	13.087	6	3	3	1	651	74.7	7.02						0	0		9.85	6.1								1	2		4	2								1	1		3	2				Pf02836, Pf02837, Pf12876
High	P06865-1	Isoform 1 of Beta-hexosaminidase subunit alpha OS=Homo sapiens GN=HEXA	0	6.781	5	2	2	1	529	60.7	5.16					4.18		3.83	2.22									1		1	1									1		1	1						Pf00728, Pf14845
High	Q9H115-1	Isoform 1 of Beta-soluble NSF attachment protein OS=Homo sapiens GN=NAPB	0	28.984	17	4	1	1	298	33.5	5.47	13.14	7.65	9.37	13.37	24.28	16.27	12.95	12.47	7.77	3.99		4.79	3	2	2	3	5	4	3	3	2	1		1	1	1	1	2	1	2	2	2	2	1		1		Pf14938
High	P34913-1	Isoform 1 of Bifunctional epoxide hydrolase 2 OS=Homo sapiens GN=EPHX2	0.003	4.621	3	2	2	1	555	62.6	6.28	3.71	0											2	1											2	1											lipid	Pf00561, Pf00702, Pf12146, Pf12695, Pf12697, Pf13242, Pf13419
High	P13995-1	Isoform 1 of Bifunctional methylenetetrahydrofolate dehydrogenase/cyclohydrolase, mitochondrial OS=Homo sapiens GN=MTHFD2	0	14.676	16	3	3	1	350	37.9	8.73					3.05	3.12	11.98	24.26	3.35		4.09						1	1	3	7	1		1						1	1	2	3	1		1			Pf00763, Pf02882
High	Q15059-1	Isoform 1 of Bromodomain-containing protein 3 OS=Homo sapiens GN=BRD3	0	7.423	5	3	3	1	726	79.5	9.36	6.9	7.06											3	3											3	2												Pf00439
High	Q9NW68-1	Isoform 1 of BSD domain-containing protein 1 OS=Homo sapiens GN=BSDC1	0	9.683	8	3	3	1	430	47.1	4.49	5.2	7.54	5.02										2	3	2										2	3	2											Pf03909
High	P12830-1	Isoform 1 of Cadherin-1 OS=Homo sapiens GN=CDH1	0	8.686	3	2	2	1	882	97.4	4.73					3.33			3.61			2.76						1			1			1						1			1			1			Pf00028, Pf01049, Pf08758
High	Q9UGQ2-1	Isoform 1 of Calcium channel flower homolog OS=Homo sapiens GN=CACFD1	0.003	4.986	15	2	2	1	172	18.5	5.44	2.58	5.48	2.89	2.61									1	2	1	1									1	2	1	1										Pf10233
High	Q9UM00-1	Isoform 1 of Calcium load-activated calcium channel {ECO:0000305|PubMed:27212239} OS=Homo sapiens GN=TMCO1 {ECO:0000312|HGNC:HGNC:18188}	0	23.11	29	6	6	1	188	21.2	9.74	4.38	4.14	7.24	6.84	12.83	8.05	14.51	15.39	5.49	10.59	7.28	7.28	2	2	3	2	5	4	6	6	3	4	3	3	2	2	3	2	5	4	6	5	3	3	3	3		Pf01956
High	Q6NUK1-1	Isoform 1 of Calcium-binding mitochondrial carrier protein SCaMC-1 OS=Homo sapiens GN=SLC25A24	0.003	5.109	8	3	3	1	477	53.3	6.33									4.51	2.36		2.24									2	1		1									2	1		1		Pf00036, Pf00153, Pf10591, Pf12763, Pf13405, Pf13499, Pf13833
High	Q05682-1	Isoform 1 of Caldesmon OS=Homo sapiens GN=CALD1	0	17.72	8	4	4	1	793	93.2	5.66	4.78								14.04	6.41		5.14	1								4	2		2	1								3	2		2		Pf02029
High	O14967-1	Isoform 1 of Calmegin OS=Homo sapiens GN=CLGN	0	88.734	41	18	16	1	610	70	4.69	5.56	5.39	9.05	12.79	18.8	19.76	23.59	19.28	76.14	63.54	30.27	30.03	2	2	3	4	8	8	9	7	25	21	10	10	2	2	2	2	6	6	8	7	16	13	6	6		Pf00262
High	Q99439-1	Isoform 1 of Calponin-2 OS=Homo sapiens GN=CNN2	0.004	4.037	7	2	1	1	309	33.7	7.33							4.73	4.67											2	3											2	2						Pf00307, Pf00402
High	Q15417-1	Isoform 1 of Calponin-3 OS=Homo sapiens GN=CNN3	0.008	3.463	7	2	1	1	329	36.4	6.05				2.71			1.83	1.73								1			1	2								1			1	1						Pf00307, Pf00402
High	P13861-1	Isoform 1 of cAMP-dependent protein kinase type II-alpha regulatory subunit OS=Homo sapiens GN=PRKAR2A	0	10.635	11	4	4	1	404	45.5	5.07					2.63	2.03	2.04		3.17	8.46	2.19	2.61					1	1	1		2	3	1	1					1	1	1		2	3	1	1		Pf00027, Pf02197
High	Q14444-1	Isoform 1 of Caprin-1 OS=Homo sapiens GN=CAPRIN1	0	23.743	16	4	4	1	709	78.3	5.25			2.26	6.5			3.01	2.61	11.36	2.78	17.59	6.01			1	2			1	1	3	1	5	3			1	1			1	1	2	1	2	2		Pf12287
High	Q8NET6-1	Isoform 1 of Carbohydrate sulfotransferase 13 OS=Homo sapiens GN=CHST13	0	24.083	21	7	7	1	341	38.9	10.55	8.77	7.64	10.24	8.75	4.99	8.95	8.01	5.78	2.75	4.92	5.69	11.42	4	4	4	4	2	3	3	2	2	2	2	4	3	3	4	4	2	3	3	2	1	2	2	3		Pf03567
High	O75976-1	Isoform 1 of Carboxypeptidase D OS=Homo sapiens GN=CPD	0	293.359	42	52	52	1	1380	152.8	6.05	205.1	199.7	200.66	178.82	120.28	104.98	77.37	100.91	17.28	26.77	15.9	14.44	72	70	72	63	48	42	31	39	6	10	5	5	42	41	34	35	36	32	26	32	6	10	4	5		Pf00246, Pf04952, Pf13620, Pf13715
High	P13688-1	Isoform 1 of Carcinoembryonic antigen-related cell adhesion molecule 1 {ECO:0000303|Ref.8} OS=Homo sapiens GN=CEACAM1 {ECO:0000312|HGNC:HGNC:1814}	0	25.855	16	5	5	1	526	57.5	5.97					16.48	18.82	10.67	20.1		4.29	5.04	6.43					7	6	5	7		2	2	3					5	4	5	5		1	2	3	lipid	Pf00047, Pf07679, Pf07686, Pf13895, Pf13927
High	P43155-1	Isoform 1 of Carnitine O-acetyltransferase OS=Homo sapiens GN=CRAT	0	11.66	6	3	3	1	626	70.8	8.44									2.11	3.77	3.54	3.43									1	2	1	1									1	2	1	1	lipid	Pf00755
High	P68400-1	Isoform 1 of Casein kinase II subunit alpha OS=Homo sapiens GN=CSNK2A1	0	20.152	16	5	5	1	391	45.1	7.74	0				3.4		6.23	3.41	5.07	2.28	5.95	2.59	1				1		2	2	2	2	2	1	1				1		2	1	2	2	2	1	lipid	Pf00069, Pf01636, Pf07714
High	Q9H078-1	Isoform 1 of Caseinolytic peptidase B protein homolog OS=Homo sapiens GN=CLPB	0	9.965	4	2	2	1	707	78.7	9.01									9.41	10.99	3.81	7.86									2	3	1	2									1	2	1	1		Pf00004, Pf00023, Pf06309, Pf06414, Pf07724, Pf07728, Pf10431, Pf12796, Pf13401, Pf13606, Pf13637, Pf13857
High	P35221-1	Isoform 1 of Catenin alpha-1 OS=Homo sapiens GN=CTNNA1	0	95.21	39	24	24	1	906	100	6.29	3.01	6.5	18.79	8.73	48.2	63.77	28.23	31.66	27.64	29.21	32.08	24.2	1	2	5	2	15	19	10	10	8	9	10	8	1	2	4	2	12	15	10	10	7	9	9	8		Pf01044
High	Q13740-1	Isoform 1 of CD166 antigen OS=Homo sapiens GN=ALCAM	0	94.088	41	18	18	1	583	65.1	6.25	9.03	11.31	20.34	13.35	28.17	32.95	27.23	30.27	48.46	63.3	73.36	68.38	3	4	7	4	9	10	7	8	15	19	23	21	3	4	4	3	6	6	4	5	12	12	15	15		Pf07679, Pf08205, Pf13895, Pf13927
High	Q5ZPR3-1	Isoform 1 of CD276 antigen OS=Homo sapiens GN=CD276	0	41.909	26	8	8	1	534	57.2	4.91	2.93	2.72	2.64	2.86	13.72	9.79	13.13	5.47	31.69	30.38	19.48	16.4	1	1	1	1	5	4	5	2	10	8	6	5	1	1	1	1	2	3	4	2	5	5	3	4		Pf00047, Pf07654, Pf07679, Pf08205, Pf13895, Pf13927
High	Q9NPF0-1	Isoform 1 of CD320 antigen OS=Homo sapiens GN=CD320	0.003	5.207	9	2	2	1	282	29	4.75									2.76	5.38											1	2											1	2				Pf00057
High	P08962-1	Isoform 1 of CD63 antigen OS=Homo sapiens GN=CD63	0	25.124	18	6	6	1	238	25.6	7.81	14	16.88	11.09	10.57	6.86	9.36	12.74	6.07	7.7	7.47	6.59	8.32	6	7	5	5	3	4	6	3	5	4	4	4	5	4	4	4	3	4	4	3	4	3	3	2		Pf00335
High	P48960-1	Isoform 1 of CD97 antigen OS=Homo sapiens GN=CD97	0	6.754	2	1	1	1	835	91.8	6.87										3.87	8.17	8.19										1	2	2										1	1	1		Pf00001, Pf00002, Pf00008, Pf01825, Pf04893, Pf06247, Pf07645, Pf12662, Pf12730, Pf12947
High	Q00587-1	Isoform 1 of Cdc42 effector protein 1 OS=Homo sapiens GN=CDC42EP1	0	19.603	15	5	5	1	391	40.3	7.15	11.19	11.67	5.73	8.43							2.45		5	4	2	3							1		4	3	2	2							1			Pf00786
High	Q9NRR8-1	Isoform 1 of CDC42 small effector protein 1 OS=Homo sapiens GN=CDC42SE1	0.003	5.488	15	1	1	1	79	8.9	9.99									7.58			3.52									2			1									1			1		Pf00786
High	Q96JB5-1	Isoform 1 of CDK5 regulatory subunit-associated protein 3 {ECO:0000312} OS=Homo sapiens GN=CDK5RAP3 {ECO:0000312|HGNC:HGNC:18673}	0	19.961	10	4	4	1	506	56.9	4.75					12.24	7.35	8.49	8.82	18.84	11.27		10.93					3	2	2	2	5	3		3					3	2	2	2	4	3		2		Pf05600
High	Q96HQ2-1	Isoform 1 of CDKN2AIP N-terminal-like protein OS=Homo sapiens GN=CDKN2AIPNL	0.004	4.085	16	1	1	1	116	13.2	5				2.13				3.76								1				1								1				1						Pf11952
High	Q8N163-1	Isoform 1 of Cell cycle and apoptosis regulator protein 2 OS=Homo sapiens GN=CCAR2	0	43.282	16	9	9	1	923	102.8	5.22	12.46	14.24	5.26	5.76	7.31	4.45	28.56	21.97	1.78	1.89			4	5	1	2	3	2	9	7	1	1			3	4	1	2	2	1	7	5	1	1				Pf14443, Pf14444
High	Q9NV96-1	Isoform 1 of Cell cycle control protein 50A OS=Homo sapiens GN=TMEM30A	0	17.82	17	5	5	1	361	40.7	8.59		1.72		4.19	8.93	3.6	2.96	7.42	11.63	6.93	7.31	15.83		1		1	3	1	1	2	3	2	2	4		1		1	3	1	1	2	3	2	2	3		Pf03381
High	Q9UHN6-1	Isoform 1 of Cell surface hyaluronidase {ECO:0000303|PubMed:28246172} OS=Homo sapiens GN=TMEM2 {ECO:0000303|PubMed:10767548	0	78.367	18	22	21	1	1383	154.3	8.15	5.91	7.8	3.19	12.3	8.24	5.75	4.96	5.97	26.83	18.04	43.51	45.93	4	4	2	6	3	3	2	2	9	7	16	17	3	4	2	6	3	3	2	2	7	6	14	14		Pf10162
High	Q7Z7K6-1	Isoform 1 of Centromere protein V OS=Homo sapiens GN=CENPV	0	7.04	9	2	2	1	275	29.9	9.73						1.82	4.68	5.02										1	2	2										1	2	2						Pf04828
High	O43264-1	Isoform 1 of Centromere/kinetochore protein zw10 homolog OS=Homo sapiens GN=ZW10	0	11.664	4	2	2	1	779	88.8	6.27									8.09	2.87											2	1											1	1				Pf06248
High	O15078-1	Isoform 1 of Centrosomal protein of 290 kDa OS=Homo sapiens GN=CEP290	0.004	4.069	1	3	3	1	2479	290.2	5.95					2.24		3.95	2.1									2		2	1									2		2	1					membrane
High	Q8N5B7-1	Isoform 1 of Ceramide synthase 5 OS=Homo sapiens GN=CERS5	0	10.291	8	2	2	1	392	45.7	7.97									6.39	2.59	2.44										2	1	1										2	1	1		lipid	Pf00046, Pf03798
High	Q9NWW5-1	Isoform 1 of Ceroid-lipofuscinosis neuronal protein 6 OS=Homo sapiens GN=CLN6	0	10.341	10	2	2	1	311	35.9	8.87					2.97		3.07	3.04	3.26	3.64	2.91	2.95					1		1	1	1	1	1	1					1		1	1	1	1	1	1		Pf15156
High	Q13370-1	Isoform 1 of cGMP-inhibited 3',5'-cyclic phosphodiesterase B OS=Homo sapiens GN=PDE3B	0	14.635	6	4	4	1	1112	124.3	5.91									5.48	7.37											2	2											2	2				Pf00233
High	Q9BWS9-1	Isoform 1 of Chitinase domain-containing protein 1 OS=Homo sapiens GN=CHID1	0	15.07	10	4	4	1	393	44.9	8.63					5.58	8.85	8.15	5.79	8.82	9.12	7.98	11.72					2	3	3	2	4	3	3	4					2	3	3	2	4	3	3	3		Pf00704
High	Q9BT22-1	Isoform 1 of Chitobiosyldiphosphodolichol beta-mannosyltransferase OS=Homo sapiens GN=ALG1	0	10.123	8	3	3	1	464	52.5	7.23									4.14	11.2		6.13									1	3		2									1	2		2		Pf00534, Pf13692
High	Q96S66-1	Isoform 1 of Chloride channel CLIC-like protein 1 OS=Homo sapiens GN=CLCC1	0	43.753	27	10	10	1	551	62	5.55		2.6	9.18	11.11		4.4	4.67	1.9	20.77	20.44	16.64	24.15		1	3	3		2	2	1	7	6	5	7		1	3	3		2	2	1	6	6	4	6		Pf05934
High	Q8WWI5-1	Isoform 1 of Choline transporter-like protein 1 OS=Homo sapiens GN=SLC44A1	0.003	5.384	4	2	2	1	657	73.3	8.6				2.47							2.77					1							1					1							1		lipid	Pf04515
High	Q96MX0-1	Isoform 1 of CKLF-like MARVEL transmembrane domain-containing protein 3 OS=Homo sapiens GN=CMTM3	0.003	4.464	16	2	2	1	182	19.7	4.56	1.97		2.82										1		1										1		1											Pf01284
High	Q8NCR9-1	Isoform 1 of Clarin-3 OS=Homo sapiens GN=CLRN3	0.002	5.567	7	1	1	1	226	25.3	9.28					3.1			2.69	3.79								1			1	1								1			1	1					Pf13903
High	Q00610-1	Isoform 1 of Clathrin heavy chain 1 OS=Homo sapiens GN=CLTC	0	368.69	51	68	51	1	1675	191.5	5.69	148.47	136.6	138.97	128.53	160.62	201.31	164.54	188.18	42.16	55.75	21.94	33.13	51	48	43	40	49	62	50	61	13	17	8	11	37	38	26	28	38	39	39	43	12	14	6	10		Pf00637, Pf01394, Pf04053, Pf09268, Pf13838
High	P53675-1	Isoform 1 of Clathrin heavy chain 2 OS=Homo sapiens GN=CLTCL1	0	78.178	11	18	1	1	1640	186.9	5.85	25.19	26.62	21.15	37.71	33.5	33.17	35.4	35.98	5.95	7.2		4.48	11	10	8	11	11	12	11	12	2	2		2	10	10	6	6	9	8	8	9	2	2		2		Pf00637, Pf01394, Pf04053, Pf09268, Pf13838
High	O95639-1	Isoform 1 of Cleavage and polyadenylation specificity factor subunit 4 OS=Homo sapiens GN=CPSF4	0.005	3.664	4	1	1	1	269	30.2	8.31							2.63	5.49											1	2											1	1
High	O96005-1	Isoform 1 of Cleft lip and palate transmembrane protein 1 OS=Homo sapiens GN=CLPTM1	0	112.715	37	19	19	1	669	76	6.3	24.89	20.38	34.15	35.08	80.22	71.28	84.54	74.85	93.03	88.36	76.27	80.84	8	6	11	11	23	20	23	19	25	25	21	23	6	5	8	7	13	13	13	11	14	15	11	12		Pf05602
High	Q96KA5-1	Isoform 1 of Cleft lip and palate transmembrane protein 1-like protein OS=Homo sapiens GN=CLPTM1L	0	8.989	6	3	3	1	538	62.2	8.56				2.5	2.54	2.78	6.08	3.27	2.66	4.84	2.41	2.94				1	1	1	2	1	1	2	1	1				1	1	1	2	1	1	2	1	1		Pf05602
High	P35606-1	Isoform 1 of Coatomer subunit beta' OS=Homo sapiens GN=COPB2	0	13.554	6	4	4	1	906	102.4	5.27	5.24	7			8.73	7.88	9.91	2.32	10.47	10.05			2	2			3	3	3	1	4	3			2	2			3	2	2	1	3	2				Pf00400, Pf04053
High	P48444-1	Isoform 1 of Coatomer subunit delta OS=Homo sapiens GN=ARCN1	0.004	4.065	5	2	2	1	511	57.2	6.21								2.29				2.56								1				1								1				1		Pf00928
High	P61923-1	Isoform 1 of Coatomer subunit zeta-1 OS=Homo sapiens GN=COPZ1	0.004	4.219	8	1	1	1	177	20.2	4.81	6.68	7.62				2.89	3.43	3.24		2.37			2	2				1	1	1		1			1	1				1	1	1		1				Pf01217
High	O43405-1	Isoform 1 of Cochlin OS=Homo sapiens GN=COCH	0.005	3.752	5	3	3	1	550	59.4	7.96		6.56												3												3												Pf00092, Pf03815, Pf13519
High	Q96A33-1	Isoform 1 of Coiled-coil domain-containing protein 47 OS=Homo sapiens GN=CCDC47	0	95.639	44	19	19	1	483	55.8	4.87			2.5	2.7	33.95	38.21	47.85	41.49	49.55	62.11	46.67	35.95			1	1	11	13	15	15	16	20	15	13			1	1	9	12	13	11	13	14	9	11		Pf07946
High	P39060-3	Isoform 1 of Collagen alpha-1(XVIII) chain OS=Homo sapiens GN=COL18A1	0	24.234	6	6	6	1	1754	178.1	6.01		3.01			5.05	8.31	2.42		6.43	13.68	4.55	5.77		1			2	3	1		3	4	2	2		1			2	3	1		3	4	2	2		Pf01391, Pf01392, Pf06121, Pf06482, Pf13385
High	P29279-1	Isoform 1 of Connective tissue growth factor OS=Homo sapiens GN=CTGF	0.003	4.721	7	2	2	1	349	38.1	8					4.85						2.17						2						1						2						1			Pf00007, Pf00090, Pf00093, Pf00219
High	P35670-1	Isoform 1 of Copper-transporting ATPase 2 OS=Homo sapiens GN=ATP7B	0	16.469	5	6	6	1	1465	157.2	6.7	10.86	12.96	6.54	2.35		1.82							4	5	2	1		1							4	5	2	1		1								Pf00122, Pf00403, Pf00702, Pf08282, Pf12710, Pf13344
High	P78310-1	Isoform 1 of Coxsackievirus and adenovirus receptor OS=Homo sapiens GN=CXADR	0	28.768	36	10	1	1	365	40	7.56	3.06	3.64	3.19	8.81	17.79	11.87	5.66	17.5	15.67	7.07	7.69	10.5	1	1	1	3	6	4	2	6	6	3	3	4	1	1	1	3	4	4	2	6	5	3	3	4		Pf07679, Pf07686, Pf13895, Pf13927
High	Q9BZJ0-1	Isoform 1 of Crooked neck-like protein 1 OS=Homo sapiens GN=CRNKL1	0	32.316	14	11	11	1	848	100.4	8	18.33	18.69	3.55	3.32	5.39	8.61	13.96	10.43					6	7	1	1	2	3	5	5					6	7	1	1	2	3	4	4						Pf02184, Pf05843
High	Q5T3F8-1	Isoform 1 of CSC1-like protein 2 OS=Homo sapiens GN=TMEM63B	0.003	5.17	3	2	2	1	832	94.9	7.4	4.12	4.56	2.13	2.04	2.52	2	1.8						2	2	1	1	1	1	1						2	2	1	1	1	1	1							Pf02714, Pf13967, Pf14703
High	Q2TBE0-1	Isoform 1 of CWF19-like protein 2 OS=Homo sapiens GN=CWF19L2	0	13.137	6	4	4	1	894	103.7	8.65	5.33	6.19											2	2											2	2												Pf04676, Pf04677
High	P06493-1	Isoform 1 of Cyclin-dependent kinase 1 OS=Homo sapiens GN=CDK1	0	7.409	6	2	1	1	297	34.1	8.4	3.86	4.3	9.79	5.12	6.96	2.05	4.54	4.53	2.29			1.93	2	2	4	2	3	2	2	2	1			1	1	1	2	2	2	2	2	2	1			1	membrane	Pf00069, Pf01636, Pf07714, Pf14531
High	P00167-1	Isoform 1 of Cytochrome b5 OS=Homo sapiens GN=CYB5A	0	22.021	32	3	3	1	134	15.3	4.96					3.49	7.73	3.54	3.62	16.52	18.3	18.66	22.14					1	2	1	1	5	5	5	6					1	1	1	1	3	3	3	3		Pf00173
High	P14927-1	Isoform 1 of Cytochrome b-c1 complex subunit 7 OS=Homo sapiens GN=UQCRB	0	14.343	42	5	5	1	111	13.5	8.78				1.94	9.35	3.81	0	0	8.2	3.17		8.68				1	3	2	1	1	2	2		3				1	3	2	1	1	2	2		3		Pf02271
High	Q9UDW1-1	Isoform 1 of Cytochrome b-c1 complex subunit 9 OS=Homo sapiens GN=UQCR10	0	12.22	38	2	2	1	63	7.3	9.47					1.86	13.12	4.89	7.18	6.29	6.95							1	4	2	2	2	2							1	2	2	2	1	1				Pf05365
High	Q7KZN9-1	Isoform 1 of Cytochrome c oxidase assembly protein COX15 homolog OS=Homo sapiens GN=COX15	0.005	3.761	5	2	2	1	410	46	9.82						0				0								1				1								1				1				Pf02628
High	Q6UW02-1	Isoform 1 of Cytochrome P450 20A1 OS=Homo sapiens GN=CYP20A1	0	27.657	22	8	8	1	462	52.4	6.21					2.55	5.96	5.55	3.81	17.32	12.92	2.12	7.21					1	2	2	1	6	5	1	3					1	2	2	1	6	5	1	3		Pf00067
High	P28838-1	Isoform 1 of Cytosol aminopeptidase OS=Homo sapiens GN=LAP3	0	57.797	39	16	16	1	519	56.1	7.93	5.21		10.5	5.01	20.25	16.95	17.18	16.48	31.55	33.99	8.44	9.86	2		5	2	7	6	8	6	10	11	3	4	2		4	2	4	5	6	5	8	9	3	3		Pf00883, Pf02789
High	Q5BKZ1-1	Isoform 1 of DBIRD complex subunit ZNF326 OS=Homo sapiens GN=ZNF326	0	31.302	17	7	7	1	582	65.6	5.15	13.71	15.38	16.34	18.89	2.8	7.74	16.17	19.18					4	5	5	6	1	3	5	6					4	5	4	5	1	3	5	6						Pf04988
High	Q96HY6-1	Isoform 1 of DDRGK domain-containing protein 1 {ECO:0000305} OS=Homo sapiens GN=DDRGK1 {ECO:0000312|HGNC:HGNC:16110}	0	39.314	33	6	6	1	314	35.6	5.12	2.79	4.48	4.81	2.19	15.77	11.72	12.06	24.77	26.76	20.52	17.12	10.31	1	2	2	1	5	5	4	8	7	7	5	4	1	2	2	1	4	3	3	5	5	5	3	3		Pf09756
High	Q9BTZ2-1	Isoform 1 of Dehydrogenase/reductase SDR family member 4 OS=Homo sapiens GN=DHRS4	0.002	5.901	8	2	2	1	278	29.5	8.56					2.02	0	2.13	1.63	4.89	2.36	1.63						1	1	1	1	2	1	1						1	1	1	1	2	1	1			Pf00106, Pf08659, Pf13561
High	Q9Y394-1	Isoform 1 of Dehydrogenase/reductase SDR family member 7 OS=Homo sapiens GN=DHRS7	0	65.154	47	13	13	1	339	38.3	8.32	2.34	5.29	6.94	8.45	13.57	16.21	21.34	11.28	51.19	29.09	57.58	50.83	1	2	3	3	5	5	7	4	16	12	19	17	1	2	3	2	4	4	6	4	8	8	12	11		Pf00106, Pf08659, Pf13561
High	O76062-1	Isoform 1 of Delta(14)-sterol reductase OS=Homo sapiens GN=TM7SF2	0.003	5.317	5	2	2	1	418	46.4	8.87					2.25	2.97	5.3	5.56									1	1	2	2									1	1	2	1					lipid	Pf01222, Pf06966
High	Q15392-1	Isoform 1 of Delta(24)-sterol reductase OS=Homo sapiens GN=DHCR24	0	81.665	32	16	16	1	516	60.1	8.16	9.65	11.92	8.87	11.36	23.95	13.33	11.45	14.45	56	34.06	71.87	64.38	3	4	3	4	9	6	4	5	21	13	23	22	3	4	3	4	7	6	4	4	13	11	9	9	lipid	Pf01565
High	P30038-1	Isoform 1 of Delta-1-pyrroline-5-carboxylate dehydrogenase, mitochondrial OS=Homo sapiens GN=ALDH4A1	0	45.29	21	9	9	1	563	61.7	8.07					4.46	11.67	23.03	8.39	12.54	21.53	2.03	1.63					1	5	7	3	4	6	1	1					1	4	5	3	3	4	1	1		Pf00171
High	Q9BUN8-1	Isoform 1 of Derlin-1 {ECO:0000303|PubMed:15215855} OS=Homo sapiens GN=DERL1 {ECO:0000312|HGNC:HGNC:28454}	0	7.418	16	4	4	1	251	28.8	9.51					2.35	4.54	4.4	6.68	1.9	5.78		2.43					1	2	2	3	1	3		1					1	2	2	3	1	3		1		Pf04511
High	Q9NR28-1	Isoform 1 of Diablo homolog, mitochondrial OS=Homo sapiens GN=DIABLO	0	19.161	44	6	6	1	239	27.1	5.9						5.6	9.68	8.84		10.21	5.46	2.46						2	3	3		4	2	1						2	3	3		4	2	1		Pf09057
High	P09622-1	Isoform 1 of Dihydrolipoyl dehydrogenase, mitochondrial OS=Homo sapiens GN=DLD	0	96.414	45	16	16	1	509	54.1	7.85	11.66	17.67	25.51	21.16	46.6	45.25	42.01	53.75	61.81	43.32	34.19	42.44	5	6	9	7	14	14	13	16	19	15	12	14	4	4	8	6	10	9	9	10	14	11	8	9		Pf00070, Pf00890, Pf01134, Pf02852, Pf03486, Pf07992, Pf12831, Pf13450
High	P36957-1	Isoform 1 of Dihydrolipoyllysine-residue succinyltransferase component of 2-oxoglutarate dehydrogenase complex, mitochondrial OS=Homo sapiens GN=DLST	0	49.013	21	8	8	1	453	48.7	8.95	4.7	6.39	16.99	5.59	8.43	18.16	21	17.81	22.31	16.97	14.11	13.89	2	2	5	3	4	7	8	5	8	6	5	5	2	2	3	2	4	6	7	5	7	6	3	3		Pf00198, Pf00364
High	P09417-1	Isoform 1 of Dihydropteridine reductase OS=Homo sapiens GN=QDPR	0.003	6.115	12	2	2	1	244	25.8	7.37									5.34												2												2
High	O15228-1	Isoform 1 of Dihydroxyacetone phosphate acyltransferase OS=Homo sapiens GN=GNPAT	0	14.745	8	5	5	1	680	77.1	6.57									7.49	11.97		1.99									4	5		1									4	5		1	PA related;lipid	Pf01553
High	P53634-1	Isoform 1 of Dipeptidyl peptidase 1 OS=Homo sapiens GN=CTSC	0	25.497	13	5	5	1	463	51.8	6.99	2.74	0			12	5.8	1.82	7.3	2.09				1	1			3	2	1	3	1				1	1			2	2	1	3	1					Pf00112, Pf03051, Pf08773
High	O14672-1	Isoform 1 of Disintegrin and metalloproteinase domain-containing protein 10 OS=Homo sapiens GN=ADAM10	0	37.428	16	8	8	1	748	84.1	7.77					3.99	8.29	14.45	9.94	17.08	6.03	8.24	2.23					2	3	3	3	5	1	3	1					2	2	2	3	3	1	3	1		Pf00200, Pf01421, Pf01562, Pf12785, Pf13574, Pf13582, Pf13583, Pf13688
High	Q13443-1	Isoform 1 of Disintegrin and metalloproteinase domain-containing protein 9 OS=Homo sapiens GN=ADAM9	0	27.718	10	6	6	1	819	90.5	7.52	2.84	3			5.05	8.27	11.36	10.8	6.96	2.68	8.14	6.59	1	1			2	3	4	4	2	2	3	3	1	1			2	2	3	3	2	2	2	2		Pf00200, Pf01421, Pf01562, Pf08516, Pf13574, Pf13582, Pf13583, Pf13688
High	Q9Y2H0-2	Isoform 1 of Disks large-associated protein 4 OS=Homo sapiens GN=DLGAP4	0.007	3.538	2	1	1	1	992	107.9	7.08											3.55												1												1			Pf03359
High	P78527-1	Isoform 1 of DNA-dependent protein kinase catalytic subunit OS=Homo sapiens GN=PRKDC	0	215.681	18	64	64	1	4128	468.8	7.12	49.87	55.71	78.76	78.91	37	36.71	108.95	123.69	2.82	2		2.79	19	21	27	26	16	14	44	48	1	1		1	18	20	24	24	15	14	40	42	1	1		1		Pf00454, Pf02259, Pf02260, Pf08163
High	P31689-1	Isoform 1 of DnaJ homolog subfamily A member 1 OS=Homo sapiens GN=DNAJA1	0	18.352	17	6	6	1	397	44.8	7.08	6.68	6.53	2.62	6.49			2.9	4.83	4.95	5.48	2.69	2.7	3	3	1	3			1	2	2	2	1	1	2	3	1	3			1	2	2	2	1	1		Pf00226, Pf00684, Pf01556
High	Q96EY1-1	Isoform 1 of DnaJ homolog subfamily A member 3, mitochondrial OS=Homo sapiens GN=DNAJA3	0	28.129	28	8	8	1	480	52.5	9.26	2.31	1.91		6.01	2.44	6.39	2.67	2.72	11.22	16.4	5.37	5.2	1	1		2	1	2	1	1	4	5	2	2	1	1		2	1	2	1	1	3	3	2	2		Pf00226, Pf00684, Pf01556
High	Q8TBM8-1	Isoform 1 of DnaJ homolog subfamily B member 14 {ECO:0000312|HGNC:HGNC:25881} OS=Homo sapiens GN=DNAJB14 {ECO:0000312|HGNC:HGNC:25881}	0	13.777	7	2	2	1	379	42.5	8.59					4.3	1.96	1.92	2.44	2.53	5.52	7.3	2.11					2	1	1	2	3	5	5	2					1	1	1	2	2	2	2	1		Pf00226, Pf09320
High	Q8IXB1-1	Isoform 1 of DnaJ homolog subfamily C member 10 OS=Homo sapiens GN=DNAJC10	0	17.728	6	4	4	1	793	91	7.18					7.34	6.38	3.53	11.09	7.31	14.61	2.41	5.09					2	2	1	3	2	4	1	2					2	2	1	2	2	3	1	2		Pf00085, Pf00226, Pf13098, Pf13728, Pf13848, Pf13905
High	Q9NVH1-1	Isoform 1 of DnaJ homolog subfamily C member 11 OS=Homo sapiens GN=DNAJC11	0	16.648	10	5	5	1	559	63.2	8.4					5.41	7.97	2.16	2.47	11.39	12.25	6.31	4.88					2	3	1	1	4	5	3	2					2	3	1	1	4	5	3	2		Pf00226, Pf11875
High	Q9H1X3-1	Isoform 1 of DnaJ homolog subfamily C member 25 OS=Homo sapiens GN=DNAJC25	0	12.485	10	2	2	1	360	42.4	9.13									2.43	12.04	2.32										1	3	1										1	2	1			Pf00226
High	Q9H3Z4-1	Isoform 1 of DnaJ homolog subfamily C member 5 {ECO:0000305} OS=Homo sapiens GN=DNAJC5 {ECO:0000312|HGNC:HGNC:16235}	0	22.495	46	6	6	1	198	22.1	5.07	5.89	3.15			13.34	8.67	8.6	6.77	11.17	9.92	9.93	8.07	2	1			6	3	4	4	6	6	4	4	2	1			3	3	3	1	4	4	4	3		Pf00226
High	P39656-1	Isoform 1 of Dolichyl-diphosphooligosaccharide--protein glycosyltransferase 48 kDa subunit OS=Homo sapiens GN=DDOST	0	94.197	45	15	15	1	456	50.8	6.55	14.79	15.84	32.6	25.18	68.48	65.28	67.15	60.94	104.14	104.93	86.23	83.21	6	7	13	10	23	21	21	19	35	34	30	27	6	7	10	7	11	11	10	10	13	12	10	11		Pf03345
High	P04844-1	Isoform 1 of Dolichyl-diphosphooligosaccharide--protein glycosyltransferase subunit 2 OS=Homo sapiens GN=RPN2	0	287.489	74	29	29	1	631	69.2	5.69	43.5	26.1	56.1	60.04	201.54	207.87	200.36	217.1	243.41	227.7	184.68	187.56	15	9	17	17	58	59	56	58	67	62	50	53	10	7	10	11	21	22	21	21	23	20	19	19		Pf05817
High	P46977-1	Isoform 1 of Dolichyl-diphosphooligosaccharide--protein glycosyltransferase subunit STT3A OS=Homo sapiens GN=STT3A	0	108.315	33	25	22	1	705	80.5	8.07	10.46	13.74	26.49	32.37	52.52	50.24	39.01	51.2	66.53	59.71	40.8	46.37	4	5	8	9	20	19	18	20	26	23	18	19	4	4	5	6	15	15	15	17	19	16	12	13		Pf02516
High	Q9Y673-1	Isoform 1 of Dolichyl-phosphate beta-glucosyltransferase OS=Homo sapiens GN=ALG5	0	27.192	27	7	7	1	324	36.9	9.28			2.71		9.06	19.48	15.34	18.02	7.81	7.46	6.4	2.72			1		3	6	4	5	2	3	2	1			1		3	5	4	4	2	3	2	1		Pf00535, Pf10111, Pf13641
High	Q92685-1	Isoform 1 of Dol-P-Man:Man(5)GlcNAc(2)-PP-Dol alpha-1,3-mannosyltransferase OS=Homo sapiens GN=ALG3	0	8.492	5	2	2	1	438	50.1	9.44					3.42	3.39		3.62	6.08	3.18	5.76	2.97					1	1		1	2	1	2	1					1	1		1	2	1	2	1		Pf05208
High	Q16643-1	Isoform 1 of Drebrin OS=Homo sapiens GN=DBN1	0	93.587	47	19	19	1	649	71.4	4.45	4.97	4.86	6.85	4.11	40.28	51.76	46.33	46.36	37.6	53.08	65.1	67.66	1	1	2	1	13	14	13	13	11	20	19	20	1	1	2	1	9	12	11	11	10	12	12	13		Pf00241
High	Q8IZA0-1	Isoform 1 of Dyslexia-associated protein KIAA0319-like protein {ECO:0000305|PubMed:20697954} OS=Homo sapiens GN=KIAA0319L {ECO:0000312|HGNC:HGNC:30071}	0	29.473	9	9	9	1	1049	115.6	6.05	16.81	11.12	9.17	9.63	11.85	7.2	11.73	16.5					6	6	4	5	5	4	6	7					6	6	4	5	5	4	6	6						Pf02010
High	Q9Y4J8-1	Isoform 1 of Dystrobrevin alpha OS=Homo sapiens GN=DTNA	0	22.602	6	4	4	1	743	83.8	6.89					2.84	4.22	3.02	4.28	3.75	5.34	14.88	16.17					2	2	2	3	1	2	5	6					1	1	1	1	1	2	4	4		Pf00569, Pf02403, Pf04111, Pf05400, Pf06637, Pf09068, Pf09069, Pf10174, Pf11932, Pf13874, Pf15376
High	Q9UNE7-1	Isoform 1 of E3 ubiquitin-protein ligase CHIP {ECO:0000305} OS=Homo sapiens GN=STUB1 {ECO:0000312|HGNC:HGNC:11427}	0.004	4.418	4	1	1	1	303	34.8	5.87											3.34	3.35											1	1											1	1		Pf00515, Pf04564, Pf07719, Pf12895, Pf13414, Pf13424, Pf13432, Pf14559
High	Q9NQC1-1	Isoform 1 of E3 ubiquitin-protein ligase Jade-2 {ECO:0000303|PubMed:25018020} OS=Homo sapiens GN=JADE2	0.008	3.358	2	2	2	1	790	87.4	5.26					1.83	1.99			2.25								1	1			1								1	1			1					Pf00628, Pf10513, Pf13771, Pf13831, Pf13832
High	Q96K19-1	Isoform 1 of E3 ubiquitin-protein ligase RNF170 OS=Homo sapiens GN=RNF170	0	9.638	11	2	2	1	258	29.8	5.58									4.1	3.12	10.63	10.86									1	1	3	3									1	1	2	2		Pf00097, Pf13445, Pf13639, Pf13920, Pf13923, Pf14634, Pf15227, Pf15616
High	Q86TM6-1	Isoform 1 of E3 ubiquitin-protein ligase synoviolin OS=Homo sapiens GN=SYVN1	0	10.477	10	5	5	1	617	67.6	6.95					0	0	2.03	0	6.93	4.44	4.69	1.94					1	2	1	1	3	2	2	2					1	2	1	1	3	2	2	2		Pf00097, Pf12678, Pf12861, Pf12906, Pf13445, Pf13639, Pf13920, Pf13923, Pf14634
High	O94874-1	Isoform 1 of E3 UFM1-protein ligase 1 {ECO:0000305} OS=Homo sapiens GN=UFL1 {ECO:0000312|HGNC:HGNC:23039}	0	74.816	23	15	15	1	794	89.5	6.79					27.53	31.59	31.73	43.79	32.77	35.63	5.64	10.91					10	15	12	15	12	15	3	4					7	10	8	10	9	13	3	4		Pf09743
High	P13804-1	Isoform 1 of Electron transfer flavoprotein subunit alpha, mitochondrial OS=Homo sapiens GN=ETFA	0	110.822	63	17	17	1	333	35.1	8.38	23.59	24.21	35.44	28.2	65.68	72.9	57.52	59.19	87.17	81.94	56.07	51.37	7	8	11	8	23	22	20	21	29	26	18	17	6	6	8	6	11	13	12	11	15	15	11	11	lipid	Pf00766, Pf01012
High	P38117-1	Isoform 1 of Electron transfer flavoprotein subunit beta {ECO:0000305} OS=Homo sapiens GN=ETFB {ECO:0000312|HGNC:HGNC:3482}	0	86.55	62	17	17	1	255	27.8	8.1	14.97	24.9	22.85	26.08	44.64	45.22	52.56	50.56	55.47	51.59	29.22	35.6	6	9	10	11	17	18	21	20	19	19	11	14	6	7	10	9	12	13	15	15	13	14	8	10	lipid	Pf01012
High	Q16134-1	Isoform 1 of Electron transfer flavoprotein-ubiquinone oxidoreductase, mitochondrial OS=Homo sapiens GN=ETFDH	0.003	4.55	4	2	2	1	617	68.5	7.55									2.43	2.68	4.92	4.41									1	1	2	2									1	1	1	2	lipid	Pf00890, Pf01266, Pf01494, Pf01946, Pf03486, Pf05187, Pf05834, Pf07992, Pf12831, Pf12838, Pf13450, Pf13454, Pf13738
High	P68104-1	Isoform 1 of Elongation factor 1-alpha 1 OS=Homo sapiens GN=EEF1A1	0	125.843	68	22	22	1	462	50.1	9.01	42.82	32.6	68.53	63.9	67.95	89.35	89.34	83.12	89.79	75.77	48.63	55.92	16	14	25	24	26	32	30	28	27	26	17	18	9	9	12	11	13	15	15	12	15	14	11	11		Pf00009, Pf03143, Pf03144
High	P43897-1	Isoform 1 of Elongation factor Ts, mitochondrial {ECO:0000255|HAMAP-Rule:MF_03135} OS=Homo sapiens GN=TSFM {ECO:0000255|HAMAP-Rule:MF_03135}	0	38.388	35	8	8	1	325	35.4	8.38					12.99	7.15	15.1	14.15	25.62	18.08	7.26	12.68					4	2	6	5	8	7	3	4					2	2	5	5	7	6	3	4		Pf00627, Pf00889
High	Q9BW60-1	Isoform 1 of Elongation of very long chain fatty acids protein 1 {ECO:0000255|HAMAP-Rule:MF_03201, ECO:0000305} OS=Homo sapiens GN=ELOVL1 {ECO:0000255|HAMAP-Rule:MF_03201}	0	14.493	14	3	3	1	279	32.6	9.6	3.82	7.41	7.12	14.47	7.39	8.17	6.69	7.83	8.23	10.29	8.41	9.94	1	2	2	4	2	2	2	2	2	3	2	3	1	1	2	2	2	2	2	2	2	3	2	3	lipid	Pf01151
High	Q96DZ1-1	Isoform 1 of Endoplasmic reticulum lectin 1 OS=Homo sapiens GN=ERLEC1	0	18.405	7	3	3	1	483	54.8	6.28					2.85	5.7	6.59	6.71	8.85	8.53	6.59	5.12					1	2	2	2	3	4	2	2					1	1	1	1	1	3	1	2		Pf07915, Pf13015
High	Q7Z2K6-1	Isoform 1 of Endoplasmic reticulum metallopeptidase 1 {ECO:0000250|UniProtKB:Q6UPR8, ECO:0000312|HGNC:HGNC:23703} OS=Homo sapiens GN=ERMP1 {ECO:0000312|HGNC:HGNC:23703}	0	14.011	7	5	5	1	904	100.2	7.52					5.38	2.8	6.87	2.34	5.67	7.25	4.77	4.41					2	1	3	2	2	4	2	2					2	1	3	2	2	4	2	2		Pf04389
High	P30040-1	Isoform 1 of Endoplasmic reticulum resident protein 29 OS=Homo sapiens GN=ERP29	0	74.622	60	13	13	1	261	29	7.31	34.67	20.97	47.57	38.85	67.97	65.64	75.43	76.98	97.53	77.8	105.04	103.25	11	7	15	12	21	20	23	23	29	22	33	31	8	6	9	8	11	12	12	11	12	10	11	11		Pf07749, Pf07912
High	Q969X5-1	Isoform 1 of Endoplasmic reticulum-Golgi intermediate compartment protein 1 OS=Homo sapiens GN=ERGIC1	0	34.786	34	8	8	1	290	32.6	7.06		1.81	2.98	3.37	25.44	28.03	26.08	27.09	15.85	13.33	14.93	10.3		1	1	2	8	8	7	9	5	4	5	4		1	1	2	5	5	4	6	3	3	4	4		Pf07970, Pf13850
High	Q6P2E9-1	Isoform 1 of Enhancer of mRNA-decapping protein 4 OS=Homo sapiens GN=EDC4	0	14.107	5	5	5	1	1401	151.6	5.86	9.7	10.3	10.01	8.95		2.42	5.13				0		3	3	3	3		2	2				1		2	2	2	3		2	1				1			Pf00400
High	P42126-1	Isoform 1 of Enoyl-CoA delta isomerase 1, mitochondrial OS=Homo sapiens GN=ECI1	0	35.537	31	8	8	1	302	32.8	8.54		3.46	6.41	3.01	18.85	14.21	18.28	19.68	20.3	14.38	9.89	6.8		1	2	1	7	5	7	7	6	4	3	2		1	1	1	6	4	6	6	4	3	2	2	lipid	Pf00378
High	O75521-1	Isoform 1 of Enoyl-CoA delta isomerase 2, mitochondrial OS=Homo sapiens GN=ECI2	0	10.846	7	2	2	1	394	43.6	9							2.39		8.66	8.31		3.34							1		2	2		1							1		1	2		1	lipid	Pf00378, Pf00887
High	P29317-1	Isoform 1 of Ephrin type-A receptor 2 OS=Homo sapiens GN=EPHA2	0	73.861	19	18	16	1	976	108.2	6.23	4.24	12.37	3.59	3.97	26.66	33.23	33.42	28.69	33.46	42.91	42.1	44.3	1	4	1	2	11	11	12	10	10	14	16	16	1	2	1	2	9	10	11	10	8	11	12	13		Pf00041, Pf00069, Pf00536, Pf01404, Pf07647, Pf07699, Pf07714, Pf09294, Pf14575
High	P54760-1	Isoform 1 of Ephrin type-B receptor 4 OS=Homo sapiens GN=EPHB4	0	29.785	12	10	8	1	987	108.2	6.9			2.08		8.07	5.36	4.44	2.61	18.51	13.58	30.83	24.88			1		2	2	2	1	6	5	10	7			1		2	2	2	1	6	5	8	5		Pf00041, Pf00069, Pf00536, Pf01404, Pf07647, Pf07699, Pf07714, Pf14575
High	P00533-1	Isoform 1 of Epidermal growth factor receptor OS=Homo sapiens GN=EGFR	0	180.005	30	29	29	1	1210	134.2	6.68	13.49	12.48	25.6	20.6	40.68	34.39	42.71	29.39	118.52	75.74	134.67	111.32	5	5	8	7	12	11	13	9	35	26	38	31	5	5	7	6	11	11	10	9	23	20	19	18	lipid	Pf00069, Pf00757, Pf01030, Pf07714, Pf14843
High	P61916-1	Isoform 1 of Epididymal secretory protein E1 OS=Homo sapiens GN=NPC2	0	7.449	17	2	2	1	151	16.6	7.65	5.98	3.65	3	5.98	5.84	3.76	3.78	3.43	5.83		3.26	3.1	2	1	1	2	2	1	1	1	2		1	1	2	1	1	2	2	1	1	1	2		1	1	lipid	Pf02221
High	Q14542-1	Isoform 1 of Equilibrative nucleoside transporter 2 OS=Homo sapiens GN=SLC29A2	0	12.652	8	3	3	1	456	50.1	6.11	4.08	8.3	11.42	8.7	3.71	4.25	6.19	10.33	6.59	8.48	1.94	1.8	1	2	3	2	1	1	2	4	2	2	2	1	1	1	1	1	1	1	2	3	2	1	1	1		Pf01733
High	P24390-1	Isoform 1 of ER lumen protein-retaining receptor 1 OS=Homo sapiens GN=KDELR1	0	19.571	14	2	2	1	212	24.5	8.62					15.27	14.22	6.44	6.65	5.98	2.23	2.34	2.56					4	4	2	2	2	1	1	1					2	2	2	2	2	1	1	1		Pf00810
High	Q8N766-1	Isoform 1 of ER membrane protein complex subunit 1 OS=Homo sapiens GN=EMC1	0	92.393	35	26	26	1	993	111.7	7.66			4.97	4.57	30.32	35.89	44.27	46.26	16.81	35.74	13.18	27.47			2	2	13	14	17	17	8	13	5	12			2	2	13	13	16	16	8	12	5	9		Pf07774, Pf13360
High	Q9P0I2-1	Isoform 1 of ER membrane protein complex subunit 3 OS=Homo sapiens GN=EMC3	0	11.182	19	3	3	1	261	29.9	6.81							7.19	6.39	5.63	2.9	5.58	7.54							3	2	2	1	2	2							2	1	1	1	1	1		Pf01956
High	Q5J8M3-1	Isoform 1 of ER membrane protein complex subunit 4 OS=Homo sapiens GN=EMC4	0	10.11	21	3	3	1	183	20.1	8.62					6.05	6.93	5.51	8.99	8.56	2.61	4.88	3.05					2	2	2	3	3	1	2	1					1	1	2	2	2	1	2	1		Pf06417
High	O43402-1	Isoform 1 of ER membrane protein complex subunit 8 OS=Homo sapiens GN=EMC8	0	10.417	15	3	3	1	210	23.8	6.4	3.14	2.72	3.01	3.32	3.29	8.2	3.21	3		8.02	8.39	5.33	1	1	1	1	1	3	1	1		3	3	2	1	1	1	1	1	3	1	1		2	3	2		Pf03665
High	O94905-1	Isoform 1 of Erlin-2 OS=Homo sapiens GN=ERLIN2	0	71.321	55	16	12	1	339	37.8	5.62	13.52	15.5	24.89	17.72	21.29	11.48	46.14	38.19	41.3	43.21	25.23	37.33	5	5	9	7	7	4	14	12	12	13	8	13	5	5	6	5	6	3	10	8	11	12	5	8	lipid	Pf01145
High	P27105-1	Isoform 1 of Erythrocyte band 7 integral membrane protein OS=Homo sapiens GN=STOM	0	83.102	57	11	11	1	288	31.7	7.88	25.14	25.04	21.73	30.39	48.59	54.76	66.1	45.64	37.47	30.34	55.81	54.19	7	7	7	8	14	17	18	13	10	10	19	18	6	6	7	6	9	10	8	9	7	9	8	8		Pf01145
High	P60842-1	Isoform 1 of Eukaryotic initiation factor 4A-I OS=Homo sapiens GN=EIF4A1	0	54.736	32	12	9	1	406	46.1	5.48	15.33	21.03	2.02	9.12	9.7	13.42	22.56	24.81	14.61	9.57	4.16	4.17	5	7	1	3	5	5	8	9	6	4	2	2	4	4	1	2	5	4	7	7	6	3	1	2		Pf00270, Pf00271, Pf04851
High	O43324-1	Isoform 1 of Eukaryotic translation elongation factor 1 epsilon-1 OS=Homo sapiens GN=EEF1E1	0	8	18	3	3	1	174	19.8	8.54					0	2.23	2.23	1.65	5.64	5.15	6.92	6.95					1	1	1	1	2	2	3	3					1	1	1	1	2	2	3	2		Pf00043, Pf13410, Pf14497
High	Q14152-1	Isoform 1 of Eukaryotic translation initiation factor 3 subunit A {ECO:0000255|HAMAP-Rule:MF_03000} OS=Homo sapiens GN=EIF3A {ECO:0000255|HAMAP-Rule:MF_03000}	0	20.543	7	7	7	1	1382	166.5	6.79							4.67	6.06	6.93	1.71	0								2	2	2	2	1								2	2	2	2	1			Pf01399
High	O15371-1	Isoform 1 of Eukaryotic translation initiation factor 3 subunit D {ECO:0000255|HAMAP-Rule:MF_03003} OS=Homo sapiens GN=EIF3D {ECO:0000255|HAMAP-Rule:MF_03003}	0.003	6.204	4	2	2	1	548	63.9	6.05								6.97	0											2	1											1	1					Pf05091
High	Q7L2H7-1	Isoform 1 of Eukaryotic translation initiation factor 3 subunit M {ECO:0000255|HAMAP-Rule:MF_03012} OS=Homo sapiens GN=EIF3M {ECO:0000255|HAMAP-Rule:MF_03012}	0	8.496	12	2	2	1	374	42.5	5.63									3.33	4.44											1	1											1	1				Pf01399
High	P78344-1	Isoform 1 of Eukaryotic translation initiation factor 4 gamma 2 OS=Homo sapiens GN=EIF4G2 {ECO:0000312|HGNC:HGNC:3297}	0.003	5	3	2	2	1	907	102.3	7.14	2.38	2.91							3.29				1	1							1				1	1							1					Pf02020, Pf02847, Pf02854
High	P23588-1	Isoform 1 of Eukaryotic translation initiation factor 4B OS=Homo sapiens GN=EIF4B	0	14.018	7	4	4	1	611	69.1	5.73			3.28	2.93					7.52	8.42		4.74			1	1					2	3		1			1	1					2	3		1		Pf00076, Pf14259
High	P47756-1	Isoform 1 of F-actin-capping protein subunit beta OS=Homo sapiens GN=CAPZB	0	15.675	21	5	5	1	277	31.3	5.59					2.73				4.6	5.77	3.91						1				2	3	2						1				2	3	2			Pf01115
High	Q96CU9-1	Isoform 1 of FAD-dependent oxidoreductase domain-containing protein 1 {ECO:0000312|HGNC:HGNC:26927} OS=Homo sapiens GN=FOXRED1 {ECO:0000312|HGNC:HGNC:26927}	0.003	4.906	5	1	1	1	486	53.8	7.78					3.52	9.97				3.58							1	2				1							1	1				1				Pf01266
High	Q96I24-1	Isoform 1 of Far upstream element-binding protein 3 OS=Homo sapiens GN=FUBP3	0	18.953	17	4	4	1	572	61.6	8.38	2.93	2.57	1.88				17.88	15.06					2	1	1				5	4					2	1	1				3	2						Pf00013, Pf07650, Pf13014
High	Q9NYY8-1	Isoform 1 of FAST kinase domain-containing protein 2, mitochondrial OS=Homo sapiens GN=FASTKD2	0	9.783	5	2	2	1	710	81.4	8.05					2.96				4.87								1				1								1				1					Pf06743, Pf08368, Pf08373
High	O60427-1	Isoform 1 of Fatty acid desaturase 1 OS=Homo sapiens GN=FADS1	0	31.674	18	5	5	1	444	51.9	8.87		3.6	4.52	3.98					15.93	15.27				1	1	1					6	4				1	1	1					4	3			lipid	Pf00173, Pf00487
High	O95864-1	Isoform 1 of Fatty acid desaturase 2 OS=Homo sapiens GN=FADS2	0	85.831	38	16	16	1	444	52.2	8.82	26.5	22.21	37.4	23.81	42.18	39.41	38.58	42.81	80.62	53.87	58.5	53.32	11	8	13	8	15	14	17	16	30	20	23	21	8	7	5	5	10	10	10	9	15	12	11	11	lipid	Pf00173, Pf00487
High	P22455-1	Isoform 1 of Fibroblast growth factor receptor 4 OS=Homo sapiens GN=FGFR4	0	16.917	9	6	4	1	802	87.9	6.81	6.74	6.82	9.39	7.15	10.07	4.88	7.86	7.56	12.36	9.29	8.79	13.41	3	3	4	3	4	3	3	3	5	4	3	5	2	2	2	3	3	3	3	3	4	3	3	4	lipid	Pf00047, Pf00069, Pf07679, Pf07714, Pf13895, Pf13927
High	P02751-1	Isoform 1 of Fibronectin OS=Homo sapiens GN=FN1	0	157.298	22	34	34	1	2386	262.5	5.71	73.53	66.13	81.04	76.06	59.03	52.44	50.58	60.22	50.52	48.8	51.69	43.22	23	20	26	23	19	17	17	20	17	17	17	15	19	18	19	18	16	16	16	19	15	16	14	11		Pf00039, Pf00040, Pf00041
High	Q53EP0-1	Isoform 1 of Fibronectin type III domain-containing protein 3B OS=Homo sapiens GN=FNDC3B	0	54.971	16	13	13	1	1204	132.8	5.95					4.54	13.99	14.29	13.52	19.93	26.02	19.44	22					1	4	5	5	7	8	6	7					1	4	4	5	6	7	6	6		Pf00041
High	Q9Y2H6-1	Isoform 1 of Fibronectin type-III domain-containing protein 3A OS=Homo sapiens GN=FNDC3A	0	36.003	12	9	9	1	1198	131.8	6.71							3.35	2.62	29.85	14.84	7.76	3.09							1	1	9	5	3	1							1	1	7	5	3	1		Pf00041
High	P21333-1	Isoform 1 of Filamin-A OS=Homo sapiens GN=FLNA	0	100.45	13	24	24	1	2647	280.6	6.06	4.54				20.91	26.32	33.14	42.6	51.7	43.09	42.86	54.68	1				7	9	11	13	15	13	14	19	1				7	9	10	12	14	12	13	15		Pf00307, Pf00630
High	Q5T1M5-1	Isoform 1 of FK506-binding protein 15 OS=Homo sapiens GN=FKBP15	0.003	4.442	1	1	1	1	1219	133.5	5.2		2.86												1												1											lipid	Pf00038, Pf00254, Pf00769, Pf01442, Pf01496, Pf01576, Pf01875, Pf02463, Pf03938, Pf03961, Pf03962, Pf04111, Pf04156, Pf04849, Pf05029, Pf05483, Pf05557, Pf05622, Pf05667, Pf05701, Pf05911, Pf06160, Pf06248, Pf07111, Pf07888, Pf07926, Pf08317, Pf08614, Pf09726, Pf09728, Pf09730, Pf09731, Pf09744, Pf09755, Pf09789, Pf10174, Pf10186, Pf10211, Pf10234, Pf10498, Pf11559, Pf12128, Pf12718, Pf12795, Pf1…
High	O75955-1	Isoform 1 of Flotillin-1 OS=Homo sapiens GN=FLOT1	0	44.044	23	8	8	1	427	47.3	7.49	8.47	12.85	2.15	10.09	22.46	19.19	20.51	14.87	13.08	15.95	16.6	16.79	3	4	1	3	6	7	6	5	3	4	4	5	3	3	1	2	4	6	6	4	3	3	3	4	membrane	Pf01145
High	P51114-1	Isoform 1 of Fragile X mental retardation syndrome-related protein 1 OS=Homo sapiens GN=FXR1	0	34.091	19	7	7	1	621	69.7	6.15	9.99				10.46	25.86	21.77	18.36	10.16	13.3	10.08	10.63	2				3	7	5	5	2	3	3	2	1				3	5	4	4	1	2	2	1		Pf00013, Pf05641, Pf12235, Pf13014
High	Q16595-1	Isoform 1 of Frataxin, mitochondrial OS=Homo sapiens GN=FXN	0	9.13	20	3	3	1	210	23.1	8.69									6.16	7.73	2.4										2	3	1										2	3	1			Pf01491
High	O94766-1	Isoform 1 of Galactosylgalactosylxylosylprotein 3-beta-glucuronosyltransferase 3 OS=Homo sapiens GN=B3GAT3	0	27.051	33	7	7	1	335	37.1	8.27	18.21	14.5	2.07	4.28	20.83	12.36	11.84	4.48					5	4	1	2	7	4	4	2					4	3	1	2	5	2	2	1						Pf03360
High	Q99747-1	Isoform 1 of Gamma-soluble NSF attachment protein OS=Homo sapiens GN=NAPG	0	16.993	13	4	4	1	312	34.7	5.41	10.62	7.11			9.97	7.19	2.69	5.12	3.01	2.17			2	2			3	2	1	2	1	1			1	2			3	2	1	2	1	1				Pf14938
High	Q9H488-1	Isoform 1 of GDP-fucose protein O-fucosyltransferase 1 OS=Homo sapiens GN=POFUT1	0	40.044	27	7	7	1	388	43.9	8.53					15.43	17.85	15.47	12.92	28.99	15.34	15.94	13.25					6	5	5	4	10	5	5	4					4	3	4	3	6	4	2	3		Pf10250
High	O14893-1	Isoform 1 of Gem-associated protein 2 OS=Homo sapiens GN=GEMIN2	0	28.156	24	5	5	1	280	31.6	5.58	50.42	41.62	39.95	40.36	7.75	7.31	3.68	13.91					15	11	10	11	2	2	1	4					5	5	3	4	1	2	1	2						Pf04938
High	P14314-1	Isoform 1 of Glucosidase 2 subunit beta OS=Homo sapiens GN=PRKCSH	0	174.022	59	26	26	1	528	59.4	4.41	54.6	43.68	62.19	71.79	105.35	104.82	91.38	94.17	181.18	176.52	249.81	220.44	17	12	23	25	34	33	29	26	57	52	71	63	12	10	13	13	20	19	19	17	22	22	19	20		Pf07915, Pf12999, Pf13015
High	Q4G148-1	Isoform 1 of Glucoside xylosyltransferase 1 OS=Homo sapiens GN=GXYLT1	0	7.892	6	2	2	1	440	50.5	8.65			3.38	3.52	3.9	4.36	3.48		5.15	5.27	3.74	6.11			1	1	1	1	1		2	2	1	2			1	1	1	1	1		2	2	1	2		Pf01501
High	P00367-1	Isoform 1 of Glutamate dehydrogenase 1, mitochondrial OS=Homo sapiens GN=GLUD1	0	222.059	56	31	12	1	558	61.4	7.8	80.81	74.19	104.89	88.32	88.76	104.78	107.92	102.24	270.5	200.78	289.43	264.78	26	25	37	30	31	35	36	32	85	63	88	82	19	17	21	18	21	24	24	23	27	25	23	24		Pf00208, Pf02812
High	P47897-1	Isoform 1 of Glutamine--tRNA ligase OS=Homo sapiens GN=QARS	0	41.283	17	12	12	1	775	87.7	7.15					7.1	4.11	8.98	7.2	28.72	30.62	12.88	6.89					2	1	3	2	10	11	5	3					2	1	3	2	9	9	4	3		Pf00749, Pf03950, Pf04557, Pf04558
High	Q9NXS2-1	Isoform 1 of Glutaminyl-peptide cyclotransferase-like protein OS=Homo sapiens GN=QPCTL	0	6.875	6	2	2	1	382	42.9	9.82			2.52		3.18	5.25	5.47	5.43	2.42						1		1	2	2	2	1						1		1	2	2	2	1					Pf04389
High	P19440-1	Isoform 1 of Glutathione hydrolase 1 proenzyme OS=Homo sapiens GN=GGT1	0.005	3.744	5	2	2	1	569	61.4	7.12												4.75												2												2		Pf01019
High	Q9Y2Q3-1	Isoform 1 of Glutathione S-transferase kappa 1 OS=Homo sapiens GN=GSTK1	0	45.007	38	8	8	1	226	25.5	8.41	11.99	8.69	20.28	14.01	10.12	11.23	11.24	11.13	18.92	20.37	25.31	19.92	3	2	5	3	3	3	4	3	7	8	7	7	2	2	2	2	3	3	4	3	6	7	3	5		Pf01323
High	P04406-1	Isoform 1 of Glyceraldehyde-3-phosphate dehydrogenase OS=Homo sapiens GN=GAPDH	0	94.24	67	14	14	1	335	36	8.46	24.12	23.3	16.13	16.37	51.71	52.54	35.38	55.57	22.11	25.57	19.45	26.4	9	7	5	6	16	16	11	16	8	8	7	9	8	6	4	5	11	11	10	12	8	7	5	5		Pf00044, Pf02800
High	P43304-1	Isoform 1 of Glycerol-3-phosphate dehydrogenase, mitochondrial OS=Homo sapiens GN=GPD2	0	38.401	18	11	11	1	727	80.8	7.69		2.29	1.94	2.28	7.26	12.89	7.19	11.76	22.94	24.49	12.79	10.36		1	1	1	3	5	3	4	9	9	5	4		1	1	1	3	5	3	4	6	8	5	4		Pf00036, Pf00890, Pf01266, Pf03486, Pf07992, Pf12831, Pf13499
High	P50440-1	Isoform 1 of Glycine amidinotransferase, mitochondrial OS=Homo sapiens GN=GATM	0	58.264	50	14	14	1	423	48.4	8.05	14.46	22.57	30.39	16.71	6.17	8.07	17.25	15.84	67.56	44.25	15.58	26.93	5	7	8	5	2	2	5	4	18	13	5	7	5	6	7	5	2	1	4	3	11	10	5	5		Pf02274
High	Q9NS00-1	Isoform 1 of Glycoprotein-N-acetylgalactosamine 3-beta-galactosyltransferase 1 OS=Homo sapiens GN=C1GALT1	0.002	5.523	6	2	2	1	363	42.2	6.64	5.43	5.98	2.85	2.59									2	2	1	1									2	2	1	1										Pf01762, Pf02434
High	O43292-1	Isoform 1 of Glycosylphosphatidylinositol anchor attachment 1 protein OS=Homo sapiens GN=GPAA1	0	10.371	6	4	4	1	621	67.6	8.06					3.69	0	1.97	1.74	6.25	4.09	1.72	2.24					2	1	1	1	3	2	1	1					2	1	1	1	3	2	1	1	lipid	Pf04114
High	Q9UBQ7-1	Isoform 1 of Glyoxylate reductase/hydroxypyruvate reductase OS=Homo sapiens GN=GRHPR	0	28.16	32	7	7	1	328	35.6	7.39					3.02	0		3.81	16.38	3.6							1	1		2	6	2							1	1		2	6	2				Pf00389, Pf01488, Pf02826, Pf03446, Pf03807
High	Q8NBJ4-1	Isoform 1 of Golgi membrane protein 1 OS=Homo sapiens GN=GOLM1	0	34.269	27	8	8	1	401	45.3	4.97					24.7	36.5	18.73	18.5									8	12	7	7									8	8	6	6
High	B7ZAQ6-1	Isoform 1 of Golgi pH regulator A OS=Homo sapiens GN=GPR89A	0.003	4.739	3	1	1	1	455	52.9	9.28	2.99	2.59			2.6	3.52		2.7		2.9	2.68		1	1			1	1		1		1	1		1	1			1	1		1		1	1			Pf12430, Pf12537
High	Q9H8Y8-1	Isoform 1 of Golgi reassembly-stacking protein 2 OS=Homo sapiens GN=GORASP2	0	21.503	14	6	6	1	452	47.1	4.82	11.1	11.19	8.52	7.43	8.57	5.36	9.58	8.77	8.36	9.03	6.65	4.67	4	4	4	4	4	2	3	3	3	3	3	2	4	4	4	4	4	2	3	3	3	3	3	2		Pf04495
High	O95249-1	Isoform 1 of Golgi SNAP receptor complex member 1 OS=Homo sapiens GN=GOSR1	0	7.723	14	4	4	1	250	28.6	9.42	2.52	2.52			2.57		1.82	6.39					1	1			1		1	3					1	1			1		1	3						Pf12352
High	Q08379-1	Isoform 1 of Golgin subfamily A member 2 OS=Homo sapiens GN=GOLGA2	0	109.173	33	30	29	1	1002	113	5.02	43.71	46.7	52.26	39.76	48.24	70.26	39.26	41.77	13.74	6.96	6.73	3.89	15	14	17	12	17	24	13	16	4	2	2	1	15	13	14	11	16	20	12	13	4	2	2	1		Pf01576, Pf15070
High	Q8TBA6-1	Isoform 1 of Golgin subfamily A member 5 OS=Homo sapiens GN=GOLGA5	0	28.935	11	6	6	1	731	83	5.83	6.26	6.02	16.28	16.09	8.99	2.85	2.8	2.8			2.69	2.2	2	2	5	5	2	1	1	1			1	1	2	2	4	4	2	1	1	1			1	1		Pf00038, Pf01496, Pf01576, Pf02463, Pf03961, Pf04111, Pf04156, Pf04912, Pf05557, Pf05701, Pf07888, Pf08317, Pf09726, Pf09787, Pf10174, Pf11559, Pf12128, Pf13166, Pf13514, Pf13654
High	Q7Z5G4-1	Isoform 1 of Golgin subfamily A member 7 OS=Homo sapiens GN=GOLGA7	0	15.25	39	5	5	1	137	15.8	7.05	2.08				2.58	2.2	2.66	2.24	3.11	9.18	18.55	11.53	1				1	1	1	1	1	3	6	4	1				1	1	1	1	1	3	4	4		Pf10256
High	Q92538-1	Isoform 1 of Golgi-specific brefeldin A-resistance guanine nucleotide exchange factor 1 OS=Homo sapiens GN=GBF1	0	35.927	8	11	11	1	1859	206.3	5.73	16.5	4.26	9.96	6.32	17.65	19.75	13.12	7.17		3.63			6	1	3	2	6	7	5	3		1			5	1	3	2	5	7	5	3		1			lipid	Pf01369, Pf12783
High	Q96S52-1	Isoform 1 of GPI transamidase component PIG-S OS=Homo sapiens GN=PIGS	0	12.318	8	3	3	1	555	61.6	6.49		2.22			4.62	11.04	9.6	6.56	5.17	6.43	2.53	5.83		1			2	4	3	2	2	2	1	2		1			2	2	2	2	2	2	1	1	lipid	Pf10510
High	Q969N2-1	Isoform 1 of GPI transamidase component PIG-T OS=Homo sapiens GN=PIGT	0	16.381	10	6	6	1	578	65.7	8.38			2.37	2.38	6.96	7.21	4.36	1.73	10.5	7.65	9.37	6.51			1	1	3	3	2	1	6	3	4	3			1	1	2	2	2	1	6	3	4	3	lipid	Pf04113
High	Q92643-1	Isoform 1 of GPI-anchor transamidase OS=Homo sapiens GN=PIGK	0	13.014	15	4	4	1	395	45.2	6.16									5.19	4.9											3	3											3	3			lipid	Pf01650
High	P28799-1	Isoform 1 of Granulins OS=Homo sapiens GN=GRN	0.002	5.861	5	3	3	1	593	63.5	6.83			1.93			2.94		1.76	2.58	2.29	2.81				1			1		1	1	1	1				1			1		1	1	1	1			Pf00396
High	Q12849-1	Isoform 1 of G-rich sequence factor 1 OS=Homo sapiens GN=GRSF1	0	26.24	16	5	5	1	480	53.1	6.19			2.28		4.58	2.3	8.54	10.57	18.63	20.28	6.32	4.63			1		2	1	2	3	6	6	3	2			1		2	1	1	2	5	5	3	2		Pf00076, Pf14259
High	Q9BX93-1	Isoform 1 of Group XIIB secretory phospholipase A2-like protein OS=Homo sapiens GN=PLA2G12B	0	7.715	14	2	2	1	195	21.6	6.01	3.06	3.28	3.28	3.89			4.27	3.73	3.11			3.28	1	1	1	1			1	1	1			1	1	1	1	1			1	1	1			1		Pf06951
High	Q9UIJ7-1	Isoform 1 of GTP:AMP phosphotransferase AK3, mitochondrial {ECO:0000255|HAMAP-Rule:MF_03169} OS=Homo sapiens GN=AK3 {ECO:0000255|HAMAP-Rule:MF_03169}	0	15.292	33	7	7	1	227	25.6	9.16					2.06		3.29	4.16	9.62	8.64		3.68					1		1	1	4	4		1					1		1	1	4	4		1		Pf00406, Pf05191, Pf13207, Pf13238, Pf13671
High	Q9NR31-1	Isoform 1 of GTP-binding protein SAR1a OS=Homo sapiens GN=SAR1A	0	18.253	28	6	3	1	198	22.4	6.68	6.49	9.54	8.31	4.43	2.47	2.43	2.65	2.23	2.58	5.19		2.39	4	4	5	4	1	1	1	1	1	2		1	4	4	3	3	1	1	1	1	1	2		1		Pf00025, Pf00071, Pf00503, Pf01926, Pf08477, Pf09439
High	P63096-1	Isoform 1 of Guanine nucleotide-binding protein G(i) subunit alpha-1 OS=Homo sapiens GN=GNAI1	0	36.379	25	8	1	1	354	40.3	5.97		2.7		2.39	13.56	11.37	8.05	15.52	21.72	16.15	33.97	32.83		1		1	5	4	3	6	7	5	12	11		1		1	4	4	3	6	4	3	5	6		Pf00025, Pf00503
High	P04899-1	Isoform 1 of Guanine nucleotide-binding protein G(i) subunit alpha-2 OS=Homo sapiens GN=GNAI2	0	61.962	42	13	6	1	355	40.4	5.54		6.27		2.39	21.63	17.52	11.35	19.46	43.22	22.45	34.29	45.26		2		1	8	6	4	7	13	7	12	14		2		1	7	6	4	7	8	5	5	9		Pf00025, Pf00503
High	P62873-1	Isoform 1 of Guanine nucleotide-binding protein G(I)/G(S)/G(T) subunit beta-1 OS=Homo sapiens GN=GNB1 {ECO:0000312|HGNC:HGNC:4396}	0	86.34	47	12	6	1	340	37.4	6	13.03	9.62	10.74	10.42	17.48	29.58	30.44	30.97	37.47	37.53	52.41	75.9	6	5	5	5	8	11	10	10	11	12	16	21	5	5	4	5	7	8	8	8	8	9	8	11		Pf00400
High	P62879-1	Isoform 1 of Guanine nucleotide-binding protein G(I)/G(S)/G(T) subunit beta-2 OS=Homo sapiens GN=GNB2	0	66.847	41	11	3	1	340	37.3	6	7.53	9.57	13.26	12.78	10.38	18.38	10.34	12.15	31.82	32.67	54.27	55.18	4	5	6	6	6	8	5	6	10	12	17	17	4	5	5	6	5	7	5	6	7	9	9	9		Pf00400
High	Q14344-1	Isoform 1 of Guanine nucleotide-binding protein subunit alpha-13 OS=Homo sapiens GN=GNA13	0	15.829	13	4	2	1	377	44	8		2.7		2.39	8.03	11.99	5.84	2.36	2.67	12.35	20.91	18.09		1		1	3	4	2	1	2	5	9	7		1		1	2	3	2	1	1	4	4	4		Pf00025, Pf00503
High	P51790-1	Isoform 1 of H(+)/Cl(-) exchange transporter 3 OS=Homo sapiens GN=CLCN3	0.01	3.184	2	2	1	1	818	90.9	6.28	1.77	2.15											1	1											1	1												Pf00571, Pf00654
High	O60832-1	Isoform 1 of H/ACA ribonucleoprotein complex subunit 4 OS=Homo sapiens GN=DKC1	0	41.96	27	14	14	1	514	57.6	9.42	18.25	15.05	20.41	20.42	1.88		4.42	2.35					8	7	7	8	1		2	1					7	7	6	8	1		2	1						Pf01472, Pf01509, Pf08068
High	P0DMV8-1	Isoform 1 of Heat shock 70 kDa protein 1A {ECO:0000312|HGNC:HGNC:5232} OS=Homo sapiens GN=HSPA1A	0	71.817	34	17	8	1	641	70	5.66	33.06	41.86	18.25	20.62	25.83	18.59	29.43	28.09	35.66	22.54	26.54	27.1	11	14	7	7	9	6	10	10	11	8	8	9	9	11	6	6	8	6	8	10	8	6	6	6		Pf00012, Pf06723
High	P11142-1	Isoform 1 of Heat shock cognate 71 kDa protein OS=Homo sapiens GN=HSPA8	0	287.441	74	42	35	1	646	70.9	5.52	175.05	154.16	152.32	150.62	128.08	135.48	149.91	154.39	184.48	149.69	187.4	202.35	58	52	49	51	42	39	46	44	54	42	55	60	35	31	24	26	24	20	27	26	23	22	25	23	lipid	Pf00012, Pf02463, Pf06723
High	Q12931-1	Isoform 1 of Heat shock protein 75 kDa, mitochondrial OS=Homo sapiens GN=TRAP1	0	112.848	41	24	23	1	704	80.1	8.21	14.38	21.6	23.01	18.92	37.21	36.4	43.62	39.49	54.95	75.65	40.74	39.18	4	5	7	5	12	13	15	13	19	25	12	11	4	4	7	5	11	10	13	13	17	20	9	8		Pf00183, Pf02518, Pf13589
High	P30519-1	Isoform 1 of Heme oxygenase 2 OS=Homo sapiens GN=HMOX2	0.003	5.047	6	2	2	1	316	36	5.41									2.26	2.03	2.34	2.33									1	1	1	1									1	1	1	1		Pf01126
High	Q7LGA3-1	Isoform 1 of Heparan sulfate 2-O-sulfotransferase 1 OS=Homo sapiens GN=HS2ST1	0	28.287	26	8	8	1	356	41.9	8.69	18.63	15.85	7.4	17.46	17.79	15.09	12.56	4.25			3.1	7.97	5	4	3	4	5	5	4	1			1	2	4	3	3	3	4	4	4	1			1	1		Pf03567
High	O14964-1	Isoform 1 of Hepatocyte growth factor-regulated tyrosine kinase substrate OS=Homo sapiens GN=HGS	0	17.737	7	5	5	1	777	86.1	6.16	13.07	11.31	5.11	2.86									5	4	2	1									5	4	2	1										Pf00790, Pf01363, Pf09770, Pf12210, Pf13388
High	P51991-1	Isoform 1 of Heterogeneous nuclear ribonucleoprotein A3 OS=Homo sapiens GN=HNRNPA3	0	77.985	43	15	3	1	378	39.6	9.01	24.42	38.17	20.38	22.47	38.21	38.52	51.41	57.92	2.8	5.27	5.64	2.8	9	13	8	8	11	13	17	21	1	2	2	1	6	9	5	6	7	8	9	12	1	2	2	1		Pf00076, Pf13893, Pf14259
High	Q14103-1	Isoform 1 of Heterogeneous nuclear ribonucleoprotein D0 OS=Homo sapiens GN=HNRNPD	0	58.898	26	9	3	1	355	38.4	7.81	25.25	19.54	18.73	19.42	19.08	18.03	40.01	38.2	12.46	10.45	6.55	4.18	8	6	7	7	6	5	13	12	5	4	3	1	5	3	4	4	5	4	7	7	2	2	1	1		Pf00076, Pf13893, Pf14259
High	P31942-1	Isoform 1 of Heterogeneous nuclear ribonucleoprotein H3 OS=Homo sapiens GN=HNRNPH3	0	34.746	23	7	6	1	346	36.9	6.87	10.34	14.04	3.79	5.77	13.84	3.44	43.11	27.57					4	5	1	2	4	2	14	9					4	4	1	2	3	2	7	7						Pf00076, Pf14259
High	P14866-1	Isoform 1 of Heterogeneous nuclear ribonucleoprotein L OS=Homo sapiens GN=HNRNPL	0	147.199	46	19	19	1	589	64.1	8.22	23.48	31.12	24.68	24.36	21.31	23.54	128.42	118.23	4.2	12.06			8	9	9	8	7	7	36	34	1	3			7	8	7	7	7	6	15	17	1	3				Pf00076, Pf13893, Pf14259
High	P52272-1	Isoform 1 of Heterogeneous nuclear ribonucleoprotein M OS=Homo sapiens GN=HNRNPM	0	226.312	61	44	44	1	730	77.5	8.7	166.21	163.38	87.9	93.2	73.12	89.95	120.58	100.9	9.48	12.14	5.78	5.67	64	64	37	38	28	33	43	38	3	4	2	2	38	38	27	28	23	21	29	27	2	3	1	1		Pf00076, Pf11532, Pf11608, Pf13893, Pf14259
High	O60506-1	Isoform 1 of Heterogeneous nuclear ribonucleoprotein Q OS=Homo sapiens GN=SYNCRIP	0	138.605	49	24	2	1	623	69.6	8.59	54.04	59.46	50.82	48.27	53.72	57.35	98.21	92.97	14.72	21.01	2.86	9.35	19	20	19	19	17	20	28	30	5	7	1	3	14	16	14	15	15	15	20	21	5	5	1	3		Pf00076, Pf13893, Pf14259
High	O43390-1	Isoform 1 of Heterogeneous nuclear ribonucleoprotein R OS=Homo sapiens GN=HNRNPR	0	87.053	33	18	12	1	633	70.9	8.13	33.95	22.97	29.4	24.08	37.05	45.65	52.72	59.04	1.86	2.36			14	9	12	11	14	16	18	21	1	1			10	8	10	9	13	13	15	14	1	1				Pf00076, Pf13893, Pf14259
High	Q00839-1	Isoform 1 of Heterogeneous nuclear ribonucleoprotein U {ECO:0000303|PubMed:1628625} OS=Homo sapiens GN=HNRNPU {ECO:0000312|HGNC:HGNC:5048}	0	165.515	42	34	5	1	825	90.5	6	91.76	66.69	85.3	88.29	86.93	57.76	98.8	136.62	21.73	29.23	27.16	27.81	30	22	26	28	26	18	36	42	6	9	9	9	21	18	18	19	19	15	25	24	4	7	7	6		Pf00622, Pf13671
High	Q9BUJ2-1	Isoform 1 of Heterogeneous nuclear ribonucleoprotein U-like protein 1 OS=Homo sapiens GN=HNRNPUL1	0	56.516	18	13	13	1	856	95.7	6.92	23.09	15.48		6.55	21.04	21.58	28.79	24.23		2.59			8	6		2	8	7	11	9		1			7	5		2	5	6	10	8		1				Pf00622, Pf02037, Pf13671
High	P52926-1	Isoform 1 of High mobility group protein HMGI-C OS=Homo sapiens GN=HMGA2	0	11.846	32	2	2	1	109	11.8	10.62					3.46		15.4	6.7				3.4					1		4	2				1					1		2	1				1
High	Q5SR56-1	Isoform 1 of Hippocampus abundant transcript-like protein 1 {ECO:0000312|HGNC:HGNC:23376} OS=Homo sapiens GN=MFSD14B {ECO:0000312|HGNC:HGNC:23376}	0	6.804	4	1	1	1	506	54.5	5.25	4.83	4.32	3.91										1	1	1										1	1	1											Pf07690
High	Q15011-1	Isoform 1 of Homocysteine-responsive endoplasmic reticulum-resident ubiquitin-like domain member 1 protein OS=Homo sapiens GN=HERPUD1	0.003	4.871	3	1	1	1	391	43.7	5.25									3.79												1												1					Pf00240
High	P35914-1	Isoform 1 of Hydroxymethylglutaryl-CoA lyase, mitochondrial OS=Homo sapiens GN=HMGCL	0	22.106	22	7	7	1	325	34.3	8.54					5.62	5.02	5.56	7.94	7.34	3.65	4.18	0					2	2	2	3	3	3	3	1					2	2	2	3	3	3	3	1		Pf00682
High	Q6YN16-1	Isoform 1 of Hydroxysteroid dehydrogenase-like protein 2 OS=Homo sapiens GN=HSDL2	0	70.011	45	16	16	1	418	45.4	7.99		2.77	5.52	5.02	20.73	19.59	21.28	27.04	32.96	43.53	22.59	26.05		1	2	2	7	7	7	8	13	12	9	9		1	2	2	7	7	7	6	12	8	9	8		Pf00106, Pf02036, Pf13561, Pf14864
High	Q9Y4L1-1	Isoform 1 of Hypoxia up-regulated protein 1 OS=Homo sapiens GN=HYOU1	0	358.414	59	47	47	1	999	111.3	5.22	55.36	56.86	32.98	40.54	257.96	235.57	270.25	239.94	257.66	299.1	200.07	191.05	15	18	14	14	80	73	77	74	76	92	69	63	10	9	12	11	37	36	37	36	39	45	35	39		Pf00012
High	Q14974-1	Isoform 1 of Importin subunit beta-1 OS=Homo sapiens GN=KPNB1	0	11.278	7	6	6	1	876	97.1	4.78		2.33		0			4.83	5.53	2.31	2.31	1.98			1		1			2	2	1	1	1			1		1			2	1	1	1	1		lipid	Pf02985, Pf03810, Pf13513, Pf13646
High	Q70UQ0-1	Isoform 1 of Inhibitor of nuclear factor kappa-B kinase-interacting protein OS=Homo sapiens GN=IKBIP	0	48.686	47	15	11	1	350	39.3	9.17	3.47	6.14	8.06	8.72	7.94	10.06	9.8	8.17	34.41	32.92	22.06	17.15	1	2	3	3	3	4	4	3	13	11	9	7	1	2	3	3	3	3	4	2	13	9	8	7		Pf08317
High	Q9NZI8-1	Isoform 1 of Insulin-like growth factor 2 mRNA-binding protein 1 OS=Homo sapiens GN=IGF2BP1	0	150.463	52	31	29	1	577	63.4	9.2	63.17	64.04	61.72	47.18	101.28	74.43	99.46	95.53	36.95	33.87	41.76	33.47	24	25	23	22	35	29	37	35	13	12	14	12	16	17	13	15	20	20	23	22	11	11	8	10		Pf00013, Pf00076, Pf13014, Pf13893, Pf14259
High	Q9Y6M1-2	Isoform 1 of Insulin-like growth factor 2 mRNA-binding protein 2 OS=Homo sapiens GN=IGF2BP2	0	60.938	29	14	11	1	599	66.1	8.46	33.04	34.91	26.53	28.83	32.82	27.32	40.55	44.9	5.18	9.84	4.66	5.52	12	13	11	10	12	9	16	16	3	6	3	2	10	10	7	8	9	7	11	11	2	5	3	2		Pf00013, Pf00076, Pf13014, Pf13083, Pf13893, Pf14259
High	O00425-1	Isoform 1 of Insulin-like growth factor 2 mRNA-binding protein 3 OS=Homo sapiens GN=IGF2BP3	0	91.846	44	21	17	1	579	63.7	8.87	29	40.48	43.77	32.47	35.03	30.67	41.7	37.79	26.19	19.16	12.2	5.73	13	14	16	12	13	10	16	14	8	7	4	3	11	9	12	8	9	6	10	9	7	7	4	3		Pf00013, Pf00076, Pf13014, Pf13893, Pf14259, Pf14611
High	Q9Y287-1	Isoform 1 of Integral membrane protein 2B OS=Homo sapiens GN=ITM2B	0	39.195	43	8	8	1	266	30.3	5.14	15.32	16.13	12.66	15.07	21.02	17.1	4.77	19.58	2.35	4.91	12.98	10.79	6	6	4	5	7	5	2	5	1	2	5	4	4	4	3	3	5	4	2	3	1	1	3	3		Pf04089
High	Q9NQX7-1	Isoform 1 of Integral membrane protein 2C OS=Homo sapiens GN=ITM2C	0.002	5.551	10	2	2	1	267	30.2	8											2.83	3.47											1	2											1	2		Pf04089
High	P06756-1	Isoform 1 of Integrin alpha-V OS=Homo sapiens GN=ITGAV {ECO:0000312|HGNC:HGNC:6150}	0	89.517	31	26	26	1	1048	116	5.68	2.47		2.65		18.94	29.51	38.07	23.28	31.83	38.29	54.16	46.43	1		1		7	11	14	10	11	15	22	19	1		1		7	11	13	10	10	13	18	16		Pf01839, Pf08441, Pf13517
High	P05556-1	Isoform 1 of Integrin beta-1 OS=Homo sapiens GN=ITGB1	0	122.105	36	23	23	1	798	88.4	5.39	27.54	32.74	33.82	40.82	63.11	62.52	48.02	62.74	85.56	69.69	101.97	107.15	9	12	14	15	20	18	15	19	27	23	35	37	8	10	11	12	13	12	11	11	17	16	17	19		Pf00362, Pf07965, Pf08725
High	O75569-1	Isoform 1 of Interferon-inducible double-stranded RNA-dependent protein kinase activator A OS=Homo sapiens GN=PRKRA	0	15.089	12	3	3	1	313	34.4	8.41			2.48		8.44	8.85	10.2	6.63		2.56					1		3	3	3	2		1					1		3	3	2	2		1				Pf00035, Pf14709
High	Q12906-1	Isoform 1 of Interleukin enhancer-binding factor 3 OS=Homo sapiens GN=ILF3	0	127.069	47	32	1	1	894	95.3	8.76	60.51	47.3	59.82	63.63	35.01	21.06	84.35	83.26	7.24	2.59			25	20	20	25	15	9	30	29	3	1			19	16	16	18	13	8	23	22	3	1				Pf00035, Pf07528, Pf14709
High	Q9H1K1-1	Isoform 1 of Iron-sulfur cluster assembly enzyme ISCU, mitochondrial OS=Homo sapiens GN=ISCU	0	12.562	28	4	4	1	167	18	9.48					2.95	2.83	3.58	5.29	2.39	6.16	4.91	2.92					1	1	1	2	1	3	2	1					1	1	1	2	1	2	2	1		Pf01592
High	Q8TB37-1	Isoform 1 of Iron-sulfur protein NUBPL OS=Homo sapiens GN=NUBPL	0	13.414	12	3	3	1	319	34.1	9.04	3.78	7.98	8.27	9	10.83	4.3	8.42	3.84	11.18	8.75	12.78	8.13	1	2	2	2	4	1	2	2	4	3	3	2	1	1	1	1	3	1	1	2	3	2	1	1		Pf01656, Pf10609
High	Q9UKU7-1	Isoform 1 of Isobutyryl-CoA dehydrogenase, mitochondrial OS=Homo sapiens GN=ACAD8	0	7.814	9	2	2	1	415	45	7.85									6.67												2												2					Pf00441, Pf02770, Pf02771, Pf08028
High	P50213-1	Isoform 1 of Isocitrate dehydrogenase [NAD] subunit alpha, mitochondrial OS=Homo sapiens GN=IDH3A	0	26.008	27	9	9	1	366	39.6	6.92			2.63	1.68	11.05	2.43	2.54	2.67	21.15	11.59	11.15	10.45			1	1	6	2	2	1	8	5	5	5			1	1	5	2	2	1	8	5	5	5		Pf00180
High	P48735-1	Isoform 1 of Isocitrate dehydrogenase [NADP], mitochondrial OS=Homo sapiens GN=IDH2	0	135.77	48	23	21	1	452	50.9	8.69	22.25	15.62	43.76	50.24	53.67	51.88	46.77	54.53	71.05	58.87	62.66	58.36	6	5	15	15	21	19	18	19	23	21	21	22	6	5	8	11	14	13	14	15	17	14	13	14		Pf00180
High	P26440-1	Isoform 1 of Isovaleryl-CoA dehydrogenase, mitochondrial OS=Homo sapiens GN=IVD	0	8.757	10	4	4	1	423	46.3	8.19						1.89		2	3.05	6.54								1		1	2	3								1		1	2	3			lipid	Pf00441, Pf02770, Pf02771, Pf08028
High	Q9Y624-1	Isoform 1 of Junctional adhesion molecule A OS=Homo sapiens GN=F11R	0	20.977	24	5	5	1	299	32.6	7.9	2.43				19.65	16.06	16.41	16.48	5.32	9.2	12.45	7.38	1				6	5	5	5	2	3	3	2	1				5	4	4	4	2	3	2	2		Pf00047, Pf07679, Pf07686, Pf13895, Pf13927
High	Q86Y46-1	Isoform 1 of Keratin, type II cytoskeletal 73 OS=Homo sapiens GN=KRT73	0	16.554	6	6	1	1	540	58.9	7.23	9.57	10.54	11.85	9.28	1.88	2.15	2.17	2.08			4.1	3.96	5	5	5	4	1	1	1	1			2	2	4	4	5	4	1	1	1	1			2	2		Pf00038, Pf01576, Pf03961, Pf05622, Pf06548, Pf08614, Pf09726, Pf09728, Pf12128
High	Q8N1A0-1	Isoform 1 of Keratin-like protein KRT222 OS=Homo sapiens GN=KRT222	0.003	4.853	6	2	1	1	295	34.1	5.87	3.13	3.03	3.31	4.37							4.41	2.98	1	1	1	2							2	1	1	1	1	2							1	1		Pf00038
High	Q86UP2-1	Isoform 1 of Kinectin OS=Homo sapiens GN=KTN1	0	334.975	61	71	71	1	1357	156.2	5.64	36.33	31.42	35.51	29.66	57.98	52.56	63.02	58.2	209.03	197.79	123.38	143.18	13	11	11	12	22	20	23	22	68	67	41	46	11	9	9	12	18	17	19	18	51	49	33	36
High	Q9H9P8-1	Isoform 1 of L-2-hydroxyglutarate dehydrogenase, mitochondrial OS=Homo sapiens GN=L2HGDH	0.005	3.629	3	1	1	1	463	50.3	8.15										2.49												1												1				Pf01266
High	O15230-1	Isoform 1 of Laminin subunit alpha-5 OS=Homo sapiens GN=LAMA5	0.002	5.827	1	3	3	1	3695	399.5	7.02								0		2.88	2.46									1		1	1									1		1	1			Pf00052, Pf00053, Pf00054, Pf00055, Pf00529, Pf01576, Pf02210, Pf06008, Pf06009, Pf12795, Pf13514, Pf13747
High	Q16850-1	Isoform 1 of Lanosterol 14-alpha demethylase OS=Homo sapiens GN=CYP51A1	0	118.802	56	21	21	1	503	56.8	8.53	24.02	14.54	22.21	31.27	41.21	28.39	27.18	30.53	72.07	83.55	74.14	74.77	7	4	6	9	15	9	8	9	23	23	23	22	5	4	5	6	12	8	7	8	18	14	13	13	lipid	Pf00067
High	P48449-1	Isoform 1 of Lanosterol synthase OS=Homo sapiens GN=LSS	0	76.266	31	20	20	1	732	83.3	6.61	8.67	7.45	10.66	11.13	33.46	47.29	26.9	37.91	31.66	46.21	31.81	24.86	3	2	5	4	12	16	10	12	12	16	12	10	2	2	5	4	11	12	9	10	11	12	9	10	lipid	Pf00432, Pf09492, Pf13243, Pf13249
High	Q6PKG0-1	Isoform 1 of La-related protein 1 OS=Homo sapiens GN=LARP1	0	13.173	5	5	5	1	1096	123.4	8.82	5.63	5.85	7.55	3.11	5.91		2.15	2.85	7.85	5.55	3.13	5.81	3	2	3	1	3		1	1	3	3	1	2	2	2	3	1	2		1	1	2	2	1	2		Pf05383
High	Q8NC56-1	Isoform 1 of LEM domain-containing protein 2 OS=Homo sapiens GN=LEMD2	0	11.021	9	4	4	1	503	56.9	9	2.32				3.69		3.55	3.84	6	5.79	4.81	6.98	1				1		1	1	2	2	2	3	1				1		1	1	2	2	2	3		Pf03020, Pf09402
High	Q9BXB1-1	Isoform 1 of Leucine-rich repeat-containing G-protein coupled receptor 4 OS=Homo sapiens GN=LGR4	0.009	3.238	1	1	1	1	951	104.4	6.19			2.8												1												1											Pf00001, Pf12799, Pf13306, Pf13855, Pf14580
High	Q9P2J5-1	Isoform 1 of Leucine--tRNA ligase, cytoplasmic OS=Homo sapiens GN=LARS	0	11.709	4	4	4	1	1176	134.4	7.3							3.35	3.29	7.06	9.08	2.37								2	1	2	4	1								2	1	1	3	1			Pf00133, Pf01406, Pf08264, Pf09334
High	Q9UIQ6-1	Isoform 1 of Leucyl-cystinyl aminopeptidase OS=Homo sapiens GN=LNPEP	0	9.191	4	4	4	1	1025	117.3	5.73	5.11	4.81		3.03	1.77								2	2		1	1								2	2		1	1									Pf01433, Pf11838, Pf13485
High	Q8WWI1-1	Isoform 1 of LIM domain only protein 7 OS=Homo sapiens GN=LMO7	0	20.979	5	6	6	1	1683	192.6	8.09									5.71	10.85	15.92	12.58									2	4	5	4									2	4	4	3		Pf00307, Pf00412, Pf00595, Pf13180
High	Q9BU23-1	Isoform 1 of Lipase maturation factor 2 OS=Homo sapiens GN=LMF2	0	21.566	11	6	6	1	707	79.6	10.1					2.17		6.69	2.13	8.92	8.79	6.18	6.2					1		3	1	4	4	2	2					1		2	1	4	4	2	2		Pf06762
High	Q86X29-1	Isoform 1 of Lipolysis-stimulated lipoprotein receptor OS=Homo sapiens GN=LSR	0	22.961	14	5	5	1	649	71.4	7.97					11.62	17.11	7.72	9.44			3.12	2.44					4	5	2	3			1	1					4	4	2	3			1	1
High	P36776-1	Isoform 1 of Lon protease homolog, mitochondrial {ECO:0000255|HAMAP-Rule:MF_03120} OS=Homo sapiens GN=LONP1 {ECO:0000255|HAMAP-Rule:MF_03120}	0	87.442	34	20	20	1	959	106.4	6.39			12.24	5.22	52.18	47.37	40.98	39.33	49.13	34.47	23.02	23.9			5	2	16	15	14	13	17	13	8	8			5	2	10	11	12	10	13	9	7	7		Pf00004, Pf00910, Pf01695, Pf02190, Pf05362, Pf05496, Pf07724, Pf07728, Pf08298, Pf13173, Pf13191, Pf13207, Pf13401, Pf13541
High	Q6P1M0-1	Isoform 1 of Long-chain fatty acid transport protein 4 OS=Homo sapiens GN=SLC27A4	0	17.406	10	5	5	1	643	72	8.47				2.48	3.1	2.6	5.11	5.35	14.05	11.91	12.19	11.46				1	1	1	2	2	5	3	4	4				1	1	1	2	2	4	2	4	4		Pf00501, Pf13193
High	P33121-1	Isoform 1 of Long-chain-fatty-acid--CoA ligase 1 OS=Homo sapiens GN=ACSL1	0	6.461	4	3	3	1	698	77.9	7.15	2.6	5		2.38	2.1				2.11	2.45			1	2		1	1				1	1			1	2		1	1				1	1			lipid	Pf00501
High	P01130-1	Isoform 1 of Low-density lipoprotein receptor OS=Homo sapiens GN=LDLR	0	44.917	16	11	11	1	860	95.3	5.05	31.98	28.46	23.95	24.4	4.7	6.12					3.16		10	9	8	8	2	2					1		9	9	6	7	2	1					1		lipid	Pf00057, Pf00058, Pf06247, Pf07645, Pf12662, Pf14670
High	Q14696-1	Isoform 1 of LRP chaperone MESD {ECO:0000305} OS=Homo sapiens GN=MESD {ECO:0000312|HGNC:HGNC:13520}	0	43.164	47	10	10	1	234	26.1	7.78			3.3	4.4	13.38	10.38	16.94	20.28	44.53	22.36	10.44	13.44			1	2	6	6	5	7	16	6	5	5			1	2	5	5	4	4	9	4	5	5		Pf10185
High	O95232-1	Isoform 1 of Luc7-like protein 3 OS=Homo sapiens GN=LUC7L3	0	7.648	6	2	2	1	432	51.4	9.79		3.67				2.67								1				1								1				1								Pf03194
High	Q5XG99-1	Isoform 1 of LysM and putative peptidoglycan-binding domain-containing protein 4 OS=Homo sapiens GN=LYSMD4	0.005	3.714	6	1	1	1	296	32	6.44	2.03												1												1													Pf01476
High	Q6UWP7-1	Isoform 1 of Lysocardiolipin acyltransferase 1 OS=Homo sapiens GN=LCLAT1	0.003	6.186	6	2	2	1	414	48.9	8.62					2.66	1.89	2.78	4.54	3.46	2.55							1	1	1	2	1	1							1	1	1	2	1	1			PA related;lipid	Pf01553
High	Q6P1A2-1	Isoform 1 of Lysophospholipid acyltransferase 5 OS=Homo sapiens GN=LPCAT3	0	12.687	9	4	4	1	487	56	8.69			2.09		7.96	7.53	7.13	10.95	10.24	9.66	3.63	8.31			1		3	3	3	5	4	4	2	3			1		3	3	3	4	4	4	2	3	lipid	Pf03062
High	Q96N66-1	Isoform 1 of Lysophospholipid acyltransferase 7 {ECO:0000305} OS=Homo sapiens GN=MBOAT7 {ECO:0000312|HGNC:HGNC:15505}	0.002	5.962	6	2	2	1	472	52.7	8.97					2.11		2.53			3.77	6.22	3.65					1		1			1	2	1					1		1			1	2	1	lipid	Pf03062
High	P11117-1	Isoform 1 of Lysosomal acid phosphatase OS=Homo sapiens GN=ACP2	0	11.206	12	6	6	1	423	48.3	6.74	4.88	4.44	6.81	4.14		4.19	1.87					1.68	2	3	4	2		2	2					1	2	3	4	2		2	2					1		Pf00328
High	P10619-1	Isoform 1 of Lysosomal protective protein OS=Homo sapiens GN=CTSA	0	17.339	10	4	4	1	480	54.4	6.61	7.36	8.11	3.5	4.11	7.32	4.31	3.8	3.64		6.1			2	2	1	1	2	1	1	1		2			2	2	1	1	2	1	1	1		2				Pf00450
High	Q86VI4-1	Isoform 1 of Lysosomal-associated transmembrane protein 4B {ECO:0000305} OS=Homo sapiens GN=LAPTM4B {ECO:0000312|HGNC:HGNC:13646}	0.003	5.369	4	1	1	1	370	41.1	8.97					3.41	3.35	2.96	3.01			6.3						1	1	1	1			2						1	1	1	1			1		lipid	Pf03821
High	Q14108-1	Isoform 1 of Lysosome membrane protein 2 OS=Homo sapiens GN=SCARB2	0	37.628	28	11	11	1	478	54.3	5.14	14.98	24.85	13.95	17.05	24.8	17.2	16.81	21.98	9.61	16.05	14.78	14.33	5	8	5	5	8	7	8	10	3	6	5	5	5	6	4	4	7	7	7	9	3	5	4	4		Pf01130
High	P11279-1	Isoform 1 of Lysosome-associated membrane glycoprotein 1 OS=Homo sapiens GN=LAMP1	0	18.795	12	5	5	1	417	44.9	8.75	9.14	9.15	6.13	5.61	10.28	7.97	7.29	12.26	5.05	5.58	8.69	5.82	3	3	2	2	4	3	3	4	2	2	3	2	3	3	2	2	4	3	3	4	2	2	2	2		Pf01299
High	Q9H0U3-1	Isoform 1 of Magnesium transporter protein 1 OS=Homo sapiens GN=MAGT1	0	12.694	15	6	5	1	335	38	9.63	3.13	2.94	5.83	3.2	2.65	5.65	7.06	8.05	14.24	7.19	6.69	8.43	1	1	2	1	1	2	3	3	6	3	3	3	1	1	2	1	1	1	2	2	5	3	3	3		Pf04756
High	Q8N3R9-1	Isoform 1 of MAGUK p55 subfamily member 5 OS=Homo sapiens GN=MPP5	0.009	3.206	1	1	1	1	675	77.2	6.14		5.1												2												1												Pf00018, Pf00595, Pf00625, Pf02828, Pf07653, Pf09060, Pf13180, Pf14604
High	Q8NHS3-1	Isoform 1 of Major facilitator superfamily domain-containing protein 8 OS=Homo sapiens GN=MFSD8	0	8.142	5	2	2	1	518	57.6	6.86	7.91												2												2													Pf00083, Pf07690
High	P40926-1	Isoform 1 of Malate dehydrogenase, mitochondrial OS=Homo sapiens GN=MDH2	0	125.46	68	20	20	1	338	35.5	8.68	23.15	26.47	51.64	52.4	65.79	84.88	101.1	106.12	100.81	102.96	143.95	159.71	9	9	17	16	22	28	32	33	31	34	49	53	7	6	11	11	17	19	17	19	16	17	17	16	lipid	Pf00056, Pf01073, Pf01118, Pf02866, Pf13460
High	P33908-1	Isoform 1 of Mannosyl-oligosaccharide 1,2-alpha-mannosidase IA OS=Homo sapiens GN=MAN1A1	0	73.033	34	18	18	1	653	72.9	6.47	34.72	30.4	30.83	22.77	30.11	30.99	28.09	22.36	3.63	9.37	5.34	7.32	15	13	12	9	14	14	12	10	1	4	2	3	10	8	8	8	9	9	9	8	1	3	2	3		Pf01532
High	Q13724-1	Isoform 1 of Mannosyl-oligosaccharide glucosidase OS=Homo sapiens GN=MOGS	0	31.444	15	10	10	1	837	91.9	8.9			2.27	2.25	7.29	9.48	13.4	13.92	24.86	24.51	4.93	6.9			1	1	4	6	9	6	13	11	3	6			1	1	3	4	5	4	8	7	3	5		Pf03200
High	P43243-1	Isoform 1 of Matrin-3 OS=Homo sapiens GN=MATR3	0	191.86	43	30	30	1	847	94.6	6.25	67.38	70.05	58.66	56.77	59.98	54.2	89.85	107.99	4.47	3.29	3.18	3.07	28	31	21	23	21	21	30	35	2	1	1	2	21	20	13	16	16	15	19	21	2	1	1	2		Pf00076, Pf13893, Pf14259
High	Q14676-1	Isoform 1 of Mediator of DNA damage checkpoint protein 1 OS=Homo sapiens GN=MDC1	0.002	5.55	3	2	2	1	2089	226.5	5.47								5.58												2												2						Pf00498, Pf05109, Pf05539
High	Q96PC5-3	Isoform 1 of Melanoma inhibitory activity protein 2 {ECO:0000305} OS=Homo sapiens GN=MIA2 {ECO:0000312|HGNC:HGNC:18432}	0	58.487	11	12	9	1	1412	159.7	4.69					11.95	11.71	11.7	18.97	33.83	24.58	13.29	16.08					4	4	4	6	11	8	4	5					3	4	4	4	9	8	4	5		Pf04111, Pf04156, Pf05010, Pf06409, Pf07653, Pf07798, Pf07926, Pf09726, Pf12128, Pf12718, Pf13870, Pf15233, Pf15619
High	O00264-1	Isoform 1 of Membrane-associated progesterone receptor component 1 OS=Homo sapiens GN=PGRMC1 {ECO:0000312|HGNC:HGNC:16090}	0	83.382	64	12	11	1	195	21.7	4.7	18.83	14.65	45.49	42.92	58.55	47.1	41.37	58.98	63.08	75.43	65.28	59.83	7	4	11	12	15	14	11	14	16	18	20	18	2	4	5	5	5	7	8	6	6	7	5	5	lipid	Pf00173
High	Q13505-1	Isoform 1 of Metaxin-1 OS=Homo sapiens GN=MTX1	0	23.596	16	6	6	1	466	51.4	9.79					5.99	3.61	7.28		10.45	14.8	5.77	6.53					2	1	2		4	5	2	3					1	1	2		4	5	2	3		Pf10568, Pf11801, Pf14497
High	O75431-1	Isoform 1 of Metaxin-2 OS=Homo sapiens GN=MTX2	0	15.078	13	4	4	1	263	29.7	6.29					5.14	7.29	2.84	6.64	11.26	5.3	3.22	4.46					2	3	2	3	4	2	1	2					2	2	2	2	3	2	1	2		Pf11801, Pf13410, Pf14497
High	P56192-1	Isoform 1 of Methionine--tRNA ligase, cytoplasmic OS=Homo sapiens GN=MARS	0	39.843	18	12	12	1	900	101.1	6.16	2.86						2.26	3.29	24.39	30.87	12.5	13.97	1						1	1	9	11	4	4	1						1	1	8	9	3	3		Pf00043, Pf00133, Pf00458, Pf09334, Pf10978, Pf13409, Pf13410, Pf14497
High	Q9HCC0-1	Isoform 1 of Methylcrotonoyl-CoA carboxylase beta chain, mitochondrial OS=Homo sapiens GN=MCCC2	0	37.501	21	9	9	1	563	61.3	7.68			2.29		11.16	2.49	6.16	18.4	16.86	26.02	6.9	8.99			1		4	1	2	5	7	8	2	3			1		4	1	2	3	7	6	2	3		Pf01039
High	Q02252-1	Isoform 1 of Methylmalonate-semialdehyde dehydrogenase [acylating], mitochondrial OS=Homo sapiens GN=ALDH6A1	0	26.51	14	6	6	1	535	57.8	8.5			2.13		5.09				5.39	15.29					1		2				2	4					1		2				2	3				Pf00171
High	Q15800-1	Isoform 1 of Methylsterol monooxygenase 1 OS=Homo sapiens GN=MSMO1	0	26.818	18	4	4	1	293	35.2	7.23	1.6		7.45	6.9	11.31	5.78	5.63	6.03	13.92	18.11	13.87	22.71	1		2	2	5	2	2	2	4	5	4	6	1		1	2	3	2	2	2	3	3	3	3	lipid	Pf04116
High	Q5TGZ0-1	Isoform 1 of MICOS complex subunit MIC10 OS=Homo sapiens GN=MINOS1	0.008	3.456	10	1	1	1	78	8.8	8.5				2.39	2.39	2.1		2.69	1.87	4.06		2.23				1	1	1		1	1	2		1				1	1	1		1	1	1		1		Pf04418
High	Q9BUR5-1	Isoform 1 of MICOS complex subunit MIC26 {ECO:0000303|PubMed:25764979} OS=Homo sapiens GN=APOO	0.005	3.874	8	1	1	1	198	22.3	9.13									2.34	5.82	3.09	5.9									1	2	1	2									1	1	1	1		Pf09769
High	P10620-1	Isoform 1 of Microsomal glutathione S-transferase 1 OS=Homo sapiens GN=MGST1	0	58.728	47	6	6	1	155	17.6	9.39	13.25	9.12	12.66	8.39	33.77	63.52	62.07	58.13	32.54	41.68	80.55	77.24	4	3	4	3	10	18	19	17	9	12	27	27	3	3	3	2	4	5	5	5	4	4	4	4		Pf01124
High	P55157-1	Isoform 1 of Microsomal triglyceride transfer protein large subunit OS=Homo sapiens GN=MTTP	0	232.418	55	41	41	1	894	99.3	8.41	17.57	17.05	29.37	15.86	64.58	80.6	91.36	93.66	142.66	146.65	176.84	205.47	6	6	10	6	23	25	30	32	47	50	58	63	6	5	9	6	19	18	22	25	34	31	29	32	lipid	Pf01347
High	P27816-1	Isoform 1 of Microtubule-associated protein 4 OS=Homo sapiens GN=MAP4	0.003	4.981	3	2	2	1	1152	120.9	5.43			2.2	5.47							2.92	5.95			1	2							1	2			1	2							1	1		Pf00418
High	Q15555-1	Isoform 1 of Microtubule-associated protein RP/EB family member 2 OS=Homo sapiens GN=MAPRE2	0.003	5.155	4	1	1	1	327	37	5.57					2.81	2.05	3.42										1	1	1										1	1	1							Pf00307, Pf03271
High	P21741-1	Isoform 1 of Midkine OS=Homo sapiens GN=MDK	0	50.838	55	9	9	1	143	15.6	9.79	32.86	33.56	28.75	31.9	28.5	39.19	27.61	31.75			2.08	2.27	9	10	9	10	8	11	8	9			1	1	7	7	8	8	5	7	6	8			1	1		Pf01091, Pf05196
High	Q8TCT9-1	Isoform 1 of Minor histocompatibility antigen H13 OS=Homo sapiens GN=HM13	0	49.678	25	11	11	1	377	41.5	6.43	13.05	19.22	21.65	15.12	27.08	19.16	30.86	25.24	37.45	25.98	43.03	55.26	5	8	7	6	11	8	11	9	13	12	17	21	5	5	5	6	6	5	4	4	8	8	6	8		Pf04258, Pf06550
High	Q02978-1	Isoform 1 of Mitochondrial 2-oxoglutarate/malate carrier protein OS=Homo sapiens GN=SLC25A11	0	14.004	19	5	5	1	314	34	9.91						7.25	6.26	6.86	9.47	1.7		4						2	2	3	4	2		1						2	2	2	4	2		1		Pf00153
High	Q7Z434-1	Isoform 1 of Mitochondrial antiviral-signaling protein OS=Homo sapiens GN=MAVS	0	82.039	44	11	11	1	540	56.5	5.52									70.46	59.38	37.2	50.76									17	15	10	13									9	10	8	8
High	Q9NZJ7-1	Isoform 1 of Mitochondrial carrier homolog 1 OS=Homo sapiens GN=MTCH1	0	9.248	7	3	3	1	389	41.5	9.32					5.64	4.38	6.44	4.83	8.02	2.94	6.15	2.26					2	2	3	2	3	3	3	1					1	2	3	2	2	3	3	1		Pf00153
High	Q9GZY8-1	Isoform 1 of Mitochondrial fission factor OS=Homo sapiens GN=MFF	0	11.97	16	3	3	1	342	38.4	8.95									7.23	4.8	6.96										2	1	2										2	1	2			Pf05644
High	Q96DA6-1	Isoform 1 of Mitochondrial import inner membrane translocase subunit TIM14 OS=Homo sapiens GN=DNAJC19	0	9.034	33	4	4	1	116	12.5	10.1					5.28		2.05	4.77	0	2.55							2		1	2	1	1							2		1	2	1	1				Pf00226
High	O96008-1	Isoform 1 of Mitochondrial import receptor subunit TOM40 homolog OS=Homo sapiens GN=TOMM40	0	49.841	41	9	9	1	361	37.9	7.25		0	2.57	2.55	35.33	36.53	37.59	19.34	44.58	55.39	34.04	44.5		1	1	1	11	11	12	6	14	16	9	13		1	1	1	6	7	6	4	7	6	4	5		Pf01459
High	Q15070-1	Isoform 1 of Mitochondrial inner membrane protein OXA1L OS=Homo sapiens GN=OXA1L	0.003	4.587	4	2	2	1	435	48.5	9.45									3.86												2												2					Pf02096
High	O95202-1	Isoform 1 of Mitochondrial proton/calcium exchanger protein {ECO:0000305} OS=Homo sapiens GN=LETM1 {ECO:0000312|HGNC:HGNC:6556}	0	119.688	47	27	27	1	739	83.3	6.7	6.36	2.78	10.57	10.83	63.71	42.43	41.67	35.41	64.17	68.16	38.04	44.95	2	1	3	4	21	13	11	11	23	22	12	14	2	1	3	4	17	9	9	9	17	18	11	9		Pf07766, Pf13833
High	Q8IXI1-1	Isoform 1 of Mitochondrial Rho GTPase 2 OS=Homo sapiens GN=RHOT2	0	21.308	12	5	4	1	618	68.1	5.86			2.25	2.37	2.57	2.64	2.51	5.75	15.43	17.34	17.36	18.92			1	1	1	1	1	2	5	6	5	5			1	1	1	1	1	1	4	5	3	3		Pf00071, Pf01926, Pf08355, Pf08356, Pf08477, Pf13479
High	O15091-1	Isoform 1 of Mitochondrial ribonuclease P catalytic subunit OS=Homo sapiens GN=KIAA0391 {ECO:0000312|HGNC:HGNC:19958}	0.003	5.426	3	1	1	1	583	67.3	8.78										3.88												1												1
High	Q10713-1	Isoform 1 of Mitochondrial-processing peptidase subunit alpha OS=Homo sapiens GN=PMPCA	0	38.422	20	8	8	1	525	58.2	6.92			2.37		19.47	16.45	13.87	16.16	15.55	16.82	2.17	2.44			1		7	6	5	5	5	7	2	1			1		5	4	3	3	4	5	2	1		Pf00675, Pf05193
High	Q8IWA4-1	Isoform 1 of Mitofusin-1 OS=Homo sapiens GN=MFN1	0.005	3.745	2	1	1	1	741	84	6.25									2.87			2.74									1			1									1			1		Pf00350, Pf01926, Pf04799
High	O95140-1	Isoform 1 of Mitofusin-2 OS=Homo sapiens GN=MFN2	0	13.202	6	3	3	1	757	86.3	6.98					5.82	4	4.77	7.61	4.38	13.86	3.64						2	1	1	2	1	3	1						2	1	1	2	1	1	1			Pf00350, Pf01926, Pf04799
High	P53985-1	Isoform 1 of Monocarboxylate transporter 1 OS=Homo sapiens GN=SLC16A1	0	40.917	7	4	4	1	500	53.9	8.66	4.44				15.38	7.74	14.59	2.63	21.78	18.07	21.98	19.57	1				4	2	4	1	5	5	5	5	1				3	2	2	1	3	3	2	3		Pf00083, Pf07690, Pf12832
High	Q6UB35-1	Isoform 1 of Monofunctional C1-tetrahydrofolate synthase, mitochondrial OS=Homo sapiens GN=MTHFD1L	0	37.582	15	13	13	1	978	105.7	8.06			2.2		16.82	21.76	16	14.38	22.11	28.89	12.61	14.63			1		6	8	6	6	8	11	5	6			1		5	6	5	5	8	9	4	5		Pf00763, Pf01268, Pf02882
High	Q99685-1	Isoform 1 of Monoglyceride lipase {ECO:0000312|HGNC:HGNC:17038} OS=Homo sapiens GN=MGLL {ECO:0000312|HGNC:HGNC:17038}	0.003	4.823	7	2	2	1	303	33.2	6.99	2.9	2.62					2.55	2.23	2.4	2.86			1	1					1	1	1	1			1	1					1	1	1	1			lipid	Pf00561, Pf00756, Pf00975, Pf01764, Pf12146, Pf12695, Pf12697
High	Q8NHP6-1	Isoform 1 of Motile sperm domain-containing protein 2 OS=Homo sapiens GN=MOSPD2	0.003	4.75	5	2	2	1	518	59.7	5.96								3.11	2.64											1	1											1	1					Pf00635, Pf00650, Pf13716
High	Q567V2-1	Isoform 1 of Mpv17-like protein 2 OS=Homo sapiens GN=MPV17L2	0.005	3.738	8	1	1	1	206	23.2	9.25						5.23	3.47	2.99	2.55	3.2		2.4						2	1	1	1	1		1						1	1	1	1	1		1		Pf04117
High	P08183-1	Isoform 1 of Multidrug resistance protein 1 OS=Homo sapiens GN=ABCB1	0	9.912	4	4	4	1	1280	141.4	9										5.73	2.98											2	2											2	2			Pf00005, Pf00664, Pf09818, Pf13558
High	Q8NI22-1	Isoform 1 of Multiple coagulation factor deficiency protein 2 OS=Homo sapiens GN=MCFD2	0	19.976	36	2	2	1	146	16.4	4.63	7.98	7.41			7.95				7.06	10.36	4.2	7.46	2	2			2				2	3	1	2	1	1			2				1	1	1	1		Pf13499
High	Q9UNW1-1	Isoform 1 of Multiple inositol polyphosphate phosphatase 1 {ECO:0000312|HGNC:HGNC:7102} OS=Homo sapiens GN=MINPP1	0	11.628	6	2	2	1	487	55	7.81					3.15	3.13			6.96	10.83	3.16	3.47					1	1			2	3	1	1					1	1			2	2	1	1		Pf00328
High	Q9BU76-1	Isoform 1 of Multiple myeloma tumor-associated protein 2 OS=Homo sapiens GN=MMTAG2	0	8.988	15	3	3	1	263	29.4	10.02	2.84	5.63		2.06	2.95	5.1	3.33	5.44					1	3		1	1	2	1	2					1	3		1	1	2	1	2						Pf10159
High	Q9NUJ1-1	Isoform 1 of Mycophenolic acid acyl-glucuronide esterase, mitochondrial OS=Homo sapiens GN=ABHD10	0	46.369	21	5	5	1	306	33.9	8.57	5.18	4.24	9.5	10.55	16.81	15.63	5.79	5.63	8.9	15.11	17.26	20.48	1	1	2	2	5	5	2	2	3	4	5	5	1	1	1	1	4	3	2	2	3	3	3	2		Pf00326, Pf00561, Pf12695, Pf12697
High	O95297-1	Isoform 1 of Myelin protein zero-like protein 1 OS=Homo sapiens GN=MPZL1	0	13.271	14	3	3	1	269	29.1	8.72	0		4.76	2.9	0	0	2.09	2.34	3.43	2.28	0	2.76	1		2	2	2	1	1	1	1	2	1	2	1		1	2	1	1	1	1	1	2	1	2		Pf07686
High	Q9Y2G1-1	Isoform 1 of Myelin regulatory factor OS=Homo sapiens GN=MYRF	0.004	3.91	1	1	1	1	1151	124.3	7.44		1.83												1												1												Pf05224, Pf13884, Pf13887, Pf13888
High	P35579-1	Isoform 1 of Myosin-9 OS=Homo sapiens GN=MYH9	0	204.684	28	43	35	1	1960	226.4	5.6	2.54	8.13	15.7	10.81	13.36	6.62	7.48	20.92	73.49	88.23	149.01	149.55	1	2	5	3	3	2	2	7	20	27	47	44	1	2	5	3	2	2	2	7	16	22	32	34	lipid	Pf00063, Pf01442, Pf01496, Pf01576, Pf01765, Pf02736, Pf03962, Pf04111, Pf04156, Pf05911, Pf06637, Pf07888, Pf09731, Pf11068, Pf11559, Pf12128, Pf13094
High	Q13613-1	Isoform 1 of Myotubularin-related protein 1 OS=Homo sapiens GN=MTMR1	0	8.815	6	2	2	1	665	74.6	7.14			5.68		3.11	2.75	3.3	3.26		1.89	2.71				1		1	1	1	1		1	1				1		1	1	1	1		1	1		lipid	Pf02893, Pf06602
High	O14745-1	Isoform 1 of Na(+)/H(+) exchange regulatory cofactor NHE-RF1 OS=Homo sapiens GN=SLC9A3R1	0	9.715	14	3	3	1	358	38.8	5.77					2.15				7.32	2.28		2.02					1				3	1		1					1				3	1		1		Pf00595, Pf09007, Pf13180
High	Q5T2W1-1	Isoform 1 of Na(+)/H(+) exchange regulatory cofactor NHE-RF3 OS=Homo sapiens GN=PDZK1	0	20.514	19	7	7	1	519	57.1	5.55		2.78			6.08	8.51	5.22	12.23	12.79	8.79	14.88	19.11		1			3	5	2	5	5	5	6	6		1			2	3	2	3	3	3	4	5		Pf00231, Pf00595, Pf13180
High	Q9UK23-1	Isoform 1 of N-acetylglucosamine-1-phosphodiester alpha-N-acetylglucosaminidase OS=Homo sapiens GN=NAGPA	0	24.837	16	7	7	1	515	56	6.6	20.18	8.7	12.84	14.4	15.12	5.13	8.69	8.27					7	4	5	6	5	2	3	3					5	4	4	5	4	2	3	3						Pf09992
High	P15586-1	Isoform 1 of N-acetylglucosamine-6-sulfatase OS=Homo sapiens GN=GNS	0	25.865	20	9	9	1	552	62	8.31	8.11	11.11	5.56	8.57	7.3	10.32	8.71	10.49	2.41	7.32	11.38	9.12	3	4	2	3	3	4	4	4	1	3	4	3	3	4	2	3	3	4	4	4	1	3	3	2		Pf00884, Pf01663
High	Q4G0N4-1	Isoform 1 of NAD kinase 2, mitochondrial OS=Homo sapiens GN=NADK2	0	58.535	35	14	14	1	442	49.4	8.18			12.67	16.02	21.64	28.55	31.58	31.66	35.56	32.47	21.75	27.05			4	5	7	11	12	14	13	12	8	8			4	4	7	10	9	11	11	10	7	5		Pf00781, Pf01513
High	P15559-1	Isoform 1 of NAD(P)H dehydrogenase [quinone] 1 OS=Homo sapiens GN=NQO1	0	16.537	19	4	4	1	274	30.8	8.88	3.08	0	2.93		5.83	6.55	12.74	13.19	3.36	2.69	3.04		1	1	1		3	2	5	4	1	1	1		1	1	1		2	1	4	3	1	1	1			Pf02525, Pf03358
High	Q8NCW5-1	Isoform 1 of NAD(P)H-hydrate epimerase {ECO:0000255|HAMAP-Rule:MF_03159} OS=Homo sapiens GN=NAXE {ECO:0000312|HGNC:HGNC:18453}	0.003	5.343	7	1	1	1	288	31.7	7.66										3.21												1												1				Pf03853
High	P23368-1	Isoform 1 of NAD-dependent malic enzyme, mitochondrial OS=Homo sapiens GN=ME2	0	32.3	17	9	9	1	584	65.4	7.61					12.72	2.22	7.94	5.3	25.05	23.95	4.18	9.26					4	1	3	2	9	10	2	4					4	1	3	2	7	9	2	3		Pf00390, Pf03949
High	O95299-1	Isoform 1 of NADH dehydrogenase [ubiquinone] 1 alpha subcomplex subunit 10, mitochondrial OS=Homo sapiens GN=NDUFA10	0	15.543	15	5	5	1	355	40.7	8.48					8.14	5.01	8.62		10.03	7.02	1.94	2.22					3	2	3		4	3	1	1					2	2	3		3	3	1	1		Pf01712, Pf13207
High	Q9UI09-1	Isoform 1 of NADH dehydrogenase [ubiquinone] 1 alpha subcomplex subunit 12 OS=Homo sapiens GN=NDUFA12	0	13.379	26	3	3	1	145	17.1	9.63					10.89	5.99	9.45	5.65	9.19	13.1	6.3	3.07					3	2	3	2	3	4	2	1					2	2	2	2	3	3	1	1		Pf05071
High	O43678-1	Isoform 1 of NADH dehydrogenase [ubiquinone] 1 alpha subcomplex subunit 2 OS=Homo sapiens GN=NDUFA2	0	7.201	21	1	1	1	99	10.9	9.57					4.36	4.11	3.36	9.14	4.46	8.61							1	1	1	2	1	2							1	1	1	1	1	1				Pf05047
High	Q16718-1	Isoform 1 of NADH dehydrogenase [ubiquinone] 1 alpha subcomplex subunit 5 OS=Homo sapiens GN=NDUFA5	0	43.719	66	6	6	1	116	13.5	5.99		2.75	2.25	4.37	35.85	23.86	22.15	15.94	39.12	19.92	14.66	12.51		1	1	2	9	7	6	5	9	6	5	4		1	1	2	5	5	5	5	5	5	4	3		Pf04716
High	O75438-1	Isoform 1 of NADH dehydrogenase [ubiquinone] 1 beta subcomplex subunit 1 OS=Homo sapiens GN=NDUFB1	0	6.729	34	2	2	1	58	7	8.92					2.23			2.93	2.44	2.58							1			1	1	1							1			1	1	1				Pf08040
High	O96000-1	Isoform 1 of NADH dehydrogenase [ubiquinone] 1 beta subcomplex subunit 10 OS=Homo sapiens GN=NDUFB10	0	19.668	41	6	6	1	172	20.8	8.48	2.3			7.82	8.71	5.45	5.28	5.19	10.09	12.96		5.88	1			3	3	2	2	2	4	4		2	1			2	3	2	2	2	4	3		1		Pf10249
High	O95168-1	Isoform 1 of NADH dehydrogenase [ubiquinone] 1 beta subcomplex subunit 4 OS=Homo sapiens GN=NDUFB4	0	9.738	22	2	2	1	129	15.2	9.85			3.94	3.25	3.94	3.29	3.62	6.22		8.05					1	1	1	2	1	2		2					1	1	1	2	1	2		1				Pf07225
High	O43674-1	Isoform 1 of NADH dehydrogenase [ubiquinone] 1 beta subcomplex subunit 5, mitochondrial OS=Homo sapiens GN=NDUFB5	0.008	3.436	7	1	1	1	189	21.7	9.63									3.94												1												1					Pf09781
High	O95139-1	Isoform 1 of NADH dehydrogenase [ubiquinone] 1 beta subcomplex subunit 6 OS=Homo sapiens GN=NDUFB6	0	11.076	24	2	2	1	128	15.5	9.63					3.39	7.03	3.6	3.39	5.17	10.6							2	2	1	1	2	4							2	1	1	1	1	2				Pf09782
High	O95169-1	Isoform 1 of NADH dehydrogenase [ubiquinone] 1 beta subcomplex subunit 8, mitochondrial OS=Homo sapiens GN=NDUFB8	0	9.177	16	2	2	1	186	21.8	6.8						6.3	1.88		14.87	3.56		6.77						2	1		5	1		2						2	1		2	1		2		Pf05821
High	P49821-1	Isoform 1 of NADH dehydrogenase [ubiquinone] flavoprotein 1, mitochondrial OS=Homo sapiens GN=NDUFV1	0	50.499	44	14	14	1	464	50.8	8.21			7.76	2.9	13.46	17.16	14.33	13.08	37.79	37.78	21.58	20.64			3	1	5	6	6	5	13	13	8	7			3	1	4	6	5	5	11	10	6	5		Pf01512, Pf10531, Pf10589
High	P56181-1	Isoform 1 of NADH dehydrogenase [ubiquinone] flavoprotein 3, mitochondrial OS=Homo sapiens GN=NDUFV3	0	9.836	15	1	1	1	108	11.9	9.7					3.9	3.96	7.49	7.33	11.4	8.38	4.04	3.6					1	1	2	2	3	2	1	1					1	1	1	1	1	1	1	1
High	O75306-1	Isoform 1 of NADH dehydrogenase [ubiquinone] iron-sulfur protein 2, mitochondrial OS=Homo sapiens GN=NDUFS2	0	34.714	24	9	9	1	463	52.5	7.55			4.37	4.53	15.52	13.71	6.48	19.12	18.74	21.42	11.82	9.73			1	1	5	5	4	7	7	7	4	3			1	1	4	5	4	6	5	6	4	3		Pf00346
High	O75489-1	Isoform 1 of NADH dehydrogenase [ubiquinone] iron-sulfur protein 3, mitochondrial OS=Homo sapiens GN=NDUFS3	0	40.408	46	9	9	1	264	30.2	7.5	3.3	2.19	2.62	2.62	23.88	27.46	17.94	14.24	29.64	20.27	14.49	24.36	1	1	1	1	9	9	6	6	10	7	5	8	1	1	1	1	7	7	5	5	7	6	4	5		Pf00329
High	Q9NQS3-1	Isoform 1 of Nectin-3 OS=Homo sapiens GN=NECTIN3 {ECO:0000312|HGNC:HGNC:17664}	0.009	3.231	2	1	1	1	549	61	6.19					2.62					2.82		6.35					1					1		2					1					1		1		Pf07679, Pf08205, Pf13927
High	Q09666-1	Isoform 1 of Neuroblast differentiation-associated protein AHNAK OS=Homo sapiens GN=AHNAK	0	411.037	43	97	97	1	5890	628.7	6.15	18.87	6.49	10.7	3.51	9.87	14.14	5.79	11.76	213.07	280.34	228.27	217.12	6	2	3	1	5	5	3	5	73	95	83	83	4	2	2	1	4	5	3	5	60	73	60	60
High	A2RRP1-1	Isoform 1 of Neuroblastoma-amplified sequence OS=Homo sapiens GN=NBAS	0.004	4.246	1	1	1	1	2371	268.4	5.96									3.4												1												1					Pf08314, Pf15492
High	O14786-1	Isoform 1 of Neuropilin-1 OS=Homo sapiens GN=NRP1	0.002	5.906	2	1	1	1	923	103.1	5.88									3.92												1												1					Pf00431, Pf00629, Pf00754, Pf11980
High	Q14697-1	Isoform 1 of Neutral alpha-glucosidase AB OS=Homo sapiens GN=GANAB	0	416.666	64	51	2	1	944	106.8	6.14	72.1	68.4	110.63	122.27	182.46	190.93	217.89	206.44	318.33	290.56	248.54	280.32	29	27	42	42	62	67	77	69	106	95	80	90	22	19	25	27	34	37	44	40	42	41	34	38		Pf01055, Pf13802
High	P43007-1	Isoform 1 of Neutral amino acid transporter A OS=Homo sapiens GN=SLC1A4	0	11.556	7	2	2	1	532	55.7	6.25									4.55	5.23	11.47	10.14									1	1	3	2									1	1	2	1		Pf00375
High	Q15758-1	Isoform 1 of Neutral amino acid transporter B(0) OS=Homo sapiens GN=SLC1A5	0	66.312	27	13	13	1	541	56.6	5.48	26.9	20.44	14.8	27.59	39.42	27.73	25.53	20.95	46.96	35.8	47.09	38.62	10	9	5	9	14	10	9	7	15	11	13	13	5	5	4	6	8	8	5	6	7	5	7	8		Pf00375
High	Q9UMS0-1	Isoform 1 of NFU1 iron-sulfur cluster scaffold homolog, mitochondrial OS=Homo sapiens GN=NFU1	0	18.23	22	4	4	1	254	28.4	5.07						2.84		3.1	15.31	10.19	3.46	3.98						1		1	5	3	1	1						1		1	4	3	1	1		Pf01106, Pf08712
High	Q6ZNB6-1	Isoform 1 of NF-X1-type zinc finger protein NFXL1 OS=Homo sapiens GN=NFXL1	0	25.494	7	4	4	1	911	101.3	8.41									4.53	15.11	8.16	11.05									2	5	2	3									2	4	2	2
High	Q969V3-1	Isoform 1 of Nicalin OS=Homo sapiens GN=NCLN	0	84.234	36	16	16	1	563	62.9	6.89	5.23	2.22	7.02	4.93	2.25	15.1	20.65	24.72	24.02	41.7	22.22	27.04	2	1	3	3	3	5	8	8	9	14	7	9	2	1	3	3	3	5	7	7	9	12	6	7		Pf04389, Pf05450
High	Q92542-1	Isoform 1 of Nicastrin OS=Homo sapiens GN=NCSTN	0	15.056	7	5	5	1	709	78.4	5.99	11.24	13.01	2.02	1.71	7.39	7.87	5.29	8.99	10.87	12.33	7.19		5	5	1	1	3	3	2	4	4	5	3		4	4	1	1	3	3	1	4	4	5	2			Pf05450
High	P14543-1	Isoform 1 of Nidogen-1 OS=Homo sapiens GN=NID1	0	7.157	1	1	1	1	1247	136.3	5.29									6.03	2.65	4.67	5.53									2	1	2	2									1	1	1	1		Pf00008, Pf00058, Pf00086, Pf06119, Pf06247, Pf07474, Pf07645, Pf12662, Pf12947, Pf14670
High	Q6KC79-1	Isoform 1 of Nipped-B-like protein OS=Homo sapiens GN=NIPBL	0	9.175	1	1	1	1	2804	315.9	7.91						2.48	5.86	8.95										2	2	3										1	1	1						Pf03154, Pf03344, Pf05110, Pf05793, Pf07420, Pf10243, Pf11489, Pf12765, Pf12830
High	Q5JPE7-1	Isoform 1 of Nodal modulator 2 OS=Homo sapiens GN=NOMO2	0	222.159	43	38	2	1	1267	139.4	5.76	15.91	14.87	28.87	24.29	64.8	68.33	99	90.82	144.09	154.02	89.42	100.26	6	5	9	8	20	22	32	31	44	43	29	33	5	4	7	5	16	18	20	23	30	27	19	20		Pf09430, Pf13620, Pf13715, Pf14686
High	Q15233-1	Isoform 1 of Non-POU domain-containing octamer-binding protein OS=Homo sapiens GN=NONO	0	41.806	33	11	10	1	471	54.2	8.95	1.73	1.95	12.43	14.3	14.86	2.75	35.14	36.47	2.65	4.74	4.95	5.14	1	1	5	6	5	1	12	12	1	2	2	2	1	1	4	6	4	1	9	10	1	2	2	2		Pf00076, Pf08075, Pf13893, Pf14259
High	P52298-1	Isoform 1 of Nuclear cap-binding protein subunit 2 OS=Homo sapiens GN=NCBP2	0	9.475	25	4	4	1	156	18	8.21	7.07	5.12	5.3	2.68									3	2	2	1									3	2	1	1										Pf00076, Pf13893, Pf14259
High	Q53F19-1	Isoform 1 of Nuclear cap-binding protein subunit 3 {ECO:0000312|HGNC:HGNC:24612} OS=Homo sapiens GN=NCBP3 {ECO:0000312|HGNC:HGNC:24612}	0	6.929	4	2	2	1	620	70.5	5.73	3	2.92	2.6		3.26		2.76						1	1	1		1		1						1	1	1		1		1							Pf08675, Pf10309
High	Q7Z417-1	Isoform 1 of Nuclear fragile X mental retardation-interacting protein 2 OS=Homo sapiens GN=NUFIP2	0	22.464	12	8	8	1	695	76.1	8.7			4.24	5.37				2.41	12.72	8.47	3.48	6.23			2	2				1	4	3	1	2			2	2				1	4	3	1	2		Pf15293
High	O75694-1	Isoform 1 of Nuclear pore complex protein Nup155 OS=Homo sapiens GN=NUP155	0.003	4.935	2	2	2	1	1391	155.1	6.16				3.27				3.07								1				1								1				1						Pf03177, Pf08801
High	Q8TEM1-1	Isoform 1 of Nuclear pore membrane glycoprotein 210 OS=Homo sapiens GN=NUP210	0	21.341	3	5	5	1	1887	205	6.81					1.84				6.98	12.63	3.14	2.71					1				2	4	1	1					1				2	4	1	1		Pf02368
High	P80303-1	Isoform 1 of Nucleobindin-2 OS=Homo sapiens GN=NUCB2	0	41.286	30	12	11	1	420	50.2	5.12	12.42	11.12	10.62	8.04	17.49	14.51	5.78	8.24	14.71	21.27	13.56	5.28	5	4	5	3	6	4	2	3	5	8	5	2	4	4	5	3	5	3	2	3	4	7	4	2		Pf13499
High	Q9NP64-1	Isoform 1 of Nucleolar protein of 40 kDa OS=Homo sapiens GN=ZCCHC17	0	11.598	15	3	3	1	241	27.6	9.7	9.49	7.89	3.75			6.52							3	2	1			2							3	2	1			2								Pf00575
High	P06748-1	Isoform 1 of Nucleophosmin OS=Homo sapiens GN=NPM1	0	102.332	75	18	18	1	294	32.6	4.78	22.09	25.47	26.39	19.84	40.5	41.79	81.04	73.75	92.56	87.35	22.77	22.19	6	8	8	6	13	16	24	23	27	26	8	8	4	5	5	3	7	11	12	14	10	11	6	7		Pf03066
High	Q9BTX1-1	Isoform 1 of Nucleoporin NDC1 OS=Homo sapiens GN=NDC1	0.005	3.847	3	2	2	1	674	76.3	9.09									2.06	4.93		2.03									1	2		1									1	2		1		Pf09531
High	O75414-1	Isoform 1 of Nucleoside diphosphate kinase 6 OS=Homo sapiens GN=NME6	0.01	3.183	8	1	1	1	186	21.1	8.32									3												1												1					Pf00334
High	P55209-1	Isoform 1 of Nucleosome assembly protein 1-like 1 OS=Homo sapiens GN=NAP1L1	0	6.895	12	3	3	1	391	45.3	4.46	8.76	5.36	0						2.39				3	2	1						1				2	2	1						1					Pf00956
High	Q16625-1	Isoform 1 of Occludin OS=Homo sapiens GN=OCLN	0	11.214	8	2	2	1	522	59.1	6.09					4.04	7.53	5.83	7.2			7.36	9.02					1	2	2	2			2	2					1	2	1	2			1	1		Pf01284, Pf01576, Pf03962, Pf04111, Pf04156, Pf06653, Pf07303, Pf12325, Pf13536, Pf13863, Pf13962
High	Q9NX40-1	Isoform 1 of OCIA domain-containing protein 1 OS=Homo sapiens GN=OCIAD1 {ECO:0000312|HGNC:HGNC:16074}	0.004	3.973	7	1	1	1	245	27.6	7.49										3.48												1												1				Pf07051
High	Q9H6K4-1	Isoform 1 of Optic atrophy 3 protein OS=Homo sapiens GN=OPA3	0.004	4.031	6	1	1	1	179	20	8.91									3.36		2.84										1		1										1		1			Pf07047
High	O75665-1	Isoform 1 of Oral-facial-digital syndrome 1 protein OS=Homo sapiens GN=OFD1	0.005	3.836	2	2	2	1	1012	116.6	6.1		2.69							1.84			1.97		1							1			1		1							1			1	membrane
High	Q8N138-1	Isoform 1 of ORM1-like protein 3 OS=Homo sapiens GN=ORMDL3	0	7.638	10	1	1	1	153	17.5	9.64			4.16	4.71	4.67	4.33	4.59	4.9	4.57	9.73	8.25	9.12			1	1	1	1	1	1	1	2	2	2			1	1	1	1	1	1	1	1	1	1	lipid	Pf04061
High	P04181-1	Isoform 1 of Ornithine aminotransferase, mitochondrial OS=Homo sapiens GN=OAT	0	55.55	41	12	12	1	439	48.5	7.03	5.77	2.34	8.07	7.49	37.71	27.18	34.56	33.45	64.17	40	17.2	14.82	2	1	3	3	12	8	11	12	18	14	5	4	2	1	2	3	8	7	9	10	9	10	4	3		Pf00202
High	P36551-1	Isoform 1 of Oxygen-dependent coproporphyrinogen-III oxidase, mitochondrial OS=Homo sapiens GN=CPOX	0	34.077	27	10	10	1	454	50.1	8.25					2.11	2.48	6.58	9.43	17.64	9.69	2.73	3					1	1	3	4	7	3	1	1					1	1	3	4	6	3	1	1		Pf01218
High	Q9BZF1-1	Isoform 1 of Oxysterol-binding protein-related protein 8 OS=Homo sapiens GN=OSBPL8	0	7.909	3	2	2	1	889	101.1	6.96									8.06	2.58											2	1											1	1			lipid	Pf00169, Pf01237
High	P50897-1	Isoform 1 of Palmitoyl-protein thioesterase 1 OS=Homo sapiens GN=PPT1	0	14.504	18	3	3	1	306	34.2	6.52	3.12	6.04	2.66	5.81	8.98	2.65	8.36	5.37					1	2	1	2	2	1	3	2					1	1	1	1	1	1	2	2						Pf02089
High	Q9C0B5-1	Isoform 1 of Palmitoyltransferase ZDHHC5 OS=Homo sapiens GN=ZDHHC5	0	7.309	8	4	4	1	715	77.5	9.01									4.93	1.86		5.06									2	1		2									2	1		2		Pf01529
High	O75781-1	Isoform 1 of Paralemmin-1 OS=Homo sapiens GN=PALM	0	7.165	4	1	1	1	387	42.1	5	3.89	7.28		3.21					2.93	1.64	4.01	4.8	1	2		1					1	1	1	1	1	1		1					1	1	1	1		Pf03285
High	Q96AD5-1	Isoform 1 of Patatin-like phospholipase domain-containing protein 2 OS=Homo sapiens GN=PNPLA2	0.003	4.436	3	1	1	1	504	55.3	7.08					3.56												1												1									Pf01734
High	Q9Y5B6-1	Isoform 1 of PAX3- and PAX7-binding protein 1 OS=Homo sapiens GN=PAXBP1	0	85.578	22	17	17	1	917	104.7	5.68	46.76	55.62	1.98		16.51	15.66	12.54	5.8					13	16	1		5	5	5	2					12	13	1		3	4	5	2						Pf07842
High	O75475-1	Isoform 1 of PC4 and SFRS1-interacting protein OS=Homo sapiens GN=PSIP1	0	10.286	2	1	1	1	530	60.1	9.13					2.24		7.04	5.74		2.55	3.06	2.51					1		2	2		1	1	1					1		1	1		1	1	1		Pf00855, Pf11467
High	Q96HC4-1	Isoform 1 of PDZ and LIM domain protein 5 OS=Homo sapiens GN=PDLIM5	0.008	3.395	4	2	2	1	596	63.9	8.21									2.55	2.04											1	1											1	1				Pf00412, Pf00595, Pf13180
High	Q96EY7-1	Isoform 1 of Pentatricopeptide repeat domain-containing protein 3, mitochondrial OS=Homo sapiens GN=PTCD3	0	24.795	13	7	7	1	689	78.5	6.42					6.56	5.46	8.26	8.29	10.08	12.1	17.74	3.36					2	2	3	3	3	4	6	1					2	2	3	3	3	4	4	1		Pf13041, Pf13812
High	P62937-1	Isoform 1 of Peptidyl-prolyl cis-trans isomerase A OS=Homo sapiens GN=PPIA	0	25.026	42	8	8	1	165	18	7.81	5.31	3.99	4.28	19.61	4.39	4.7	5.06	5	8.84	11.56	9.53	11.7	2	2	2	7	3	2	2	2	4	5	4	5	2	2	2	4	3	2	2	2	4	5	3	3	membrane	Pf00160
High	Q6UX04-1	Isoform 1 of Peptidyl-prolyl cis-trans isomerase CWC27 homolog OS=Homo sapiens GN=CWC27	0	37.298	23	8	8	1	472	53.8	5.8	27.42	20.65	5.6	9.89	2.58	2.27	5.71	2.12					9	6	2	3	1	1	2	1					7	5	2	3	1	1	2	1						Pf00160
High	P30405-1	Isoform 1 of Peptidyl-prolyl cis-trans isomerase F, mitochondrial OS=Homo sapiens GN=PPIF	0	17.381	45	7	6	1	207	22	9.38				1.74	5.76	4.2	10.42	8.54	7.69	15.63	8.83	6.64				1	2	2	3	3	3	7	4	2				1	2	2	2	3	3	6	3	2		Pf00160
High	Q96AY3-1	Isoform 1 of Peptidyl-prolyl cis-trans isomerase FKBP10 OS=Homo sapiens GN=FKBP10	0	22.209	15	8	8	1	582	64.2	5.62					5.81	2.05	5.63	10.31	6.15	7.79	2.26	4					2	1	2	4	3	3	1	2					2	1	2	4	3	3	1	2		Pf00254
High	Q9NYL4-1	Isoform 1 of Peptidyl-prolyl cis-trans isomerase FKBP11 OS=Homo sapiens GN=FKBP11	0	47.848	56	7	7	1	201	22.2	9.39	2.48	2.82	2.23	2.62	10.48	11.58	16.38	14.18	73.05	50.32	50.73	48.26	1	1	1	1	4	4	5	5	22	14	18	17	1	1	1	1	4	3	3	3	7	5	4	3		Pf00254
High	Q9Y680-1	Isoform 1 of Peptidyl-prolyl cis-trans isomerase FKBP7 OS=Homo sapiens GN=FKBP7	0	8.811	10	2	2	1	259	30	6.54								3.31		2.45										1		1										1		1				Pf00254, Pf13202, Pf13499
High	Q13427-1	Isoform 1 of Peptidyl-prolyl cis-trans isomerase G OS=Homo sapiens GN=PPIG	0	12.178	5	4	4	1	754	88.6	10.29	5.55	8.61			4.72	7.62	2.27	4.82		1.71			2	3			2	3	1	2		1			2	3			2	3	1	2		1				Pf00160
High	O60664-1	Isoform 1 of Perilipin-3 OS=Homo sapiens GN=PLIN3	0	25.651	21	6	6	1	434	47	5.44	6.35	7.45		2.27	3.13	6.31	3.46	6.39	3.82	6.58	3.69		3	2		1	1	2	1	3	1	3	2		3	2		1	1	2	1	3	1	3	2			Pf03036
High	P32119-1	Isoform 1 of Peroxiredoxin-2 OS=Homo sapiens GN=PRDX2	0.002	5.825	10	2	1	1	198	21.9	5.97	2.14	0	4.41	4.07	1.91				2.17		0		1	1	2	2	1				1		1		1	1	2	2	1				1		1			Pf00578, Pf08534, Pf10417
High	Q9NUI1-1	Isoform 1 of Peroxisomal 2,4-dienoyl-CoA reductase OS=Homo sapiens GN=DECR2	0	26.168	27	7	7	1	292	30.8	9.22			2.91	6.6	7.42	6.32	12	5.27	20.1	24.18	20.42	22.01			1	3	3	2	4	2	7	8	7	8			1	3	2	2	3	2	7	6	5	5	lipid	Pf00106, Pf08659, Pf13561
High	Q15067-1	Isoform 1 of Peroxisomal acyl-coenzyme A oxidase 1 {ECO:0000303|PubMed:8117268} OS=Homo sapiens GN=ACOX1 {ECO:0000312|HGNC:HGNC:119}	0	80.228	38	16	16	1	660	74.4	8.16			2.14	2.02	30.94	31.55	37.57	39.17	53.72	41.26	17.54	17.24			1	1	10	11	14	14	17	14	6	7			1	1	6	8	8	10	13	12	5	5	lipid	Pf01756, Pf02770, Pf14749
High	O15254-1	Isoform 1 of Peroxisomal acyl-coenzyme A oxidase 3 OS=Homo sapiens GN=ACOX3	0	9.545	4	2	2	1	700	77.6	7.25									3.26	3.32		2.8									1	1		1									1	1		1	lipid	Pf00441, Pf01756, Pf02770, Pf14749
High	Q08426-1	Isoform 1 of Peroxisomal bifunctional enzyme OS=Homo sapiens GN=EHHADH	0	78.368	30	17	17	1	723	79.4	9.14			2.62	2.35	30.83	26.74	26.14	32.63	22.21	30.37		8.96			1	1	13	9	9	13	8	10		3			1	1	12	7	7	10	8	9		3	lipid	Pf00378, Pf00725, Pf02737
High	O75381-1	Isoform 1 of Peroxisomal membrane protein PEX14 OS=Homo sapiens GN=PEX14	0	21.261	18	5	5	1	377	41.2	4.94					6.58	6.44	5.65	5.81	12.59	14.31	5.62	6.32					2	2	2	2	4	5	2	2					2	2	2	2	3	4	1	1		Pf04695
High	P51659-1	Isoform 1 of Peroxisomal multifunctional enzyme type 2 OS=Homo sapiens GN=HSD17B4	0	270.026	63	38	38	1	736	79.6	8.84	30.35	19.57	56.99	61.73	102.29	127.62	140.04	134.91	205.8	224.01	146.91	169.19	11	9	21	20	37	49	52	49	74	78	44	55	9	8	16	15	26	24	28	28	29	28	22	23	lipid	Pf00106, Pf01575, Pf02036, Pf08659, Pf13452, Pf13561, Pf14864
High	Q9BY49-1	Isoform 1 of Peroxisomal trans-2-enoyl-CoA reductase OS=Homo sapiens GN=PECR	0	35.463	35	9	9	1	303	32.5	8.81				1.63	2.45	2.85	8.77	6.36	6.97	21.37	11.99	14.84				1	1	2	5	3	5	8	6	8				1	1	2	5	3	5	6	6	6	lipid	Pf00106, Pf03435, Pf03807, Pf07993, Pf08659, Pf13460, Pf13561
High	O95674-1	Isoform 1 of Phosphatidate cytidylyltransferase 2 OS=Homo sapiens GN=CDS2	0	31.246	13	4	4	1	445	51.4	7.09							4.25		16.81	14.16	14.02	11.92							1		5	4	4	3							1		4	3	3	3	lipid	Pf01148
High	Q9NTJ5-1	Isoform 1 of Phosphatidylinositide phosphatase SAC1 OS=Homo sapiens GN=SACM1L	0	52.886	33	16	16	1	587	66.9	7.12	2.53	4.12	4.22	4.46	16.74	12.44	13.01	17.89	28.48	19.33	22.79	30.31	1	2	2	2	8	6	6	7	10	7	10	12	1	2	2	2	7	6	5	6	9	7	9	11	lipid	Pf02383
High	Q9H490-1	Isoform 1 of Phosphatidylinositol glycan anchor biosynthesis class U protein OS=Homo sapiens GN=PIGU	0.003	5.24	5	2	2	1	435	50	7.72					0		0		4.56	5.16		0					1		1		2	2		1					1		1		2	2		1	lipid	Pf06728
High	P48651-1	Isoform 1 of Phosphatidylserine synthase 1 OS=Homo sapiens GN=PTDSS1	0	17.739	11	4	4	1	473	55.5	8.43			2.72	2.26	14.55	8.77	15.01	8.67	8.55	9.07	6.09	8.61			1	1	6	3	5	3	3	3	2	4			1	1	4	3	4	3	2	3	2	3	lipid	Pf03034
High	Q16822-1	Isoform 1 of Phosphoenolpyruvate carboxykinase [GTP], mitochondrial OS=Homo sapiens GN=PCK2	0	42.77	24	12	12	1	640	70.7	7.62		1.84	8.03	13.04	9.2	8.73	5.5	9.7	29.91	12.71		1.79		1	3	5	4	4	2	4	9	5		1		1	3	5	3	3	2	4	8	5		1		Pf00821
High	Q8WU67-1	Isoform 1 of Phospholipase ABHD3 {ECO:0000305} OS=Homo sapiens GN=ABHD3 {ECO:0000312|HGNC:HGNC:18718}	0.002	5.859	3	1	1	1	409	46	7.17									3.26	7.06	6.25										1	2	2										1	1	1		lipid	Pf00561, Pf12697
High	O14832-1	Isoform 1 of Phytanoyl-CoA dioxygenase, peroxisomal OS=Homo sapiens GN=PHYH	0	7.242	9	3	3	1	338	38.5	8.47							2.24			2.21									1			2									1			2			lipid	Pf05721
High	Q9H307-1	Isoform 1 of Pinin OS=Homo sapiens GN=PNN	0	37.029	16	10	10	1	717	81.6	7.14	12.12	10.37	2.88	2.97	19.93	17.21	16.77	21.98					4	3	1	1	8	7	7	8					4	3	1	1	6	7	7	8						Pf04696, Pf04697
High	P05121-1	Isoform 1 of Plasminogen activator inhibitor 1 OS=Homo sapiens GN=SERPINE1	0.004	4.217	5	2	2	1	402	45	7.2	5.13	2.85	2.78	2.85			2.74	2.21					2	1	1	1			1	1					2	1	1	1			1	1						Pf00079
High	Q8NC51-1	Isoform 1 of Plasminogen activator inhibitor 1 RNA-binding protein OS=Homo sapiens GN=SERBP1	0	52.815	31	10	10	1	408	44.9	8.65	16.07	11.5	16.2	19.59	11	13.72	19.43	20.98	27.11	43.94	19.43	18.45	4	3	4	5	3	4	5	5	7	11	5	5	3	3	4	4	3	4	4	4	6	7	4	4		Pf04774
High	P13797-1	Isoform 1 of Plastin-3 OS=Homo sapiens GN=PLS3	0	35.835	22	10	10	1	630	70.8	5.6					7	2.84	30.62	21.02	9.37	3.78							4	2	10	8	3	2							3	2	8	7	2	1				Pf00036, Pf00307, Pf13499
High	O43660-1	Isoform 1 of Pleiotropic regulator 1 OS=Homo sapiens GN=PLRG1	0	52.897	39	12	12	1	514	57.2	9.17	28.36	20.58	5.87	5.49	19.43	12.99	16.97	31.04					8	7	2	2	6	4	5	10					6	7	2	2	5	4	5	7						Pf00400
High	O43157-1	Isoform 1 of Plexin-B1 OS=Homo sapiens GN=PLXNB1	0.002	5.641	1	2	1	1	2135	232.2	5.49						2.32						1.8						1						1						1						1		Pf01403, Pf01437, Pf01833, Pf08337
High	P11940-1	Isoform 1 of Polyadenylate-binding protein 1 OS=Homo sapiens GN=PABPC1	0	118.705	39	25	17	1	636	70.6	9.5	42.49	42.34	44.13	36.93	47.71	53.86	59.98	64	44.34	45.34	16.11	26.58	18	16	16	16	17	19	20	24	14	15	5	9	15	13	12	12	15	15	15	17	12	14	3	6		Pf00076, Pf00658, Pf13893, Pf14259
High	Q86U42-1	Isoform 1 of Polyadenylate-binding protein 2 OS=Homo sapiens GN=PABPN1	0	40.532	45	11	11	1	306	32.7	5.06	32.58	24.18	5.3	17.77	30.53	14.19	24	30.45					11	8	2	6	12	5	9	11					7	6	2	4	7	5	7	8						Pf00076, Pf13893, Pf14259
High	O60828-1	Isoform 1 of Polyglutamine-binding protein 1 {ECO:0000303|PubMed:10332029, ECO:0000303|PubMed:11163963} OS=Homo sapiens GN=PQBP1 {ECO:0000303|PubMed:10332029	0.006	3.573	5	1	1	1	265	30.5	6.33	2.71	2.89											1	1											1	1												Pf00397
High	Q9BY77-1	Isoform 1 of Polymerase delta-interacting protein 3 OS=Homo sapiens GN=POLDIP3	0	23.003	19	5	1	1	421	46.1	9.99	14.46	14.24	6.72	11.38	9.63	8.08	10.72	18.69					4	5	2	3	3	2	3	5					4	4	2	3	2	2	2	2						Pf00076, Pf13893, Pf14259
High	Q10472-1	Isoform 1 of Polypeptide N-acetylgalactosaminyltransferase 1 OS=Homo sapiens GN=GALNT1	0	66.66	33	15	15	1	559	64.2	7.72	10.82	15.54	19.77	22.91	22.26	28.02	23.61	29.04	3.47	3.85	11.28	14.35	4	6	7	10	8	11	8	11	1	1	4	5	4	6	5	10	8	10	8	10	1	1	3	5		Pf00535, Pf00652, Pf02709, Pf10111, Pf13632, Pf13641
High	Q10471-1	Isoform 1 of Polypeptide N-acetylgalactosaminyltransferase 2 OS=Homo sapiens GN=GALNT2	0	74.836	42	23	22	1	571	64.7	8.35	24.63	34.67	43.64	51.62	34.97	15.53	24.94	13.63	1.96	4.11	2.02	3.44	10	11	14	17	11	6	11	7	1	2	1	1	8	8	9	12	7	6	10	7	1	1	1	1		Pf00535, Pf00652
High	Q8N4A0-1	Isoform 1 of Polypeptide N-acetylgalactosaminyltransferase 4 OS=Homo sapiens GN=GALNT4	0.003	5.483	4	2	1	1	578	66.6	7.61		2.61	5.23	5.3	2	2.46	2.45	2.18						1	2	2	1	1	1	1						1	2	2	1	1	1	1						Pf00535, Pf00652, Pf02709
High	Q96AQ6-1	Isoform 1 of Pre-B-cell leukemia transcription factor-interacting protein 1 OS=Homo sapiens GN=PBXIP1	0	48.301	22	12	12	1	731	80.6	5.33					16.11	16.59	13.44	16.7	21.57	29.65	9.65	11.65					5	5	5	6	8	10	3	4					5	4	5	5	8	8	3	3
High	P20742-1	Isoform 1 of Pregnancy zone protein OS=Homo sapiens GN=PZP	0	19.186	4	5	1	1	1482	163.8	6.38		4.57	2.47	2.42	8.4	5.58	9.64	14.41	5.2	2.54	15.68	9.62		2	1	1	3	2	3	5	2	1	6	4		2	1	1	3	2	3	4	2	1	3	2		Pf00207, Pf01835, Pf05326, Pf07677, Pf07678, Pf07703, Pf10569, Pf11974, Pf13249
High	Q9C0J8-1	Isoform 1 of pre-mRNA 3' end processing protein WDR33 OS=Homo sapiens GN=WDR33	0	10.683	1	1	1	1	1336	145.8	9.17	7.61	3.78											2	1											1	1												Pf00400
High	Q6UN15-1	Isoform 1 of Pre-mRNA 3'-end-processing factor FIP1 OS=Homo sapiens GN=FIP1L1	0	16.613	13	5	5	1	594	66.5	5.59	2.29	2.66	6.2	2.34	6.49	8.48	12.37	3.46					1	1	2	1	2	2	4	2					1	1	2	1	2	2	4	2						Pf05182
High	O75400-1	Isoform 1 of Pre-mRNA-processing factor 40 homolog A OS=Homo sapiens GN=PRPF40A	0	47.22	12	12	12	1	957	108.7	7.56	29.59	34.32	1.83	0	16.65	18.94	15.45	15.08					11	13	1	1	6	6	5	5					9	10	1	1	5	6	5	5						Pf00397, Pf01846
High	O94906-1	Isoform 1 of Pre-mRNA-processing factor 6 OS=Homo sapiens GN=PRPF6	0	46.981	18	15	15	1	941	106.9	8.25	16.9	25.19	20.74	12.62	5.39	6.08	20.21	15.95				3.1	6	9	7	5	2	2	8	7				1	6	8	6	5	2	2	8	7				1		Pf06424, Pf13414, Pf14559
High	Q8NAV1-1	Isoform 1 of Pre-mRNA-splicing factor 38A OS=Homo sapiens GN=PRPF38A	0	14.454	8	2	2	1	312	37.5	9.96	3.2				10.35	9.24	7.42	7.01					1				3	3	2	2					1				2	1	1	1						Pf03371
High	Q9NW64-1	Isoform 1 of Pre-mRNA-splicing factor RBM22 OS=Homo sapiens GN=RBM22	0	21.481	18	7	7	1	420	46.9	8.54	12.61	9.4	4.23	6.16	2.23	2.94	2.73	2.29					5	4	2	2	1	1	1	1					5	4	2	2	1	1	1	1						Pf00076, Pf13893, Pf14259
High	O95926-1	Isoform 1 of Pre-mRNA-splicing factor SYF2 OS=Homo sapiens GN=SYF2	0	7.726	5	1	1	1	243	28.7	8.4	3.19	3.41		3.29	6.82		3.51	6.02					1	1		1	2		1	2					1	1		1	1		1	1						Pf08231
High	Q15007-1	Isoform 1 of Pre-mRNA-splicing regulator WTAP OS=Homo sapiens GN=WTAP	0	16.744	11	3	3	1	396	44.2	5.19	9.88	7.19	2.87	6.3	3.56	3.25	3.27	7					3	2	1	2	1	1	1	2					3	2	1	2	1	1	1	2
High	Q9UHG3-1	Isoform 1 of Prenylcysteine oxidase 1 OS=Homo sapiens GN=PCYOX1	0	82.487	39	16	16	1	505	56.6	6.18	10.67	5.8	4.84	4.39	15.67	20.36	15.62	17.33	35.69	43.71	45.73	40.58	4	3	2	2	9	8	7	8	12	16	15	13	3	2	2	2	5	7	7	7	11	12	9	9		Pf01593, Pf07156
High	Q96I59-1	Isoform 1 of Probable asparagine--tRNA ligase, mitochondrial OS=Homo sapiens GN=NARS2	0.003	4.935	4	2	2	1	477	54.1	7.24							2.13		2.12		2.98								1		1		1								1		1		1			Pf00152, Pf01336
High	Q92841-4	Isoform 1 of Probable ATP-dependent RNA helicase DDX17 OS=Homo sapiens GN=DDX17	0	48.952	18	12	6	1	729	80.2	8.27	18.8	23.52	13.28	17.87	15.9	8.84	29.16	25.3	6.47	6.14	5.84	5.96	6	7	5	7	5	3	11	10	3	2	2	2	5	6	5	7	4	3	10	10	2	2	2	2		Pf00270, Pf00271
High	Q9UHI6-1	Isoform 1 of Probable ATP-dependent RNA helicase DDX20 OS=Homo sapiens GN=DDX20	0	140.66	42	27	27	1	824	92.2	6.95	102.11	94.38	53.67	56.2	23.25	13.94	30.05	34.08					37	34	20	21	8	5	11	13					25	24	15	17	7	5	8	9					lipid	Pf00270, Pf00271
High	Q9BUQ8-1	Isoform 1 of Probable ATP-dependent RNA helicase DDX23 OS=Homo sapiens GN=DDX23	0	28.557	11	6	6	1	820	95.5	9.55	2.38	2.06	2.21	2.64	9.84	13.91	13.05	18.79	2.79	3.19	6.46	3.38	1	1	1	1	3	4	4	6	1	1	2	1	1	1	1	1	2	2	3	5	1	1	1	1		Pf00270, Pf00271, Pf04851
High	P17844-1	Isoform 1 of Probable ATP-dependent RNA helicase DDX5 OS=Homo sapiens GN=DDX5	0	63.564	29	18	12	1	614	69.1	8.92	30.46	25.84	7.24	15.44	18.18	18.3	48.5	33.42	6.47	7.98	7.55	2.54	11	9	3	6	7	8	17	12	3	3	3	1	9	8	3	6	6	8	15	12	2	3	3	1		Pf00270, Pf00271, Pf08061
High	Q9H5Z1-1	Isoform 1 of Probable ATP-dependent RNA helicase DHX35 OS=Homo sapiens GN=DHX35	0	75.827	38	20	20	1	703	78.9	8.59	57.03	41.28	10.33	8.79	1.83	7.36	2.18	2.32					21	15	4	4	1	3	1	1					19	14	4	4	1	3	1	1						Pf00271, Pf04408, Pf07717
High	Q6ZPD9-1	Isoform 1 of Probable C-mannosyltransferase DPY19L3 OS=Homo sapiens GN=DPY19L3	0.008	3.449	2	1	1	1	716	83.1	8.72										3.67												1												1				Pf10034
High	P28370-1	Isoform 1 of Probable global transcription activator SNF2L1 OS=Homo sapiens GN=SMARCA1	0.003	4.86	2	2	2	1	1054	122.5	8.09						1.82	3.02	2.56										1	1	1										1	1	1						Pf00176, Pf00270, Pf00271, Pf04851, Pf09110, Pf09111, Pf11496, Pf13892
High	P49590-1	Isoform 1 of Probable histidine--tRNA ligase, mitochondrial OS=Homo sapiens GN=HARS2	0.004	4.149	3	1	1	1	506	56.9	8.24									2.42	2.67		5.99									1	1		2									1	1		1		Pf00587, Pf03129, Pf12745, Pf13393
High	Q9NUN5-1	Isoform 1 of Probable lysosomal cobalamin transporter OS=Homo sapiens GN=LMBRD1	0	12.826	6	2	2	1	540	61.3	7.77	5.93	6.33		2.01	3.1	9.51	3.3	3.46					2	2		1	1	3	1	1					1	2		1	1	1	1	1						Pf04791
High	A6NJ78-1	Isoform 1 of Probable methyltransferase-like protein 15 OS=Homo sapiens GN=METTL15	0.002	5.787	3	1	1	1	407	46.1	8.62									7.91												2												1					Pf01795, Pf13659
High	O43861-1	Isoform 1 of Probable phospholipid-transporting ATPase IIB OS=Homo sapiens GN=ATP9B	0	12.796	4	4	4	1	1147	129.2	7.61	9.15	9.24	2.64	2.76				2.14					3	3	1	1				1					2	3	1	1				1						Pf00122, Pf00689, Pf00702, Pf08282, Pf12710, Pf13246
High	Q9NQH7-1	Isoform 1 of Probable Xaa-Pro aminopeptidase 3 OS=Homo sapiens GN=XPNPEP3	0.008	3.336	3	2	1	1	507	57	6.83	0	1.8	0	0	0	0	0	0		2.01			1	1	1	1	1	1	1	1		1			1	1	1	1	1	1	1	1		1				Pf00557, Pf05195
High	P35232-1	Isoform 1 of Prohibitin OS=Homo sapiens GN=PHB	0	129.077	87	18	18	1	272	29.8	5.76	9.26	13.23	33.78	29.95	72.2	71.9	65.88	77.1	56.16	62.74	83.96	74.86	3	5	12	11	25	25	24	29	20	23	30	28	3	5	7	7	14	15	16	16	14	14	13	13		Pf01145
High	Q99623-1	Isoform 1 of Prohibitin-2 OS=Homo sapiens GN=PHB2 {ECO:0000312|EMBL:AAH14766.1	0	115.424	74	21	21	1	299	33.3	9.83	11.62	15.13	28.38	26.46	89.7	75.81	73.62	81.38	70.1	67.09	92.12	59.79	4	6	11	10	28	25	25	29	23	25	32	20	4	6	11	10	17	17	14	16	17	15	14	13		Pf01145
High	Q07954-1	Isoform 1 of Prolow-density lipoprotein receptor-related protein 1 OS=Homo sapiens GN=LRP1	0	523.216	26	98	98	1	4544	504.3	5.39	311.74	321.54	186.55	209.47	162.41	158.85	150.57	148.39	77.93	52.87	70.3	57.68	101	104	63	63	55	56	53	54	27	24	22	20	72	79	52	52	45	47	43	45	23	20	19	18		Pf00057, Pf00058, Pf07645, Pf12662, Pf14670
High	Q32P28-1	Isoform 1 of Prolyl 3-hydroxylase 1 {ECO:0000312|HGNC:HGNC:19316} OS=Homo sapiens GN=P3H1 {ECO:0000312|HGNC:HGNC:19316}	0	36.398	17	11	11	1	736	83.3	5.14				2.52	9	11.2	5.87	7.37	16.43	25.57	6.77	6.91				1	3	5	3	4	5	9	2	2				1	3	5	3	4	5	7	2	2		Pf13640
High	P13674-1	Isoform 1 of Prolyl 4-hydroxylase subunit alpha-1 OS=Homo sapiens GN=P4HA1	0	74.933	39	18	18	1	534	61	6.01			2.43	2.29	12.34	10.71	8.91	4.57	52.91	41.65	19.91	16.15			1	1	4	4	3	2	18	15	6	6			1	1	4	4	3	2	15	11	6	6		Pf03171, Pf08336
High	O43490-1	Isoform 1 of Prominin-1 OS=Homo sapiens GN=PROM1	0	35.742	11	6	6	1	865	97.1	7.27					20.41	28.88	33.57	21.77	12.01	4.11	8.67	5.7					6	9	11	7	3	1	3	2					3	5	5	6	2	1	2	2		Pf05478
High	Q8NBP7-1	Isoform 1 of Proprotein convertase subtilisin/kexin type 9 OS=Homo sapiens GN=PCSK9	0	34.574	17	9	9	1	692	74.2	6.61	2.51	0	2.09	3.37	2.96	3.39		2.34	6.03	19.61	2.39		1	1	1	1	1	1		1	2	7	1		1	1	1	1	1	1		1	2	7	1			Pf00082, Pf05922
High	P25789-1	Isoform 1 of Proteasome subunit alpha type-4 OS=Homo sapiens GN=PSMA4	0.002	5.499	4	1	1	1	261	29.5	7.72		0			2.79	1.62					4.85	0		1			2	1					2	1		1			1	1					1	1		Pf00227, Pf10584
High	O95870-1	Isoform 1 of Protein ABHD16A {ECO:0000305} OS=Homo sapiens GN=ABHD16A {ECO:0000312|HGNC:HGNC:13921}	0	8.764	6	2	2	1	558	63.2	8.13					5.4	2.58	2.36	2.77	2.67								3	1	1	1	1								2	1	1	1	1					Pf00561, Pf12695, Pf12697
High	Q99873-1	Isoform 1 of Protein arginine N-methyltransferase 1 OS=Homo sapiens GN=PRMT1	0	21.726	29	8	8	1	361	41.5	5.43	13.3	6.22				6.69	9.2	17.23					5	3				2	4	6					4	3				1	3	5						Pf05175, Pf06325, Pf08241, Pf12847, Pf13649, Pf13847
High	P41223-1	Isoform 1 of Protein BUD31 homolog OS=Homo sapiens GN=BUD31	0	12.54	36	4	4	1	144	17	8.82	6.76	7.6	4.76	7.28	7.74	6.99	5.71	7.78		2.61			3	3	3	3	3	3	2	3		1			3	3	3	3	3	3	2	3		1				Pf01125
High	Q9Y2B0-1	Isoform 1 of Protein canopy homolog 2 OS=Homo sapiens GN=CNPY2	0	84.451	76	12	12	1	182	20.6	4.92	3.05	6.3	21.89	26.67	32.17	29.46	43.42	44.62	44.62	36.76	30.6	27.29	1	2	7	8	11	11	15	16	17	13	11	10	1	2	6	6	8	8	11	10	11	10	4	5		Pf11938
High	Q9BT09-1	Isoform 1 of Protein canopy homolog 3 OS=Homo sapiens GN=CNPY3	0	6.807	7	1	1	1	278	30.7	5.49					3.94	3.76	7.84	3.63	3.74	8.11	11.36	7.84					1	1	2	1	1	2	3	2					1	1	1	1	1	1	1	1		Pf11938
High	Q9P003-1	Isoform 1 of Protein cornichon homolog 4 OS=Homo sapiens GN=CNIH4	0	8.006	14	1	1	1	139	16.1	6.65					4.21	4.77	8.34	3.93	0								1	1	3	1	1								1	1	1	1	1					Pf03311
High	Q14554-1	Isoform 1 of Protein disulfide-isomerase A5 OS=Homo sapiens GN=PDIA5	0	43.232	32	13	13	1	519	59.6	7.91			2.4	2.6	28.65	11.79	14.26	21.55	29.44	22.79	14.22	9.69			1	1	10	5	6	9	12	10	5	4			1	1	7	5	6	6	8	10	5	4		Pf00085, Pf11009, Pf13098, Pf13899, Pf13905
High	Q96JJ7-1	Isoform 1 of Protein disulfide-isomerase TMX3 OS=Homo sapiens GN=TMX3	0	8.328	9	2	2	1	454	51.8	4.91						5.04	4.25	9.56	1.85	4.23								1	1	2	1	1								1	1	1	1	1				Pf00085, Pf01216, Pf13098, Pf13848, Pf13899
High	Q8N8S7-1	Isoform 1 of Protein enabled homolog OS=Homo sapiens GN=ENAH	0.003	4.922	4	1	1	1	591	66.5	6.93									4.15												1												1					Pf00568, Pf08776
High	Q8WW52-1	Isoform 1 of Protein FAM151A OS=Homo sapiens GN=FAM151A	0	22.02	7	3	3	1	585	64	6.67									12.59	6.59	5.9	7.47									4	3	2	3									3	2	2	2		Pf10223
High	P78504-1	Isoform 1 of Protein jagged-1 OS=Homo sapiens GN=JAG1	0	33.341	4	4	4	1	1218	133.7	6.06			2.67	3.55	3.63	3.57	2.81	3.03	9	8.25	16.09	18.57			1	1	1	1	1	1	2	2	4	5			1	1	1	1	1	1	2	2	3	4	lipid	Pf00008, Pf01414, Pf07657
High	O76095-1	Isoform 1 of Protein JTB OS=Homo sapiens GN=JTB	0.009	3.277	9	1	1	1	146	16.3	8.28	2.13	2.05	2.15	2.08	1.97	1.73	2.22		4.17		2.35	4.4	1	1	1	1	1	1	1		2		1	2	1	1	1	1	1	1	1		1		1	1		Pf05439
High	Q6ZN17-1	Isoform 1 of Protein lin-28 homolog B OS=Homo sapiens GN=LIN28B	0	50.601	60	12	12	1	250	27.1	8.91	24.81	21.3	18.84	17.34	17.25	19.06	34.53	26.49	13.67	23.61	12.52	2.37	8	8	7	5	6	6	11	10	5	8	4	1	6	8	5	4	5	4	8	7	4	6	2	1		Pf00313
High	Q8ND56-1	Isoform 1 of Protein LSM14 homolog A OS=Homo sapiens GN=LSM14A	0	10.306	11	4	4	1	463	50.5	9.52	2.41		8.16	6.46							2.26		2		4	4							1		1		3	3							1			Pf09532, Pf12701, Pf14438
High	P61326-1	Isoform 1 of Protein mago nashi homolog OS=Homo sapiens GN=MAGOH	0	60.783	77	11	11	1	146	17.2	6.11	30.25	29.54	49.57	44.2	30.29	26.18	37.98	38					9	9	15	16	9	8	13	12					4	5	5	6	5	6	7	8						Pf02792
High	O75323-1	Isoform 1 of Protein NipSnap homolog 2 OS=Homo sapiens GN=NIPSNAP2 {ECO:0000312|HGNC:HGNC:4179}	0.007	3.522	6	2	1	1	286	33.7	9.36		1.69				1.99		2.63			2.42	2.42		1				1		1			1	1		1				1		1			1	1		Pf07978
High	Q5SWX8-1	Isoform 1 of Protein odr-4 homolog OS=Homo sapiens GN=ODR4	0.003	5.147	6	2	2	1	454	51.1	5.92									3.39	3.05	2.44	2.51									1	1	1	1									1	1	1	1		Pf00848, Pf14778
High	Q96PU8-1	Isoform 1 of Protein quaking OS=Homo sapiens GN=QKI	0	10.108	11	3	3	1	341	37.6	8.56	9.34	5.13											3	2											3	2											lipid	Pf00013, Pf13014
High	Q9UBV2-1	Isoform 1 of Protein sel-1 homolog 1 OS=Homo sapiens GN=SEL1L	0	25.757	12	5	5	1	794	88.7	5.39					6.9	17.99	11.04	10.93	11.52	19.08	26.15	25.4					2	3	3	3	3	5	7	8					1	1	2	2	3	4	4	4		Pf00040, Pf08238
High	Q68CR1-1	Isoform 1 of Protein sel-1 homolog 3 OS=Homo sapiens GN=SEL1L3	0.003	6.303	2	1	1	1	1132	128.5	7.28					2.93	3.9	2.33	3.79		3.4							1	1	1	1		1							1	1	1	1		1
High	Q969Z0-1	Isoform 1 of Protein TBRG4 OS=Homo sapiens GN=TBRG4	0	17.074	13	5	5	1	631	70.7	7.42					5.26	3.08	4.7	2.31	8.72	8.48	4.67	2.78					2	1	2	1	4	3	2	1					1	1	2	1	4	3	2	1		Pf06743, Pf08368, Pf08373
High	Q15436-1	Isoform 1 of Protein transport protein Sec23A {ECO:0000305} OS=Homo sapiens GN=SEC23A {ECO:0000312|HGNC:HGNC:10701}	0	10.889	5	3	3	1	765	86.1	7.08	4.95	2.75	3.04	2.34	3.1		4.95	4.72		5.58		2.95	2	1	1	1	1		2	2		2		1	2	1	1	1	1		2	2		2		1		Pf00626, Pf04810, Pf04811, Pf04815, Pf08033
High	P61619-1	Isoform 1 of Protein transport protein Sec61 subunit alpha isoform 1 OS=Homo sapiens GN=SEC61A1	0	53.693	26	11	11	1	476	52.2	8.06	12.59	14.18	15.33	15.26	17.41	18.69	16.14	16.76	25.92	27.19	28.45	17.29	5	6	6	6	8	10	10	10	12	14	11	9	5	5	6	6	6	9	9	8	7	9	8	6		Pf00344, Pf10559
High	Q5BJH7-1	Isoform 1 of Protein YIF1B OS=Homo sapiens GN=YIF1B	0.003	5.1	4	1	1	1	314	34.4	9.16					2.52	2.74	2.71	2.38		2.64	3.01	2.8					1	1	1	1		1	1	1					1	1	1	1		1	1	1		Pf03878
High	Q96EC8-1	Isoform 1 of Protein YIPF6 OS=Homo sapiens GN=YIPF6	0	17.441	9	3	3	1	236	26.2	5.64	9.85	13.21		3.39	4.62	2.72	2.11	4.6				3.03	3	4		1	2	2	1	2				1	2	2		1	1	1	1	1				1		Pf04893
High	P06454-1	Isoform 1 of Prothymosin alpha OS=Homo sapiens GN=PTMA	0	6.534	13	1	1	1	111	12.2	3.78									4.65												1												1
High	Q96NT5-1	Isoform 1 of Proton-coupled folate transporter OS=Homo sapiens GN=SLC46A1	0.003	5.451	3	1	1	1	459	49.7	8.81	2.69	2.79							3.36		3.46	3.22	1	1							1		1	1	1	1							1		1	1		Pf02233
High	Q9UBP9-1	Isoform 1 of PTB domain-containing engulfment adapter protein 1 OS=Homo sapiens GN=GULP1	0	6.692	9	2	2	1	304	34.5	7.9	3.68	3.22	2.91								2.92		1	1	1								1		1	1	1								1			Pf00640, Pf01763, Pf03980, Pf04977, Pf07716, Pf08416, Pf10211
High	Q9HCE1-1	Isoform 1 of Putative helicase MOV-10 OS=Homo sapiens GN=MOV10	0	11.642	5	5	5	1	1003	113.6	8.82	10.96		9.89	9.97	6.58	2.52	0	6.33	3.16			1.99	4		3	3	2	1	1	2	1			1	3		2	2	2	1	1	2	1			1		Pf13086, Pf13087, Pf13245, Pf13401, Pf13604
High	Q96T37-1	Isoform 1 of Putative RNA-binding protein 15 OS=Homo sapiens GN=RBM15	0	8.142	5	3	3	1	977	107.1	10.08	2.69	3.11	5.74			2.53	7.51	2.43					1	1	2			1	3	1					1	1	2			1	3	1						Pf00076, Pf07744, Pf13893, Pf14259
High	Q9NQ29-1	Isoform 1 of Putative RNA-binding protein Luc7-like 1 OS=Homo sapiens GN=LUC7L	0	22.902	15	5	2	1	371	43.7	9.92	8.34	8.35	6.66	10.65	14.38	12.01	7.42	11.1					3	3	2	4	5	4	3	4					3	3	2	3	5	4	3	4						Pf03194
High	Q9Y383-1	Isoform 1 of Putative RNA-binding protein Luc7-like 2 OS=Homo sapiens GN=LUC7L2	0	35.142	29	11	8	1	392	46.5	10.01	11.11	12.48	6.71	10.66	16.49	24.05	18.65	22.02					4	5	2	4	6	8	6	6					4	5	2	3	6	6	5	4						Pf03194
High	Q9HBR0-1	Isoform 1 of Putative sodium-coupled neutral amino acid transporter 10 OS=Homo sapiens GN=SLC38A10	0	31.698	15	9	9	1	1119	119.7	5.73			3.87	2.6	6.3	18.2	8.92	11.17				2.96			1	1	3	5	2	3				1			1	1	3	5	2	3				1		Pf01490, Pf03595
High	P11498-1	Isoform 1 of Pyruvate carboxylase, mitochondrial OS=Homo sapiens GN=PC	0	278.367	52	45	45	1	1178	129.6	6.84	28.27	48.74	48.12	53.71	56.51	52.56	69.77	69.65	173.86	175.56	121.62	144.5	12	16	16	21	22	19	26	25	52	58	40	47	11	11	13	16	18	15	20	20	32	35	25	29	lipid	Pf00289, Pf00364, Pf00682, Pf02222, Pf02436, Pf02785, Pf02786, Pf07478, Pf08443, Pf13533, Pf13535, Pf15632
High	P11177-1	Isoform 1 of Pyruvate dehydrogenase E1 component subunit beta, mitochondrial OS=Homo sapiens GN=PDHB	0	61.544	39	11	11	1	359	39.2	6.65			6.93	5.18	35.1	25.59	42.94	29.22	39.74	64.13	32.37	32.42			3	2	11	8	14	9	13	20	8	9			3	2	9	7	8	7	8	10	6	6		Pf02779, Pf02780
High	O00330-1	Isoform 1 of Pyruvate dehydrogenase protein X component, mitochondrial OS=Homo sapiens GN=PDHX	0	20.99	13	5	5	1	501	54.1	8.66			3.45		3.57				8.64	14.79	14.02	9.08			1		1				3	5	5	3			1		1				3	5	4	3		Pf00198, Pf00364, Pf02817
High	Q08257-1	Isoform 1 of Quinone oxidoreductase OS=Homo sapiens GN=CRYZ	0	25.981	21	4	4	1	329	35.2	8.44				3.55			2.4	5.42	23.29	12.16	4.39	4.02				1			1	2	7	4	1	1				1			1	2	4	3	1	1		Pf00107, Pf08240, Pf13602
High	Q5T7V8-1	Isoform 1 of RAB6-interacting golgin OS=Homo sapiens GN=GORAB	0.008	3.336	3	1	1	1	394	45	7.08			2.13												1												1											Pf04949
High	P43487-1	Isoform 1 of Ran-specific GTPase-activating protein OS=Homo sapiens GN=RANBP1	0.008	3.364	5	1	1	1	201	23.3	5.29									2.74	3.51	3.15	2.39									1	1	1	1									1	1	1	1		Pf00638
High	Q13283-1	Isoform 1 of Ras GTPase-activating protein-binding protein 1 OS=Homo sapiens GN=G3BP1	0	27.685	13	4	4	1	466	52.1	5.52	9.13	9.61		7.44			8.16	7.49	17.89	8.99	7.66	12.88	3	3		4			4	2	8	6	4	10	2	2		2			2	1	3	1	2	2		Pf00076, Pf02136, Pf13893, Pf14259
High	Q13576-1	Isoform 1 of Ras GTPase-activating-like protein IQGAP2 OS=Homo sapiens GN=IQGAP2	0	6.51	1	2	2	1	1575	180.5	5.64					2.35	2.25	2.38	2.6	1.93	1.82	5.5	2.05					1	1	1	1	1	1	2	1					1	1	1	1	1	1	2	1	lipid	Pf00307, Pf00616, Pf03836
High	P62491-1	Isoform 1 of Ras-related protein Rab-11A OS=Homo sapiens GN=RAB11A	0	56.526	66	12	3	1	216	24.4	6.57	16.02	21.49	17.99	27.21	23.79	22.13	10.87	11.85	28.39	28.85	23.23	36.2	6	8	7	10	8	8	6	5	10	8	8	13	6	7	7	6	6	7	6	4	8	7	6	8	membrane	Pf00025, Pf00071, Pf01926, Pf08477, Pf13401
High	Q15907-1	Isoform 1 of Ras-related protein Rab-11B OS=Homo sapiens GN=RAB11B	0	42.389	44	10	1	1	218	24.5	5.94	13.37	23.43	17.99	27.21	15.06	17.19	12.63	11.85	17.85	18.68	19.83	28.69	6	9	7	10	6	8	7	6	7	6	7	11	6	8	7	6	5	7	7	5	6	5	5	6		Pf00025, Pf00071, Pf01926, Pf08477, Pf13401
High	Q9NP72-1	Isoform 1 of Ras-related protein Rab-18 OS=Homo sapiens GN=RAB18	0	29.128	42	7	7	1	206	23	5.24	8.56	17.85	6.28	11.53	6.98	11.37	10.95	3.16	17.54	11.56	8.31	8.08	3	6	2	4	2	3	3	1	5	3	3	3	3	4	2	4	2	3	2	1	3	3	3	3		Pf00025, Pf00071, Pf04670, Pf08477, Pf09439
High	P62820-1	Isoform 1 of Ras-related protein Rab-1A OS=Homo sapiens GN=RAB1A	0	96.395	75	16	6	1	205	22.7	6.21	65.95	77.08	79.45	114.22	118.55	125.87	98.92	100.97	117.38	154.7	87.63	108.14	22	25	25	34	35	37	32	31	34	43	29	36	10	12	12	11	12	13	13	13	13	12	9	12		Pf00009, Pf00025, Pf00071, Pf01926, Pf04670, Pf08477, Pf09439
High	P61019-1	Isoform 1 of Ras-related protein Rab-2A OS=Homo sapiens GN=RAB2A	0	72.331	66	13	7	1	212	23.5	6.54	21.37	27.99	44.99	29.43	53.9	32.34	21.93	26.81	26.26	28.39	57.44	50.77	7	9	15	9	16	10	7	8	8	8	17	15	6	7	8	7	10	8	6	5	8	8	7	7		Pf00009, Pf00025, Pf00071, Pf01926, Pf04670, Pf08477
High	Q8WUD1-1	Isoform 1 of Ras-related protein Rab-2B OS=Homo sapiens GN=RAB2B	0	37.632	50	8	2	1	216	24.2	7.83	9.89	14.16	31.04	16.94	34.39	17.93	9.75	7.07	13.67	13.62	16.43	23.4	3	5	10	5	10	6	3	2	4	4	5	7	3	4	6	4	7	5	3	2	4	4	4	5		Pf00025, Pf00071, Pf01926, Pf08477
High	Q9BZG1-1	Isoform 1 of Ras-related protein Rab-34 OS=Homo sapiens GN=RAB34	0	17.677	24	6	6	1	259	29	7.88									2.62	3.07	12.28	7.18									2	1	5	3									1	1	5	3		Pf00025, Pf00071, Pf01926, Pf04670, Pf08477
High	Q15286-1	Isoform 1 of Ras-related protein Rab-35 OS=Homo sapiens GN=RAB35	0	22.636	28	6	4	1	201	23	8.29	13.41	10.91	16.57	21.39	22.14	22.94	14.66	20.11	24.03	25.89	38.88	45.28	5	4	6	8	8	9	6	7	8	9	15	17	2	2	2	3	5	5	3	4	4	5	4	4	lipid	Pf00006, Pf00025, Pf00071, Pf00735, Pf01926, Pf04670, Pf08477, Pf13191
High	Q86YS6-1	Isoform 1 of Ras-related protein Rab-43 OS=Homo sapiens GN=RAB43	0	12.206	22	3	2	1	212	23.3	5.64	5.44	8.02	9.26	8.65	5.56	5.66	6.71	5.25	9.19	11.11	13.73	14.27	2	3	3	3	2	2	3	2	3	4	5	5	1	2	1	1	1	1	2	1	2	2	1	1		Pf00025, Pf00071, Pf08477
High	P20339-1	Isoform 1 of Ras-related protein Rab-5A OS=Homo sapiens GN=RAB5A	0	36.896	54	9	6	1	215	23.6	8.15	22.1	23.07	18.99	16.32	15.35	21.37	15.38	23.79	21.95	15.35	30.54	16.26	8	8	6	6	6	8	6	9	8	6	11	6	7	6	4	6	5	8	6	7	7	6	3	3	lipid	Pf00009, Pf00025, Pf00071, Pf04670, Pf08477
High	P61020-1	Isoform 1 of Ras-related protein Rab-5B OS=Homo sapiens GN=RAB5B	0	32.931	45	8	5	1	215	23.7	8.13	19.62	22.94	20.65	11.47	19.38	20.74	13.22	21.98	19.87	17.64	30.4	16.19	6	7	7	4	7	7	5	8	7	7	11	6	5	4	5	4	6	6	5	6	7	7	3	3		Pf00009, Pf00025, Pf00071, Pf04670, Pf08477
High	P61006-1	Isoform 1 of Ras-related protein Rab-8A OS=Homo sapiens GN=RAB8A	0	52.637	56	13	5	1	207	23.7	9.07	25.1	20.43	26.08	25.17	21.58	29.96	29.61	26.01	26.24	31.91	53.02	56.5	10	9	10	10	9	13	12	13	9	13	20	24	6	6	6	5	6	8	7	7	6	8	8	10	membrane	Pf00025, Pf00071, Pf08477
High	P61224-1	Isoform 1 of Ras-related protein Rap-1b OS=Homo sapiens GN=RAP1B	0	45.457	59	10	2	1	184	20.8	5.78	13.18	17.67	12.43	9.76	19.65	24.76	23.04	20.81	25.21	24.15	31.08	44.5	5	6	5	4	7	8	7	8	8	8	10	14	5	4	5	4	6	7	6	7	7	7	6	9		Pf00009, Pf00071, Pf08477
High	Q00765-1	Isoform 1 of Receptor expression-enhancing protein 5 OS=Homo sapiens GN=REEP5	0	16.167	21	6	6	1	189	21.5	8.1	2.59	2.51	5.13	3.04	2.54	7.75	8.01	3.17	7.28	9.21	14.38	8.57	1	1	2	1	1	3	3	1	3	4	6	4	1	1	2	1	1	3	2	1	3	4	6	4		Pf03134
High	P10586-1	Isoform 1 of Receptor-type tyrosine-protein phosphatase F OS=Homo sapiens GN=PTPRF	0	6.607	2	2	2	1	1907	212.7	6.3				2.89							6.03					1							2					1							2			Pf00041, Pf00047, Pf00102, Pf07679, Pf13895, Pf13927, Pf14566
High	Q9BRX8-1	Isoform 1 of Redox-regulatory protein FAM213A OS=Homo sapiens GN=FAM213A	0	32.242	40	9	9	1	229	25.7	8.84		1.99	3.32	7.31	19.44	26.23	26.41	18.2	29.07	23.85	33.71	30.44		1	1	2	7	9	9	7	11	10	12	10		1	1	1	6	5	6	5	7	7	7	6		Pf13911
High	Q96TC7-1	Isoform 1 of Regulator of microtubule dynamics protein 3 OS=Homo sapiens GN=RMDN3	0	18.837	10	3	3	1	470	52.1	5.1					12.38	5.7	9.55	10.88	15.08	16.53	19.45	20.02					3	1	2	2	4	4	5	5					1	1	1	1	3	3	3	3
High	Q92900-1	Isoform 1 of Regulator of nonsense transcripts 1 OS=Homo sapiens GN=UPF1	0.003	5.401	3	2	2	1	1129	124.3	6.61	2.33	3.11											1	1											1	1												Pf04851, Pf09416, Pf13086, Pf13087, Pf13245, Pf13604
High	Q15293-1	Isoform 1 of Reticulocalbin-1 OS=Homo sapiens GN=RCN1	0	13.122	9	3	3	1	331	38.9	5		3.53		0	8.6	2.99	3.13	2.91		2.78	2.27	2.32		1		1	3	1	1	1		1	1	1		1		1	2	1	1	1		1	1	1		Pf13499
High	O95197-1	Isoform 1 of Reticulon-3 OS=Homo sapiens GN=RTN3	0	14.998	3	4	3	1	1032	112.5	4.96	2.96	2.87		1.97	8.03	5.28	5.13	9.14	5.83	7.22	7.64	7.22	1	1		1	4	3	4	4	2	4	3	4	1	1		1	2	2	3	3	2	3	2	3		Pf02453, Pf04093
High	Q9NQC3-1	Isoform 1 of Reticulon-4 OS=Homo sapiens GN=RTN4	0	74.226	15	10	10	1	1192	129.9	4.5	27.05	17.78	21.64	9.68	62.39	48.15	50.49	50.17	73.8	55.27	45.7	48.36	9	8	5	3	24	13	16	16	24	23	17	18	4	4	4	3	7	6	7	8	7	9	6	8		Pf02453
High	Q8WWV3-1	Isoform 1 of Reticulon-4-interacting protein 1, mitochondrial OS=Homo sapiens GN=RTN4IP1	0.003	4.476	4	1	1	1	396	43.6	9.11										3.57												1												1				Pf00107, Pf08240, Pf13602
High	Q86VR2-1	Isoform 1 of Reticulophagy regulator 3 OS=Homo sapiens GN=RETREG3 {ECO:0000312|HGNC:HGNC:27258}	0	6.698	5	2	2	1	466	51.4	4.97									6.12												2												2					Pf02453
High	Q8TC12-1	Isoform 1 of Retinol dehydrogenase 11 OS=Homo sapiens GN=RDH11	0	48.713	40	10	10	1	318	35.4	8.82	6.91	4.23	4.13	3.89	25.95	21.36	28.18	22.49	33.97	12.97	22.6	16.86	2	1	1	1	9	6	9	7	11	5	6	6	2	1	1	1	8	4	6	3	8	4	4	5		Pf00106, Pf00670, Pf08659, Pf13460
High	Q8NBN7-1	Isoform 1 of Retinol dehydrogenase 13 OS=Homo sapiens GN=RDH13	0.006	3.591	4	1	1	1	331	35.9	8.1									3.12		2.98	2.58									1		1	1									1		1	1		Pf00106, Pf03435, Pf08659
High	Q86TG7-1	Isoform 1 of Retrotransposon-derived protein PEG10 OS=Homo sapiens GN=PEG10	0.008	3.49	2	1	1	1	708	80.1	6.39			2.22												1												1											Pf03732, Pf06005, Pf08284, Pf13650, Pf13975, Pf14662, Pf15035
High	Q92974-1	Isoform 1 of Rho guanine nucleotide exchange factor 2 OS=Homo sapiens GN=ARHGEF2	0	11.653	5	4	4	1	986	111.5	7.27		6.51			3.75	6.38								3			1	3								2			1	2								Pf00130, Pf00169, Pf00621, Pf07649
High	Q9P2E9-2	Isoform 1 of Ribosome-binding protein 1 OS=Homo sapiens GN=RRBP1	0	461.947	53	74	1	1	1407	152.1	8.66	170.86	156.58	179.96	204.69	224.9	228.29	235.86	237.72	321.93	346.68	432.69	464.84	51	49	53	61	68	71	73	73	100	107	127	137	39	36	37	41	50	47	49	50	56	59	56	60		Pf03276, Pf04156, Pf05104, Pf09606, Pf12128, Pf13779
High	Q96E11-1	Isoform 1 of Ribosome-recycling factor, mitochondrial OS=Homo sapiens GN=MRRF	0.004	4.068	4	1	1	1	262	29.3	9.79					1.83	2.82	5.47		2.7		2.54	2.62					1	1	2		1		1	1					1	1	1		1		1	1		Pf01765
High	P38159-1	Isoform 1 of RNA-binding motif protein, X chromosome OS=Homo sapiens GN=RBMX	0	83.858	40	17	17	1	391	42.3	10.05	53.77	52.62	42.14	35.14	33.13	42.69	35.55	35.96	1.82	2.21			21	20	16	14	11	17	14	15	1	1			14	13	13	13	8	11	12	12	1	1				Pf00076, Pf08081, Pf13893, Pf14259
High	Q96PK6-1	Isoform 1 of RNA-binding protein 14 OS=Homo sapiens GN=RBM14	0	24.632	13	6	5	1	669	69.4	9.67						2.67	10.65	15.16										1	4	6										1	4	5						Pf00076, Pf13893, Pf14259
High	P49756-1	Isoform 1 of RNA-binding protein 25 OS=Homo sapiens GN=RBM25	0	175.729	43	32	32	1	843	100.1	6.32	105.71	96.6	50.33	59.76	73.96	65.05	80.67	104.12					39	35	17	21	24	22	27	31					26	23	12	14	16	16	19	20						Pf00076, Pf01480, Pf14259
High	Q14498-1	Isoform 1 of RNA-binding protein 39 OS=Homo sapiens GN=RBM39	0	61.491	33	12	12	1	530	59.3	10.1	17.76	16.03	5.28	11.98	36.26	31.12	35.66	39.64					5	5	1	3	12	9	11	13					4	4	1	2	10	7	8	11						Pf00076, Pf13893, Pf14259, Pf15519
High	Q9BTD8-1	Isoform 1 of RNA-binding protein 42 OS=Homo sapiens GN=RBM42	0	11.316	8	3	3	1	480	50.4	9.63	2.47	2.28	1.71	2.63			5.4	5.27					1	1	1	1			1	1					1	1	1	1			1	1						Pf00076, Pf13893, Pf14259
High	Q9Y5S9-1	Isoform 1 of RNA-binding protein 8A OS=Homo sapiens GN=RBM8A	0	62.495	47	9	9	1	174	19.9	5.72	34.78	26.97	33.13	38.49	29.85	38.21	21.11	21.58					11	8	10	10	9	12	7	7					6	4	5	4	6	6	5	5						Pf00076, Pf08777, Pf13893, Pf14259
High	Q15287-1	Isoform 1 of RNA-binding protein with serine-rich domain 1 OS=Homo sapiens GN=RNPS1	0	24.913	23	5	5	1	305	34.2	11.84	14.01	14.88	6.72	9.71	11.95	11.82	15.36	14.76					5	5	2	3	4	4	5	6					3	4	2	2	4	4	5	4						Pf00076, Pf08777, Pf11608, Pf13893, Pf14259
High	Q96GQ5-1	Isoform 1 of RUS1 family protein C16orf58 OS=Homo sapiens GN=C16orf58	0.005	3.633	7	3	3	1	468	51	6.93								1.66	1.84	2.5										1	1	1										1	1	1				Pf04884
High	Q9Y265-1	Isoform 1 of RuvB-like 1 OS=Homo sapiens GN=RUVBL1	0	26.084	19	7	7	1	456	50.2	6.42	13.49	15.2	1.85	4.52	7.92	9.83	7.04	14.27	2.03	1.75	5.84	2.11	5	6	2	2	4	4	4	5	1	1	2	1	5	6	2	2	4	4	4	5	1	1	2	1		Pf00004, Pf01078, Pf01695, Pf05496, Pf06068, Pf06414, Pf07726, Pf13191, Pf13238, Pf13245, Pf13481
High	Q9Y230-1	Isoform 1 of RuvB-like 2 OS=Homo sapiens GN=RUVBL2	0	26.428	21	9	9	1	463	51.1	5.64	5.03	9.8	2.1	2.2	14.07	7.94	10.4	12.16			2.28		2	4	1	1	6	3	4	6			1		2	4	1	1	6	3	4	6			1			Pf00004, Pf03796, Pf06068, Pf13481
High	Q9NWH9-1	Isoform 1 of SAFB-like transcription modulator OS=Homo sapiens GN=SLTM	0	11.76	4	3	3	1	1034	117.1	7.87					2.67	2.25	9.69	4.29									1	1	3	2									1	1	3	2						Pf00076, Pf02037, Pf13893, Pf14259
High	P16615-1	Isoform 1 of Sarcoplasmic/endoplasmic reticulum calcium ATPase 2 OS=Homo sapiens GN=ATP2A2	0	271.897	52	49	49	1	1042	114.7	5.34	41.71	47.94	63.37	62.52	105.26	112.5	122.98	122.86	182.7	176.54	206.6	175.76	17	17	23	22	38	35	44	42	60	61	63	53	15	15	19	17	26	23	30	32	39	38	34	28		Pf00122, Pf00689, Pf00690, Pf00702, Pf08282, Pf12710, Pf13246
High	Q9UL12-1	Isoform 1 of Sarcosine dehydrogenase, mitochondrial OS=Homo sapiens GN=SARDH	0	63.083	22	14	14	1	918	101	7.25		3.21	15.89	16.93	9.61	14.92	25.13	26.68	39.27	37.28	21.92	18.01		1	5	5	4	5	9	8	14	11	6	5		1	4	4	3	5	7	6	11	9	4	4		Pf01266, Pf01571, Pf08669
High	Q14151-1	Isoform 1 of Scaffold attachment factor B2 OS=Homo sapiens GN=SAFB2	0	49.311	13	11	3	1	953	107.4	6.16	25.08	18.91	1.72	4.19	16.32	9.09	36.38	30.52					8	6	1	2	5	3	12	10					6	6	1	2	4	3	10	9						Pf00076, Pf02037, Pf13893, Pf14259
High	Q8WTV0-2	Isoform 1 of Scavenger receptor class B member 1 OS=Homo sapiens GN=SCARB1	0	37.42	15	7	7	1	509	56.9	7.96	6.29	7.1	4.66	6.88	12.47	12.42	24.93	22.7	15.82	14.91	20.45	18.99	3	3	2	3	5	5	10	8	5	4	8	7	2	3	2	3	4	4	7	6	4	3	6	6	lipid	Pf01130
High	Q8WVM8-1	Isoform 1 of Sec1 family domain-containing protein 1 OS=Homo sapiens GN=SCFD1	0	117.422	40	19	19	1	642	72.3	6.27	67.36	72.39	16.47	16.91	63.15	43.83	60.45	46.49	39.03	55.05	39.05	40.27	19	20	6	5	18	14	17	15	11	18	12	12	11	11	5	4	10	12	11	12	7	12	8	10	membrane	Pf00995
High	O15126-1	Isoform 1 of Secretory carrier-associated membrane protein 1 OS=Homo sapiens GN=SCAMP1	0	42.481	28	6	6	1	338	37.9	7.42	24.15	18.8	9.74	10.74	19.53	38.15	20.36	23	9.49	5	4.38	3.52	6	6	3	3	6	9	7	6	2	1	1	1	3	4	3	3	5	5	5	4	1	1	1	1		Pf04144
High	O14828-1	Isoform 1 of Secretory carrier-associated membrane protein 3 OS=Homo sapiens GN=SCAMP3	0	80.804	44	11	11	1	347	38.3	7.64	36.56	44.17	38.68	53.9	31.79	38.89	32.18	37.41			9.83	6.41	10	12	11	15	8	10	8	11			3	2	7	7	7	8	6	8	7	9			2	2		Pf04144
High	Q969E2-1	Isoform 1 of Secretory carrier-associated membrane protein 4 OS=Homo sapiens GN=SCAMP4	0.008	3.356	5	1	1	1	229	25.7	8.82	5.25	2.48	3.5	3.09	2.86	2.92	3	2.9	2.99	2.98	2.6		2	1	1	1	1	1	1	1	1	1	1		1	1	1	1	1	1	1	1	1	1	1			Pf04144
High	P04279-1	Isoform 1 of Semenogelin-1 OS=Homo sapiens GN=SEMG1	0.003	6.019	3	1	1	1	462	52.1	9.29	4.05	4.28											1	1											1	1												Pf05474
High	Q9UHD8-1	Isoform 1 of Septin-9 OS=Homo sapiens GN=SEPT9	0.005	3.847	4	2	2	1	586	65.4	8.97									1.78		6.92	3.33									1		2	1									1		1	1		Pf00735, Pf01926, Pf03193, Pf04548
High	Q13501-1	Isoform 1 of Sequestosome-1 OS=Homo sapiens GN=SQSTM1	0	101.018	59	14	14	1	440	47.7	5.22	27.02	31.77	43.84	19.7	37.52	27.01	53.23	47.98	18.13	32.59	61.6	59.98	8	9	14	6	15	9	17	14	5	9	18	19	6	6	6	5	9	7	12	10	4	7	9	11		Pf00564, Pf00569
High	P83111-1	Isoform 1 of Serine beta-lactamase-like protein LACTB, mitochondrial {ECO:0000305} OS=Homo sapiens GN=LACTB {ECO:0000312|HGNC:HGNC:16468}	0	16.762	20	7	7	1	547	60.7	8.53									14.42	8.58	2.28	7.73									5	3	1	3									4	3	1	3		Pf00144
High	P34897-1	Isoform 1 of Serine hydroxymethyltransferase, mitochondrial OS=Homo sapiens GN=SHMT2	0	166.729	62	26	26	1	504	56	8.53	18.54	24.05	59.84	52.3	131.55	104.07	111.16	129.15	117.48	123.78	92.44	89.52	7	10	21	17	44	33	38	41	35	39	29	30	6	7	14	14	21	19	20	19	16	19	16	15		Pf00464
High	Q13530-1	Isoform 1 of Serine incorporator 3 OS=Homo sapiens GN=SERINC3	0.009	3.219	6	2	2	1	473	52.5	7.46			0		2.06	2.08	1.78		0	2.62	2.44				1		1	1	1		1	1	1				1		1	1	1		1	1	1			Pf03348
High	O15269-1	Isoform 1 of Serine palmitoyltransferase 1 OS=Homo sapiens GN=SPTLC1	0	17.089	12	6	6	1	473	52.7	6.01					5.95	3.06	7.2	5.82	3.85	11.42	12.56	7					2	1	2	2	1	4	4	3					2	1	2	2	1	4	3	3	lipid	Pf00155
High	Q9NUV7-1	Isoform 1 of Serine palmitoyltransferase 3 OS=Homo sapiens GN=SPTLC3	0	9.004	8	3	3	1	552	62	8.78									4.94	3.24											2	1											2	1			lipid	Pf00155, Pf01212
High	Q8IYB3-1	Isoform 1 of Serine/arginine repetitive matrix protein 1 OS=Homo sapiens GN=SRRM1	0	57.146	19	15	15	1	904	102.3	11.84		0			28.47	33.21	28.97	23.44	0	0	2.25			1			13	12	11	9	1	2	1			1			11	10	10	6	1	1	1			Pf01480
High	Q9UQ35-1	Isoform 1 of Serine/arginine repetitive matrix protein 2 OS=Homo sapiens GN=SRRM2	0	107.413	13	25	25	1	2752	299.4	12.06	73	54.2	14.3	19.85	28.38	32.43	26.94	14.71					26	22	6	8	12	12	10	6					17	15	6	8	10	10	9	6
High	O75494-1	Isoform 1 of Serine/arginine-rich splicing factor 10 OS=Homo sapiens GN=SRSF10	0	6.903	11	2	2	1	262	31.3	11.27	2.07	2.05			3.75	3.37	3.92	3.96					1	1			1	1	1	1					1	1			1	1	1	1						Pf00076, Pf13893, Pf14259
High	Q05519-1	Isoform 1 of Serine/arginine-rich splicing factor 11 OS=Homo sapiens GN=SRSF11	0	30.443	19	7	7	1	484	53.5	10.52	17.54	21.75			14.59	9.34	12.41	6.43					7	7			6	3	5	2					5	4			5	2	4	1						Pf00076, Pf13893, Pf14259
High	Q01130-1	Isoform 1 of Serine/arginine-rich splicing factor 2 OS=Homo sapiens GN=SRSF2	0	24.999	16	3	3	1	221	25.5	11.85	25.2	27.45	19.92	19.88	12.85	13.18	18.27	11.88	5.1	2.13	2	1.96	7	8	6	7	4	4	6	4	2	2	1	1	3	3	3	3	3	3	3	3	1	2	1	1		Pf00076, Pf13893, Pf14259
High	P84103-1	Isoform 1 of Serine/arginine-rich splicing factor 3 OS=Homo sapiens GN=SRSF3	0	25.127	28	5	4	1	164	19.3	11.65	11.48	11.76	14.7	10.61	14.95	15.79	15.52	18.56	2.03	2.09		0	5	6	6	5	5	6	7	7	1	1		1	3	3	3	3	4	4	4	4	1	1		1		Pf00076, Pf13893, Pf14259
High	Q16629-1	Isoform 1 of Serine/arginine-rich splicing factor 7 OS=Homo sapiens GN=SRSF7	0	39.675	34	9	8	1	238	27.4	11.82	21	12.2	7.43	12.99	32.8	29.02	35.47	30.17	2.8	2.43	1.96		10	6	5	6	12	11	12	11	1	1	1		9	6	5	5	7	6	7	7	1	1	1			Pf00076, Pf13893, Pf14259
High	O94806-1	Isoform 1 of Serine/threonine-protein kinase D3 OS=Homo sapiens GN=PRKD3	0.004	4.167	1	1	1	1	890	100.4	6.87					2.56												1												1								lipid	Pf00069, Pf00130, Pf00169, Pf07714, Pf14531
High	Q96HS1-1	Isoform 1 of Serine/threonine-protein phosphatase PGAM5, mitochondrial OS=Homo sapiens GN=PGAM5	0	24.07	32	8	8	1	289	32	8.68	2.21	1.77	6.22	8.61	15.31	10.3	12.81	12.15	10.23	14.11	6.35	4.96	1	1	3	3	6	6	7	8	5	6	3	2	1	1	2	3	4	6	7	7	5	6	3	2		Pf00300
High	Q9NP81-1	Isoform 1 of Serine--tRNA ligase, mitochondrial OS=Homo sapiens GN=SARS2	0	42.158	19	7	7	1	518	58.2	8.13			4.87	8.52	27.1	20.18	19.34	23.26	27.47	29.03	20.97	24.65			1	2	7	6	5	7	7	8	5	7			1	2	5	5	4	6	5	5	3	5		Pf00587, Pf02403, Pf06160
High	Q9BXP5-1	Isoform 1 of Serrate RNA effector molecule homolog OS=Homo sapiens GN=SRRT	0	82.254	24	21	21	1	876	100.6	5.96	51.43	43.79	6.23	5.42	20.25	17.17	36.65	26.54					16	15	2	2	7	6	12	9					12	14	2	2	5	5	8	7						Pf04959, Pf12066
High	P02768-1	Isoform 1 of Serum albumin OS=Homo sapiens GN=ALB	0	373.719	80	50	45	1	609	69.3	6.28	253.51	279.56	288.35	253.4	242	232.75	237.3	251.08	181.76	140.78	157.83	133.11	83	89	101	89	79	77	76	79	60	48	53	48	36	36	36	41	42	41	44	41	37	32	30	28	lipid	Pf00273
High	Q15165-1	Isoform 1 of Serum paraoxonase/arylesterase 2 OS=Homo sapiens GN=PON2	0	101.324	51	11	11	1	354	39.4	5.5	7.98	4.17	8.38	17.18	20.58	17.37	20.21	16.38	54.03	47.13	49.24	56.7	2	1	2	4	9	9	8	7	20	17	14	17	1	1	1	2	6	8	6	6	11	9	5	5		Pf01731, Pf08450
High	P45954-1	Isoform 1 of Short/branched chain specific acyl-CoA dehydrogenase, mitochondrial OS=Homo sapiens GN=ACADSB	0	71.119	43	13	13	1	432	47.5	6.99			6.63	6.62	41.7	32.82	30.84	36.31	28.47	35.38	4.2	3.99			2	2	16	14	11	14	10	12	1	1			2	2	10	10	9	8	8	9	1	1		Pf00441, Pf02770, Pf02771, Pf08028
High	Q9NRA2-1	Isoform 1 of Sialin OS=Homo sapiens GN=SLC17A5	0.003	4.559	6	2	2	1	495	54.6	8.27	2.33	4.94	1.9	4.22	1.88	1.93	2.08	2.12		2.06	1.89		1	2	1	2	1	1	1	1		1	1		1	2	1	2	1	1	1	1		1	1			Pf00083, Pf07690
High	Q99720-1	Isoform 1 of Sigma non-opioid intracellular receptor 1 OS=Homo sapiens GN=SIGMAR1	0	18.809	32	5	5	1	223	25.1	5.96		1.84		1.93	1.88	5.39	7.23	8.28	7.42	11.18	3.05	4.35		1		1	1	3	3	3	5	3	1	2		1		1	1	3	2	2	4	3	1	2		Pf04622
High	P09132-1	Isoform 1 of Signal recognition particle 19 kDa protein OS=Homo sapiens GN=SRP19	0.004	4.391	10	1	1	1	144	16.1	9.85		3.79		3.73										1		1										1		1										Pf01922
High	P49458-1	Isoform 1 of Signal recognition particle 9 kDa protein OS=Homo sapiens GN=SRP9	0	10.098	41	4	4	1	86	10.1	7.97	5.38	2.07	2.08	3	3.1	5.45	6.91	9.95	5.05	2.93			2	1	1	1	1	2	3	4	2	1			2	1	1	1	1	1	3	4	2	1				Pf05486
High	P08240-1	Isoform 1 of Signal recognition particle receptor subunit alpha OS=Homo sapiens GN=SRPRA {ECO:0000312|HGNC:HGNC:11307}	0	104.863	38	22	22	1	638	69.8	8.95		2.12	3.58	5.42	45.64	39.12	31	36.26	64.75	48.74	38.3	32.08		1	1	2	17	17	13	14	22	17	14	11		1	1	2	12	14	11	12	18	14	13	11		Pf00448, Pf02881, Pf03308, Pf04086
High	Q9UHB9-1	Isoform 1 of Signal recognition particle subunit SRP68 OS=Homo sapiens GN=SRP68	0	25.686	15	6	6	1	627	70.7	8.56	2.81		3.43	3.38	5.14	6.54	9.52	6.59	5.97	6.92	2.73	2.54	1		1	1	3	2	3	2	2	2	1	1	1		1	1	3	2	3	2	2	2	1	1
High	O76094-1	Isoform 1 of Signal recognition particle subunit SRP72 OS=Homo sapiens GN=SRP72	0.002	5.746	3	2	2	1	671	74.6	9.26	1.79		2.04	0	2.18	2.43	2.43	1.94	4.31	5.21	2.45	1.95	1		1	1	1	1	1	1	2	2	1	1	1		1	1	1	1	1	1	2	2	1	1		Pf08492, Pf12569, Pf12895, Pf13424, Pf14559
High	Q92783-1	Isoform 1 of Signal transducing adapter molecule 1 OS=Homo sapiens GN=STAM	0	9.95	5	2	2	1	540	59.1	4.82	5.14	2.54		1.77									2	1		2									2	1		1										Pf00018, Pf00790, Pf07653, Pf14604
High	P62316-1	Isoform 1 of Small nuclear ribonucleoprotein Sm D2 OS=Homo sapiens GN=SNRPD2	0	53.853	62	9	9	1	118	13.5	9.91	56.49	48.45	22.12	38.07	40.5	50.92	34.05	32.75					17	15	9	13	13	15	10	10					8	8	7	8	8	7	6	7						Pf01423
High	P62318-1	Isoform 1 of Small nuclear ribonucleoprotein Sm D3 OS=Homo sapiens GN=SNRPD3	0	30.526	32	3	3	1	126	13.9	10.32	26.09	29.98	20.53	24.89	23.35	25.11	26.05	26.17	1.98	1.65		2.06	10	9	6	7	7	6	8	7	1	1		1	3	3	3	2	3	3	3	3	1	1		1		Pf01423
High	Q8NCG7-1	Isoform 1 of Sn1-specific diacylglycerol lipase beta OS=Homo sapiens GN=DAGLB	0	18.121	10	5	5	1	672	73.7	6.55	3.42	10.78	5.78	5.47	2.22	4.39	0	2.16				1.83	1	3	2	2	2	3	1	2				1	1	2	2	2	1	2	1	1				1		Pf01764
High	P48066-1	Isoform 1 of Sodium- and chloride-dependent GABA transporter 3 OS=Homo sapiens GN=SLC6A11	0	7.881	3	1	1	1	632	70.6	6.89									4.06	3.69	3.61	3.45									1	1	1	1									1	1	1	1		Pf00209
High	P31641-1	Isoform 1 of Sodium- and chloride-dependent taurine transporter OS=Homo sapiens GN=SLC6A6	0	16.419	4	2	2	1	620	69.8	7.39	4.02	3.64	4.42	4.54	8.86	9.03	8.03	10.61	7.87	11.19	8.38	7.86	1	1	1	1	2	2	2	3	2	3	2	2	1	1	1	1	1	1	1	2	1	1	1	1		Pf00209
High	P05023-1	Isoform 1 of Sodium/potassium-transporting ATPase subunit alpha-1 OS=Homo sapiens GN=ATP1A1	0	252.207	51	47	30	1	1023	112.8	5.49	51.82	52.26	69.71	75.71	120.31	129.86	117.5	113.79	100.82	102.03	189.29	214.72	17	18	22	25	39	47	41	40	35	33	64	76	16	16	15	18	30	35	32	32	28	26	34	40	lipid	Pf00122, Pf00689, Pf00690, Pf00702, Pf08282, Pf12710, Pf13246
High	Q13733-1	Isoform 1 of Sodium/potassium-transporting ATPase subunit alpha-4 OS=Homo sapiens GN=ATP1A4	0	52.916	10	10	1	1	1029	114.1	6.64	16.49	15.99	12.12	12.6	29.09	38.78	36.27	38.66	13.83	24	44.3	54.4	5	5	4	5	8	13	11	11	5	8	14	18	4	4	4	4	6	8	7	6	4	5	7	8		Pf00122, Pf00689, Pf00690, Pf00702, Pf08282, Pf12710, Pf13246
High	P05026-1	Isoform 1 of Sodium/potassium-transporting ATPase subunit beta-1 OS=Homo sapiens GN=ATP1B1	0	50.695	42	11	11	1	303	35	8.53	8.29	5.17	10.94	11.45	15.52	14.64	19.75	12.67	21.38	11.89	36.36	31.52	4	4	5	4	7	7	9	6	9	6	13	13	3	4	4	3	6	6	7	6	7	5	6	9		Pf00287
High	P54709-1	Isoform 1 of Sodium/potassium-transporting ATPase subunit beta-3 OS=Homo sapiens GN=ATP1B3	0	31.114	25	5	5	1	279	31.5	8.35	4.56	2.74			2.7	21.52	10.73	6.47	15.72	17.82	14.21	14.45	2	1			1	7	3	2	5	7	5	4	2	1			1	5	3	2	4	4	3	3		Pf00287
High	Q96QD8-1	Isoform 1 of Sodium-coupled neutral amino acid transporter 2 OS=Homo sapiens GN=SLC38A2	0	40.882	13	4	4	1	506	56	8	8.19	14.18	12.85	7.96	16.28	27.95	24.7	24.52	8.2	8.4	13.82	24.38	3	4	3	2	4	7	6	6	2	2	4	7	2	2	2	2	3	4	4	4	2	2	3	4		Pf01490
High	Q8WVQ1-1	Isoform 1 of Soluble calcium-activated nucleotidase 1 OS=Homo sapiens GN=CANT1	0.008	3.336	4	1	1	1	401	44.8	6.09			2.62	3.42											1	1											1	1										Pf06079
High	P55011-1	Isoform 1 of Solute carrier family 12 member 2 OS=Homo sapiens GN=SLC12A2	0	83.187	19	17	17	1	1212	131.4	6.4	3.25				3.36	3.97	4.27	2.53	22.17	17.24	77.06	70.34	1				1	1	1	1	6	6	22	23	1				1	1	1	1	4	5	15	16		Pf00324, Pf08403, Pf13520
High	Q9UP95-1	Isoform 1 of Solute carrier family 12 member 4 OS=Homo sapiens GN=SLC12A4	0	35.091	13	11	10	1	1085	120.6	6.44	7.03	9.48			11.05	23.97	7.88	9.12					3	5			7	10	3	4					3	5			7	7	3	4						Pf00324, Pf13520
High	Q9Y666-1	Isoform 1 of Solute carrier family 12 member 7 OS=Homo sapiens GN=SLC12A7	0	20.839	8	6	5	1	1083	119	6.71	7.05	2.65			4.67	7.69	5.57	8.26	1.82	5.77	2.43	5.07	3	1			2	3	2	3	1	2	1	2	3	1			2	3	2	3	1	2	1	2		Pf00324, Pf12474, Pf13520
High	Q9BXP2-1	Isoform 1 of Solute carrier family 12 member 9 OS=Homo sapiens GN=SLC12A9	0.009	3.276	1	1	1	1	914	96	8.07		5.02						2.71						2						1						1						1						Pf00324, Pf13520
High	Q8IVM8-1	Isoform 1 of Solute carrier family 22 member 9 OS=Homo sapiens GN=SLC22A9	0	6.581	5	2	2	1	553	62.1	8.1					2.8				5.38	8.1	4.77						1				2	3	2						1				1	2	2			Pf00083, Pf07690, Pf13347
High	Q99523-1	Isoform 1 of Sortilin OS=Homo sapiens GN=SORT1	0	8.87	3	2	2	1	831	92	5.74	5.93	3.62	2.9		3.32	3.75	6.77	3.47					2	1	1		1	1	2	1					2	1	1		1	1	2	1
High	Q13813-1	Isoform 1 of Spectrin alpha chain, non-erythrocytic 1 OS=Homo sapiens GN=SPTAN1	0	310.2	36	68	68	1	2472	284.4	5.35	15.35	10.77	9.92	22.11	46.08	42.39	71.97	89.55	151.93	118.33	141.5	153.88	5	4	3	8	16	15	23	30	50	42	48	52	5	4	3	8	14	15	20	27	40	36	39	43		Pf00018, Pf00036, Pf00435, Pf07653, Pf08239, Pf08726, Pf13405, Pf13499, Pf14604
High	Q15459-1	Isoform 1 of Splicing factor 3A subunit 1 OS=Homo sapiens GN=SF3A1	0	117.13	33	25	25	1	793	88.8	5.22	46.11	50.24	28.57	34.71	45.43	41.77	58.41	66.59					17	19	11	13	16	13	22	24					14	15	8	10	13	9	16	16						Pf00240, Pf01805, Pf12230, Pf14560
High	O75533-1	Isoform 1 of Splicing factor 3B subunit 1 OS=Homo sapiens GN=SF3B1	0	274.975	49	49	49	1	1304	145.7	7.09	79.73	94.69	74.33	76.53	120.17	102.06	113.46	130.64					27	35	23	26	39	33	36	43					24	24	17	21	30	26	30	30					lipid	Pf02161, Pf08920, Pf12815, Pf13513
High	Q15393-1	Isoform 1 of Splicing factor 3B subunit 3 OS=Homo sapiens GN=SF3B3	0	156.695	36	34	34	1	1217	135.5	5.26	67.93	56.51	45.17	70.25	71.56	73.64	92.6	86.72					24	21	16	24	26	24	30	27					17	19	13	17	22	21	25	22						Pf03178, Pf10433
High	Q01081-1	Isoform 1 of Splicing factor U2AF 35 kDa subunit OS=Homo sapiens GN=U2AF1	0	25.977	37	6	6	1	240	27.9	8.81	5.78	5.87	5.14	15.48	12.13	13.77	7.08	6.94					2	2	2	6	4	5	3	2					2	2	2	4	4	4	3	2						Pf00076, Pf00642, Pf13893
High	P26368-1	Isoform 1 of Splicing factor U2AF 65 kDa subunit OS=Homo sapiens GN=U2AF2	0	92.816	47	13	13	1	475	53.5	9.09	42.12	37.57	0	10.58	62.35	71.08	62.53	53.42	8.67	12.37			12	11	1	4	21	22	21	19	3	4			5	5	1	4	10	10	11	10	3	4				Pf00076, Pf13893, Pf14259
High	Q5W111-1	Isoform 1 of SPRY domain-containing protein 7 OS=Homo sapiens GN=SPRYD7	0	15.602	24	5	5	1	196	21.7	6.7	7.87	9.62	9.76	9.38	6.63	9.28	8.25	7.12			3.15		3	4	5	4	3	4	3	4			1		3	4	5	4	3	4	3	4			1			Pf00622
High	P37268-1	Isoform 1 of Squalene synthase OS=Homo sapiens GN=FDFT1	0	94.601	49	18	18	1	417	48.1	6.54	21.23	24.98	32.06	38.25	41.67	50.87	43.53	51.78	49.54	54.53	44.69	31.19	6	8	11	13	14	17	15	16	15	16	13	10	5	6	8	8	12	15	13	12	11	14	10	9	lipid	Pf00494
High	Q9GZT3-1	Isoform 1 of SRA stem-loop-interacting RNA-binding protein, mitochondrial OS=Homo sapiens GN=SLIRP	0	30.04	72	9	9	1	109	12.3	10.24	6.72	2.88	7.49	5.37	14.53	12.41	9.83	15.06	13.83	11.78	5.16	12.87	2	1	3	2	5	4	3	5	5	4	3	5	2	1	2	2	5	4	3	5	5	4	3	4		Pf00076, Pf13893, Pf14259
High	Q96SB4-3	Isoform 1 of SRSF protein kinase 1 OS=Homo sapiens GN=SRPK1 {ECO:0000312|EMBL:CAC39299.1}	0	7.192	4	3	2	1	826	92.4	7.71	5.01	1.88	3.05										2	1	1										2	1	1											Pf00069, Pf07714
High	P35610-1	Isoform 1 of Sterol O-acyltransferase 1 OS=Homo sapiens GN=SOAT1	0	34.431	18	9	9	1	550	64.7	8.94	2.62	2.82	2.87	2.1	8.23	6.86	6.33	17.6	17.76	16.22	5.9	7.15	1	1	1	1	3	2	2	5	7	8	2	2	1	1	1	1	2	1	1	4	6	6	1	1	lipid	Pf03062
High	Q12770-1	Isoform 1 of Sterol regulatory element-binding protein cleavage-activating protein OS=Homo sapiens GN=SCAP	0	6.421	2	2	2	1	1279	139.6	6.86					2.74	2.57		2.55	3.16	2.89	2.72	5.77					1	1		1	1	1	1	2					1	1		1	1	1	1	2	lipid	Pf00400, Pf02460, Pf12349
High	Q9UJZ1-1	Isoform 1 of Stomatin-like protein 2, mitochondrial OS=Homo sapiens GN=STOML2	0	66.948	57	12	12	1	356	38.5	7.39	2.51	2.56	2.86	2.46	38.25	36.66	27.54	28.95	35.42	46.02	58.84	47.29	1	1	1	1	11	11	8	8	11	13	16	13	1	1	1	1	7	8	7	6	9	9	9	8	lipid	Pf01145
High	Q13586-1	Isoform 1 of Stromal interaction molecule 1 OS=Homo sapiens GN=STIM1	0	9.038	5	3	3	1	685	77.4	6.67									8.17												3												3					Pf00430, Pf00769, Pf04111, Pf07647
High	O14521-1	Isoform 1 of Succinate dehydrogenase [ubiquinone] cytochrome b small subunit, mitochondrial OS=Homo sapiens GN=SDHD	0.003	5.051	11	2	2	1	159	17	8.63							0		2.81	0		1.91							1		1	1		1							1		1	1		1		Pf05328
High	P31040-1	Isoform 1 of Succinate dehydrogenase [ubiquinone] flavoprotein subunit, mitochondrial OS=Homo sapiens GN=SDHA	0	111.147	38	20	20	1	664	72.6	7.39	9.6		19.64	12.27	68.67	52.02	45.81	44.19	72.74	72.17	37.9	32.03	3		7	4	24	17	17	14	26	24	12	11	3		5	3	17	14	12	12	18	16	9	9		Pf00890, Pf02910
High	Q99643-1	Isoform 1 of Succinate dehydrogenase cytochrome b560 subunit, mitochondrial OS=Homo sapiens GN=SDHC	0	7.594	12	2	2	1	169	18.6	9.69					2.04	2	2.05	2.02	2.67	2.09							1	2	2	2	2	2							1	2	2	2	1	2				Pf01127
High	Q9P2R7-1	Isoform 1 of Succinate--CoA ligase [ADP-forming] subunit beta, mitochondrial {ECO:0000255|HAMAP-Rule:MF_03220} OS=Homo sapiens GN=SUCLA2 {ECO:0000255|HAMAP-Rule:MF_03220}	0	17.766	12	5	5	1	463	50.3	7.42			5.7		6.33	5.56	6.16	10.9	4.16	6.95		2.27			2		2	2	2	3	2	3		1			1		2	2	2	2	2	3		1		Pf00549, Pf01071, Pf02222, Pf08442, Pf13535, Pf13549
High	Q96I99-1	Isoform 1 of Succinate--CoA ligase [GDP-forming] subunit beta, mitochondrial {ECO:0000255|HAMAP-Rule:MF_03221} OS=Homo sapiens GN=SUCLG2 {ECO:0000255|HAMAP-Rule:MF_03221}	0	41.899	33	10	10	1	432	46.5	6.39					11.93	11.68	7.24	15.11	17.39	20.1	7.84	10.17					3	3	2	5	6	6	2	3					1	2	1	4	6	6	2	3		Pf00549, Pf01071, Pf08442, Pf13549
High	Q8NBJ7-1	Isoform 1 of Sulfatase-modifying factor 2 OS=Homo sapiens GN=SUMF2	0	27.057	21	5	5	1	301	33.8	8	3.22	3.52	6.09	3.47	2.51	8.86	9.25	6.15	17.24	12.93	14.19	9.37	1	1	2	1	1	3	3	2	5	4	5	3	1	1	2	1	1	3	3	2	5	3	4	3		Pf03781
High	P04179-1	Isoform 1 of Superoxide dismutase [Mn], mitochondrial OS=Homo sapiens GN=SOD2	0	10.294	14	4	4	1	222	24.7	8.25	2.04				4.34	3.58			4.19	3.73	4.49		1				2	2			2	2	1		1				2	2			2	2	1
High	Q9NRC1-1	Isoform 1 of Suppressor of tumorigenicity 7 protein OS=Homo sapiens GN=ST7	0	7.117	3	1	1	1	585	67.1	7.24									3.54												1												1					Pf04184
High	Q15526-1	Isoform 1 of Surfeit locus protein 1 OS=Homo sapiens GN=SURF1	0.003	6.336	5	1	1	1	300	33.3	9.6						3.04	3.28		3.24	2.84	3.05	3.1						1	1		1	1	1	1						1	1		1	1	1	1		Pf02104
High	O15260-1	Isoform 1 of Surfeit locus protein 4 OS=Homo sapiens GN=SURF4	0	41.413	24	6	6	1	269	30.4	7.78	2.05	2.54	1.88	1.96	20.49	25.59	30.77	24.33	8.82	9.85	31.36	30.41	1	1	1	1	6	8	10	8	3	3	11	10	1	1	1	1	4	4	5	5	3	2	4	4		Pf02077
High	Q8IX01-1	Isoform 1 of SURP and G-patch domain-containing protein 2 OS=Homo sapiens GN=SUGP2	0	11.739	7	5	5	1	1082	120.1	7.28	8.81	2.39	3.38	6	2.44	2.53	2.5	2.04					3	1	1	2	1	1	1	1					3	1	1	2	1	1	1	1						Pf01585, Pf01805, Pf12656
High	Q99536-1	Isoform 1 of Synaptic vesicle membrane protein VAT-1 homolog OS=Homo sapiens GN=VAT1	0	34.895	27	6	6	1	393	41.9	6.29		2.96			11.95	7.99	8.68	2.11	15.9	21.62	13.17	4.75		1			3	3	3	2	5	6	4	1		1			2	3	2	2	3	5	3	1		Pf00107, Pf08240, Pf13602
High	Q16563-1	Isoform 1 of Synaptophysin-like protein 1 OS=Homo sapiens GN=SYPL1	0	22.785	20	3	3	1	259	28.5	8.43	13.78	20.44	2.44	4.45	16.65	19.14	12.91	14.95	19.94	12.05	6.04	2.27	4	10	3	4	6	7	5	5	7	4	3	2	2	3	1	1	3	3	3	2	3	3	2	2		Pf01284
High	P31431-1	Isoform 1 of Syndecan-4 OS=Homo sapiens GN=SDC4	0.002	5.657	18	3	3	1	198	21.6	4.5	6.91	3.31	3.08	2.9			2.11	2.43					3	1	1	1			1	1					3	1	1	1			1	1						Pf01034
High	O60499-1	Isoform 1 of Syntaxin-10 OS=Homo sapiens GN=STX10	0	25.277	39	6	5	1	249	28.1	4.89	10.4	9.41	11.73	10.75		3.86							3	3	3	3		1							3	3	2	2		1							membrane	Pf05739, Pf09177
High	Q12846-1	Isoform 1 of Syntaxin-4 OS=Homo sapiens GN=STX4	0	15.857	13	3	3	1	297	34.2	6.28	2.27	5.14			2.25	1.95		1.9	10.4	5.83	14.28	12.79	1	2			1	1		1	3	2	4	4	1	2			1	1		1	2	2	2	2	membrane	Pf00804, Pf05739
High	Q13190-1	Isoform 1 of Syntaxin-5 OS=Homo sapiens GN=STX5	0	12.857	11	4	4	1	355	39.6	9.16	8.46	11.4	11.21	8.39					2.52				2	3	3	2					1				2	2	2	2					1				membrane	Pf00804, Pf05739
High	O43752-1	Isoform 1 of Syntaxin-6 OS=Homo sapiens GN=STX6	0	39.275	46	8	7	1	255	29.2	4.93	14.24	4.63	11.26	9.61	15.97	15.57	2.74	16.35					4	1	3	3	5	4	1	4					3	1	2	2	4	4	1	2					membrane	Pf05739, Pf09177
High	O15400-1	Isoform 1 of Syntaxin-7 OS=Homo sapiens GN=STX7	0	36.952	55	10	10	1	261	29.8	5.55	17.1	17.75	28.09	25.65	24.25	28.35	24.39	23.7	11.76	10.59	7.66	7.18	5	6	9	8	7	8	7	7	3	3	2	2	4	5	7	6	5	6	5	6	3	3	2	2	membrane	Pf05739, Pf14523
High	Q13148-1	Isoform 1 of TAR DNA-binding protein 43 OS=Homo sapiens GN=TARDBP	0	18.904	14	5	4	1	414	44.7	6.19	3.5	6.08	6.68	12.17	2.59		9	7.14					1	2	2	4	1		3	3					1	2	1	3	1		3	3						Pf00076, Pf13893, Pf14259
High	Q86VP1-1	Isoform 1 of Tax1-binding protein 1 OS=Homo sapiens GN=TAX1BP1	0.004	4.354	2	2	2	1	789	90.8	5.43							1.69				2.82								1				1								1				1			Pf01576, Pf02463, Pf04156, Pf05483, Pf05557, Pf05622, Pf05911, Pf07888, Pf09304, Pf09726, Pf10174, Pf11559, Pf12128, Pf12718, Pf13166, Pf13851
High	P78371-1	Isoform 1 of T-complex protein 1 subunit beta OS=Homo sapiens GN=CCT2	0	35.033	21	11	11	1	535	57.5	6.46	12.3	18.38	2.8	5.26	6.2	9.67	4.68	7.31	8.51	8.18	9.77	6.35	5	7	1	2	2	4	2	3	3	3	4	3	4	6	1	2	2	4	2	3	3	3	4	3		Pf00118
High	P50991-1	Isoform 1 of T-complex protein 1 subunit delta OS=Homo sapiens GN=CCT4	0	11.712	8	4	4	1	539	57.9	7.83	2.4	2.72			2.38	3.18	0		3.36	3.22	4.83	7.08	1	1			1	2	1		1	1	2	3	1	1			1	2	1		1	1	2	3		Pf00118
High	Q99832-1	Isoform 1 of T-complex protein 1 subunit eta OS=Homo sapiens GN=CCT7	0	17.286	14	5	5	1	543	59.3	7.65	0	4.46			7.17	4.8	4.72	4.76	8.55	10.38	4.59	4.62	1	2			2	1	1	1	2	3	1	2	1	2			2	1	1	1	2	2	1	2		Pf00118
High	P49368-1	Isoform 1 of T-complex protein 1 subunit gamma OS=Homo sapiens GN=CCT3	0	12.871	13	5	5	1	545	60.5	6.49	4.79	2.38	2.37	2.4	2.92	2.45	3.17	5.26	2.14	5.66	5.04	9.74	2	1	1	1	1	1	2	2	1	2	2	4	2	1	1	1	1	1	2	2	1	2	2	3		Pf00118
High	P50990-1	Isoform 1 of T-complex protein 1 subunit theta OS=Homo sapiens GN=CCT8	0	10.389	8	4	4	1	548	59.6	5.6		2.99			3.41		1.76			2.83	2.1	2.06		1			1		1			1	1	1		1			1		1			1	1	1		Pf00118
High	P40227-1	Isoform 1 of T-complex protein 1 subunit zeta OS=Homo sapiens GN=CCT6A	0	14.575	10	4	4	1	531	58	6.68		4.7			9.58	4.11	6.08	5.81	3.73	3.04	5.73	6.11		2			3	1	2	2	1	1	2	2		2			2	1	2	2	1	1	2	2		Pf00118, Pf05504
High	Q8NG11-1	Isoform 1 of Tetraspanin-14 OS=Homo sapiens GN=TSPAN14	0.004	4.229	4	1	1	1	270	30.7	6.84		2.98	3.08	2.79	2.12	2.68	5.64	2.89		2.47	4.96	4.88		1	1	1	1	1	2	1		1	2	2		1	1	1	1	1	1	1		1	1	1		Pf00335
High	O60637-1	Isoform 1 of Tetraspanin-3 OS=Homo sapiens GN=TSPAN3	0.005	3.635	6	2	2	1	253	28	5.81	2.25	1.81			2.14						1.82	1.92	1	1			1						1	1	1	1			1						1	1		Pf00335, Pf02687, Pf11947
High	Q96AE7-1	Isoform 1 of Tetratricopeptide repeat protein 17 OS=Homo sapiens GN=TTC17	0.008	3.447	1	1	1	1	1141	129.5	6.58										2.25												1												1				Pf00515, Pf02841, Pf13414, Pf13424, Pf13432
High	O60779-1	Isoform 1 of Thiamine transporter 1 OS=Homo sapiens GN=SLC19A2	0.002	5.693	4	1	1	1	497	55.4	6.74	7.07				3.01								2				1								1				1									Pf01770
High	Q6PKC3-1	Isoform 1 of Thioredoxin domain-containing protein 11 OS=Homo sapiens GN=TXNDC11	0	7.333	2	1	1	1	985	110.5	6.55									4.55												1												1					Pf00038, Pf00085, Pf01576, Pf07926, Pf13905, Pf14662
High	Q96J42-1	Isoform 1 of Thioredoxin domain-containing protein 15 OS=Homo sapiens GN=TXNDC15	0.003	4.566	5	1	1	1	360	39.9	4.83									2.81												1												1					Pf00085
High	Q8NBS9-1	Isoform 1 of Thioredoxin domain-containing protein 5 OS=Homo sapiens GN=TXNDC5	0	103.989	53	18	18	1	432	47.6	5.97	16.75	17.69	24.81	16.34	44.34	42.4	46.23	38.48	71.91	75.73	51.73	55.29	5	6	8	5	16	16	18	16	27	23	16	18	4	5	5	4	11	13	11	12	18	16	9	11		Pf00085, Pf13098, Pf13905
High	P10599-1	Isoform 1 of Thioredoxin OS=Homo sapiens GN=TXN	0	7.786	23	2	2	1	105	11.7	4.92	4.3	6.54	2.62	2.49	3.49	7.6	3.33	6.97		3.72	6.72		2	2	1	1	1	2	1	2		1	2		2	2	1	1	1	1	1	1		1	1			Pf00085, Pf00462, Pf13098, Pf13899, Pf13905
High	Q9NNW7-1	Isoform 1 of Thioredoxin reductase 2, mitochondrial OS=Homo sapiens GN=TXNRD2	0	17.377	10	4	4	1	524	56.5	7.5						5.89	6.27	5.64	12.53	13.37	11.73	6.33						2	2	2	4	4	4	2						1	2	2	4	4	3	2		Pf00070, Pf02852, Pf07992, Pf13738
High	P30048-1	Isoform 1 of Thioredoxin-dependent peroxide reductase, mitochondrial OS=Homo sapiens GN=PRDX3	0	46.98	43	8	8	1	256	27.7	7.78	11.89	7.22	20.93	19.71	55.57	48.63	50.98	61.27	84.3	104.66	31.07	44.14	4	3	6	7	18	16	18	19	26	31	11	16	3	3	3	4	6	7	6	7	6	8	5	7		Pf00578, Pf08534, Pf10417, Pf13905
High	Q9Y320-1	Isoform 1 of Thioredoxin-related transmembrane protein 2 OS=Homo sapiens GN=TMX2	0	69.213	41	13	13	1	296	34	8.69	11.12	7.72	9.85	13.36	33.42	33.68	36.55	39.36	41.99	41.75	48.95	46.5	5	6	4	5	11	11	11	14	13	16	19	16	4	4	4	5	7	7	8	8	8	9	10	9		Pf00085
High	Q96FV9-1	Isoform 1 of THO complex subunit 1 OS=Homo sapiens GN=THOC1	0	65.359	37	19	19	1	657	75.6	4.98	44.72	43.04	25.55	33.34	19.22	15.54	11.66	10.43					18	16	8	13	8	5	5	5					13	11	6	11	8	4	5	5						Pf00531, Pf11957
High	Q8NI27-1	Isoform 1 of THO complex subunit 2 OS=Homo sapiens GN=THOC2	0	84.264	15	21	20	1	1593	182.7	8.44	38.55	30.96	18.75	24.64	34.89	20.11	30.62	27.12					13	11	7	9	13	7	11	10					11	9	6	8	12	7	10	9						Pf11262, Pf11732
High	Q96J01-1	Isoform 1 of THO complex subunit 3 OS=Homo sapiens GN=THOC3	0	19.626	18	7	7	1	351	38.7	6.09	6.62	6.77	4.93		3.39	7.21	10.11	6.24					5	4	2		2	4	4	4					5	4	2		2	4	4	4						Pf00400, Pf08662
High	Q86W42-1	Isoform 1 of THO complex subunit 6 homolog OS=Homo sapiens GN=THOC6	0	57.222	47	13	13	1	341	37.5	7.43	21.2	28.08	15.91	13.1	9.33	9.79	11.32	16.23					7	11	6	6	4	6	6	8					7	10	4	5	4	4	4	5						Pf00400
High	P07996-1	Isoform 1 of Thrombospondin-1 OS=Homo sapiens GN=THBS1	0	48.849	15	11	11	1	1170	129.3	4.94	12.91	6.41	6.57	4.82	11.9	25.7	23.17	28.64	3.42	3.72	13.16	26.18	5	2	3	2	4	8	7	9	1	1	4	8	4	2	2	2	4	6	5	7	1	1	4	6	lipid	Pf00090, Pf00093, Pf02412, Pf05735, Pf12947
High	O14656-1	Isoform 1 of Torsin-1A OS=Homo sapiens GN=TOR1A	0.003	5.068	6	2	2	1	332	37.8	6.99									4.7	7.09	2.52	2.86									2	3	1	1									2	2	1	1		Pf06309
High	Q5JTV8-1	Isoform 1 of Torsin-1A-interacting protein 1 OS=Homo sapiens GN=TOR1AIP1	0	19.355	11	5	4	1	583	66.2	8.18					3.38	5.8	5.77	5.82	9.53	4.81	4.61	6.51					1	2	2	2	3	3	3	2					1	2	2	2	3	3	3	2		Pf05609
High	Q9H4I3-1	Isoform 1 of TraB domain-containing protein OS=Homo sapiens GN=TRABD	0.004	3.988	3	1	1	1	376	42.3	8										2.52		2.45										1		1										1		1		Pf01963
High	Q9NPA8-1	Isoform 1 of Transcription and mRNA export factor ENY2 {ECO:0000255|HAMAP-Rule:MF_03046} OS=Homo sapiens GN=ENY2 {ECO:0000255|HAMAP-Rule:MF_03046}	0	13.318	26	2	2	1	101	11.5	9.33	12.95	11.19			3.09	4.91	3.26	2.56					4	5			1	2	1	1					1	2			1	2	1	1						Pf10163
High	Q00059-1	Isoform 1 of Transcription factor A, mitochondrial OS=Homo sapiens GN=TFAM	0	43.899	38	12	12	1	246	29.1	9.72			4.64	4.27	25.04	21.79	16.84	20.75	18.78	16.89	8.38	4.56			2	2	9	8	6	9	8	6	4	2			2	2	8	8	6	7	7	5	4	2		Pf00505, Pf09011
High	Q13263-1	Isoform 1 of Transcription intermediary factor 1-beta OS=Homo sapiens GN=TRIM28	0	21.781	13	7	7	1	835	88.5	5.77	12.36	10.72	2.26	2.37			11.95	9.51					4	4	1	1			4	4					2	3	1	1			3	3						Pf00628, Pf00643
High	P62995-1	Isoform 1 of Transformer-2 protein homolog beta OS=Homo sapiens GN=TRA2B	0	23.69	34	9	7	1	288	33.6	11.25	2.75	2.23	30.83	25.57	14.46	16.98	21.81	34.59					1	2	7	7	4	6	11	12					1	2	2	4	2	4	8	6						Pf00076, Pf08777, Pf13893, Pf14259
High	Q15629-1	Isoform 1 of Translocating chain-associated membrane protein 1 OS=Homo sapiens GN=TRAM1	0	18.435	12	4	4	1	374	43	9.63					6.59	4.07	4.33	4.36	7.88	7.57	10.91	10.77					3	2	2	3	4	3	5	5					2	2	2	3	3	3	3	3		Pf03798, Pf08390
High	P43307-1	Isoform 1 of Translocon-associated protein subunit alpha OS=Homo sapiens GN=SSR1	0	23.705	21	4	4	1	286	32.2	4.49	2.27	4.14	12.42	6.27	11.97	20.18	17.39	19.47	15.66	20.37	42.63	25.63	1	2	4	2	4	6	5	6	5	7	14	8	1	2	3	2	3	3	3	3	3	3	4	4		Pf03896
High	O15321-1	Isoform 1 of Transmembrane 9 superfamily member 1 OS=Homo sapiens GN=TM9SF1	0	30.555	20	10	10	1	606	68.8	7.17	13.33	11.21	13.81	7.86	7.7	12.42	10	10.37				2.32	5	4	5	3	4	5	4	4				1	5	4	5	3	4	5	4	4				1		Pf02990
High	Q6ZXV5-1	Isoform 1 of Transmembrane and TPR repeat-containing protein 3 OS=Homo sapiens GN=TMTC3	0	17.245	8	6	6	1	915	103.9	8.87			2.75			5.92	2.57	3.24	14.39	6.1	12.15	9.13			1			2	1	1	5	2	4	3			1			2	1	1	5	2	4	3		Pf00515, Pf07719, Pf08409, Pf13181, Pf13414, Pf13424, Pf13431, Pf13432, Pf14559
High	Q71RG4-1	Isoform 1 of Transmembrane and ubiquitin-like domain-containing protein 2 OS=Homo sapiens GN=TMUB2	0.005	3.809	7	1	1	1	321	33.8	5.03										2.91												1												1				Pf00240
High	Q9Y3Q3-1	Isoform 1 of Transmembrane emp24 domain-containing protein 3 OS=Homo sapiens GN=TMED3	0	9.467	13	2	2	1	217	24.8	5.6	2.18	1.82	2.52	2.38	2.05	2.15	4.54	4.27					1	1	1	1	1	1	2	2					1	1	1	1	1	1	2	2						Pf01105
High	Q7Z7H5-1	Isoform 1 of Transmembrane emp24 domain-containing protein 4 OS=Homo sapiens GN=TMED4	0	33.846	26	6	4	1	227	25.9	8.28	39.41	28.45	18.48	27.66	51.49	21.25	16.71	15.81	35.59	20.4	29.77	31.21	12	9	6	8	15	7	5	5	10	6	8	9	5	5	3	3	5	4	3	3	3	2	2	2		Pf01105
High	Q9Y3A6-1	Isoform 1 of Transmembrane emp24 domain-containing protein 5 OS=Homo sapiens GN=TMED5	0	20.201	31	6	6	1	229	26	4.84	4.56	4.54	2.09	7.19	5.69	6.68	4.67	6.26	7.62	4.34	10.01	15.51	2	2	1	3	2	3	3	3	3	2	4	6	2	2	1	3	2	3	3	3	3	2	3	3		Pf01105
High	Q5BJH2-1	Isoform 1 of Transmembrane protein 128 OS=Homo sapiens GN=TMEM128	0	6.776	16	2	2	1	165	18.8	6.76									3.72	3.13	5.46	3.21									1	1	2	1									1	1	2	1
High	Q86UB9-1	Isoform 1 of Transmembrane protein 135 OS=Homo sapiens GN=TMEM135 {ECO:0000312|HGNC:HGNC:26167}	0.004	4.06	3	1	1	1	458	52.3	9.45									3.99												1												1					Pf02466
High	Q9NX61-1	Isoform 1 of Transmembrane protein 161A OS=Homo sapiens GN=TMEM161A	0.004	4.015	3	1	1	1	479	53.6	8.44									0	2.39											1	1											1	1				Pf10268
High	Q5U3C3-1	Isoform 1 of Transmembrane protein 164 OS=Homo sapiens GN=TMEM164	0	7.014	6	1	1	1	297	33.5	8.16									7.65	7.55											2	2											1	1				Pf14808
High	Q9HC07-1	Isoform 1 of Transmembrane protein 165 OS=Homo sapiens GN=TMEM165	0	65.319	26	7	7	1	324	34.9	7.02	41.51	36.6	31.9	54.55	48.53	46.32	31.32	29.66	9.01	5.3	17.93	17.48	12	10	8	15	12	13	8	8	3	2	5	4	5	4	5	5	5	5	4	4	3	2	3	3		Pf01169
High	Q9H0V1-1	Isoform 1 of Transmembrane protein 168 OS=Homo sapiens GN=TMEM168	0.003	5.253	2	1	1	1	697	79.7	8.03	3.42	8.13	8.55	4.83									1	2	2	1									1	1	1	1
High	Q8IY95-1	Isoform 1 of Transmembrane protein 192 OS=Homo sapiens GN=TMEM192	0	11.349	10	2	2	1	271	30.9	7.99					3.95	6.01	0	9.86		4.11							1	2	1	3		1							1	2	1	2		1				Pf14802
High	Q6NUQ4-1	Isoform 1 of Transmembrane protein 214 OS=Homo sapiens GN=TMEM214	0	37.358	18	12	12	1	689	77.1	9.14						21.67	17.13	14.02	18.64	18.48	18.58	19.94						9	8	7	8	9	7	7						7	6	7	7	8	6	5		Pf10151
High	Q96A57-2	Isoform 1 of Transmembrane protein 230 OS=Homo sapiens GN=TMEM230	0.004	3.971	6	1	1	1	183	19.9	9.22	2.28	2.63	2.17	2.56	4.85	2.38		5.21	2.21			2.32	1	1	1	1	2	1		2	1			1	1	1	1	1	1	1		1	1			1		Pf05915
High	Q9H330-1	Isoform 1 of Transmembrane protein 245 OS=Homo sapiens GN=TMEM245	0.002	5.797	4	2	2	1	911	100.9	8.87									2.89	5.74											1	2											1	2				Pf06679
High	Q5BJD5-1	Isoform 1 of Transmembrane protein 41B OS=Homo sapiens GN=TMEM41B	0	17.212	9	2	2	1	291	32.5	9.58					5.33		3.8	3.28	11.26	5.68	3.71	3.52					1		1	1	3	2	1	1					1		1	1	2	2	1	1		Pf09335
High	Q9BUB7-1	Isoform 1 of Transmembrane protein 70, mitochondrial OS=Homo sapiens GN=TMEM70	0.004	4.025	5	1	1	1	260	29	8.91										2.48	2.6	2.55										1	1	1										1	1	1		Pf06979
High	Q8NBN3-1	Isoform 1 of Transmembrane protein 87A {ECO:0000305} OS=Homo sapiens GN=TMEM87A {ECO:0000312|HGNC:HGNC:24522}	0	46.605	23	11	11	1	555	63.4	6.74	23.17	17.85	11.33	11.26	25	25.77	21.62	26.08					9	8	5	5	9	8	8	8					6	7	5	4	6	4	5	5						Pf06814
High	Q96K49-1	Isoform 1 of Transmembrane protein 87B {ECO:0000305} OS=Homo sapiens GN=TMEM87B {ECO:0000312|HGNC:HGNC:25913}	0.002	5.678	5	2	2	1	555	63.5	7.44	4.57		1.83	2									1		1	1									1		1	1										Pf06814
High	Q6ZT21-1	Isoform 1 of Transmembrane protein with metallophosphoesterase domain OS=Homo sapiens GN=TMPPE	0	9.244	11	3	3	1	453	49.4	6.92	2.74		7.99				2.61	2.32	2.41				1		2				1	1	1				1		1				1	1	1					Pf00149
High	Q5JRA6-1	Isoform 1 of Transport and Golgi organization protein 1 homolog {ECO:0000305} OS=Homo sapiens GN=MIA3 {ECO:0000312|HGNC:HGNC:24008}	0	125.923	22	27	27	1	1907	213.6	4.84		2.57	3.76	3.53	3.95	7.14	11.39	3.75	72.54	71.24	9.06	20.16		1	1	1	1	2	4	1	20	22	3	7		1	1	1	1	2	3	1	15	20	3	7		Pf02463, Pf04156, Pf06409, Pf07653, Pf09726, Pf13166
High	P40939-1	Isoform 1 of Trifunctional enzyme subunit alpha, mitochondrial OS=Homo sapiens GN=HADHA	0	193.847	56	31	31	1	763	82.9	9.04	15.34	19.3	30.01	32.45	105.62	112.56	113.39	110.19	130.28	115.46	89.38	83.31	4	6	9	10	37	35	36	35	46	40	29	26	4	6	8	10	25	22	22	22	28	22	16	18	lipid	Pf00378, Pf00725, Pf02737
High	P55084-1	Isoform 1 of Trifunctional enzyme subunit beta, mitochondrial OS=Homo sapiens GN=HADHB	0	76.076	50	19	19	1	474	51.3	9.41	6.83	4.28	9.83	9.7	38.49	38.37	43.16	30.86	45.46	49.32	24.46	26.64	3	2	4	4	16	14	16	13	16	18	10	10	3	2	4	4	14	13	14	13	14	16	9	9	lipid	Pf00108, Pf00109, Pf02803
High	P60174-3	Isoform 1 of Triosephosphate isomerase OS=Homo sapiens GN=TPI1	0	24.764	26	5	5	1	286	30.8	5.92	5.8	3.63	9.69		17.12	15.07	21.5	8.99	2.93	10.35	5.87	10.78	2	1	3		4	4	6	3	1	3	2	3	2	1	2		3	3	5	3	1	3	2	3		Pf00121
High	O14773-1	Isoform 1 of Tripeptidyl-peptidase 1 OS=Homo sapiens GN=TPP1	0.003	4.652	2	1	1	1	563	61.2	6.48							3.39	3.16											1	1											1	1						Pf09286
High	P67936-1	Isoform 1 of Tropomyosin alpha-4 chain OS=Homo sapiens GN=TPM4	0	17.228	26	6	3	1	248	28.5	4.69					2.94	2.61	2.59	3.06	11.09	4.96	11.37	4.59					1	1	1	1	4	2	4	2					1	1	1	1	4	2	3	2		Pf00261, Pf12718
High	P68363-1	Isoform 1 of Tubulin alpha-1B chain OS=Homo sapiens GN=TUBA1B	0	119.042	60	22	5	1	451	50.1	5.06	88.01	79.63	122.45	110.21	104.36	74.27	78.07	80.91	30.92	37.89	70.55	50.86	27	24	36	32	32	24	24	26	12	13	21	16	15	15	15	14	12	12	12	15	10	10	11	10		Pf00091, Pf03953
High	Q9Y2W6-2	Isoform 1 of Tudor and KH domain-containing protein OS=Homo sapiens GN=TDRKH	0.003	4.61	3	1	1	1	561	62	5.02									2.19												1												1					Pf00013, Pf00567, Pf07650, Pf13014
High	Q9UBB9-1	Isoform 1 of Tuftelin-interacting protein 11 OS=Homo sapiens GN=TFIP11	0	60.588	26	16	16	1	837	96.8	5.67	37.52	43.06	8.73	9.26	16.37	14.81	13.5	14.83					11	12	3	3	5	5	4	5					10	11	3	2	4	5	3	5						Pf01585, Pf07842, Pf12457, Pf12656
High	P36941-1	Isoform 1 of Tumor necrosis factor receptor superfamily member 3 OS=Homo sapiens GN=LTBR	0	10.118	5	1	1	1	435	46.7	5.83												4.63												1												1		Pf00020
High	Q6RW13-1	Isoform 1 of Type-1 angiotensin II receptor-associated protein OS=Homo sapiens GN=AGTRAP	0	11.353	19	2	2	1	159	17.4	6.14	11.4	4.75	9.03	9.39	7.17	6.79	11.35	7.64					3	1	2	2	2	2	3	2					1	1	1	1	2	2	2	1						Pf06396
High	Q9UIG0-1	Isoform 1 of Tyrosine-protein kinase BAZ1B OS=Homo sapiens GN=BAZ1B	0.008	3.407	1	2	1	1	1483	170.8	8.48	1.68		1.88			1.81			1.86	4.47		2.19	1		1			1			1	2		1	1		1			1			1	1		1		Pf00439, Pf00628, Pf10537, Pf15613, Pf15614
High	P17706-1	Isoform 1 of Tyrosine-protein phosphatase non-receptor type 2 OS=Homo sapiens GN=PTPN2	0.003	5.345	5	2	2	1	415	48.4	8.29									4.68	2.96	2.79	2.71									3	1	1	1									2	1	1	1		Pf00102
High	P08621-1	Isoform 1 of U1 small nuclear ribonucleoprotein 70 kDa OS=Homo sapiens GN=SNRNP70	0	36.359	32	12	12	1	437	51.5	9.94	2.15	4	16.52	15.76	18.16	21.39	23.64	29.14			4.29		1	2	5	5	6	8	10	11			1		1	2	3	4	5	7	8	9			1			Pf00076, Pf12220, Pf13893, Pf14259
High	O15042-1	Isoform 1 of U2 snRNP-associated SURP motif-containing protein OS=Homo sapiens GN=U2SURP	0	24.48	10	7	7	1	1029	118.2	8.47		3.36			9.8	6.94	6.42	6.01						2			4	4	3	2						2			4	3	3	2						Pf00076, Pf01805, Pf08312, Pf13893, Pf14259
High	O43395-1	Isoform 1 of U4/U6 small nuclear ribonucleoprotein Prp3 OS=Homo sapiens GN=PRPF3	0	27.937	8	4	4	1	683	77.5	9.5	2.8	4.7	0	0	9.28	5.5	10.15	21.48					2	2	1	1	3	3	4	6					2	2	1	1	2	3	4	4						Pf01480, Pf06544, Pf08572
High	Q8WWY3-1	Isoform 1 of U4/U6 small nuclear ribonucleoprotein Prp31 OS=Homo sapiens GN=PRPF31	0	20.466	12	5	5	1	499	55.4	5.78	11.27	14.25	3.76	6.71	6.12	7.87	8.23	4.11					4	5	1	2	2	3	3	2					3	5	1	2	2	3	3	2						Pf01798, Pf08060, Pf09785
High	O43172-1	Isoform 1 of U4/U6 small nuclear ribonucleoprotein Prp4 OS=Homo sapiens GN=PRPF4	0	22.319	15	6	6	1	522	58.4	7.42	6.87	6.49	4.98	10.63	4.96		4.59	7.8					2	2	2	3	2		2	3					2	2	2	3	2		2	3						Pf00400, Pf08799
High	O43290-1	Isoform 1 of U4/U6.U5 tri-snRNP-associated protein 1 OS=Homo sapiens GN=SART1	0	9.001	4	2	2	1	800	90.2	6.13	2.86						3.4						1						1						1						1							Pf03343
High	Q53GS9-1	Isoform 1 of U4/U6.U5 tri-snRNP-associated protein 2 OS=Homo sapiens GN=USP39	0	14.112	7	3	3	1	565	65.3	8.91		3.12		2.09	3.7	6.85	6.58	6.52						1		1	1	2	2	2						1		1	1	2	2	2						Pf00443, Pf02148
High	O75643-1	Isoform 1 of U5 small nuclear ribonucleoprotein 200 kDa helicase OS=Homo sapiens GN=SNRNP200	0	261.479	34	57	57	1	2136	244.4	6.06	76.18	62.25	64.87	69.9	86.47	118.39	139.52	128.96					26	23	25	23	32	45	49	44					23	21	19	18	24	37	37	37						Pf00270, Pf00271, Pf02889, Pf04851
High	Q96DI7-1	Isoform 1 of U5 small nuclear ribonucleoprotein 40 kDa protein OS=Homo sapiens GN=SNRNP40	0	49.952	34	8	8	1	357	39.3	8.1	17.5	12.95	14.87	16.32	21.29	16.96	18.59	23.55					7	5	5	5	8	6	8	9					5	4	5	5	5	5	6	7						Pf00400
High	Q96QD9-1	Isoform 1 of UAP56-interacting factor OS=Homo sapiens GN=FYTTD1	0	8.339	14	4	4	1	318	35.8	11.78	4.88	2.67	2.45										2	1	1										2	1	1											Pf07078
High	Q9NVA1-1	Isoform 1 of Ubiquinol-cytochrome-c reductase complex assembly factor 1 OS=Homo sapiens GN=UQCC1	0	7.801	9	2	2	1	299	34.6	8.91						5.79	5.97	5.97	3.2	8.38								2	2	2	1	3								2	1	2	1	2				Pf03981
High	Q96DC9-1	Isoform 1 of Ubiquitin thioesterase OTUB2 OS=Homo sapiens GN=OTUB2	0.007	3.542	6	2	2	1	234	27.2	6.23				1.8	0	2.34	0	1.62	1.76		1.79					1	1	1	1	1	1		1					1	1	1	1	1	1		1			Pf10275
High	Q9NYU2-1	Isoform 1 of UDP-glucose:glycoprotein glucosyltransferase 1 OS=Homo sapiens GN=UGGT1	0	170.545	34	40	40	1	1555	177.1	5.63			8.74	15.16	27.33	56.51	55.04	42.01	88.57	106.27	75.27	69.64			3	5	11	18	19	15	29	35	24	25			3	4	10	15	16	14	24	28	17	18		Pf06427
High	P06133-1	Isoform 1 of UDP-glucuronosyltransferase 2B4 OS=Homo sapiens GN=UGT2B4	0	20.939	10	5	3	1	528	60.5	8.51									7.14	11.73	10.19	5.65									4	4	4	3									4	3	3	1	lipid	Pf00201, Pf04101
High	Q9BQA9-1	Isoform 1 of Uncharacterized protein C17orf62 OS=Homo sapiens GN=C17orf62	0.004	4.154	7	1	1	1	187	20.8	6.8							2.18	2.32											1	1											1	1						Pf15169
High	O43795-1	Isoform 1 of Unconventional myosin-Ib OS=Homo sapiens GN=MYO1B	0	103.458	30	28	28	1	1136	131.9	9.38					18.61	8.24	5.06	7.29	42.65	19.43	64.64	70.41					6	2	2	2	16	8	21	23					4	1	2	1	14	8	12	15	lipid	Pf00063, Pf06017
High	O00159-1	Isoform 1 of Unconventional myosin-Ic OS=Homo sapiens GN=MYO1C	0	13.79	4	3	3	1	1063	121.6	9.41						2.85			4.06	3.64	7.65	9.46						1			1	1	2	3						1			1	1	2	3		Pf00063, Pf06017
High	P54727-1	Isoform 1 of UV excision repair protein RAD23 homolog B OS=Homo sapiens GN=RAD23B	0	6.85	10	2	2	1	409	43.1	4.84	3.66	7.02		6.87					2.17				1	2		2					1				1	1		1					1					Pf00240, Pf00627, Pf09280, Pf11976, Pf13881
High	Q3ZAQ7-1	Isoform 1 of Vacuolar ATPase assembly integral membrane protein VMA21 {ECO:0000255|HAMAP-Rule:MF_03058} OS=Homo sapiens GN=VMA21 {ECO:0000255|HAMAP-Rule:MF_03058}	0.009	3.211	12	1	1	1	101	11.3	7.24							2.58	2.43	2.52	2.23	2.99	2.21							1	1	1	1	1	1							1	1	1	1	1	1		Pf09446
High	Q9NRW7-1	Isoform 1 of Vacuolar protein sorting-associated protein 45 OS=Homo sapiens GN=VPS45	0	51.212	29	15	15	1	570	65	8.24	24.22	22.02	19.16	17.37	7.66	13.9	9.33	8.2					10	9	8	8	4	6	6	4					10	9	7	7	4	6	6	4					membrane	Pf00995
High	Q96GC9-1	Isoform 1 of Vacuole membrane protein 1 OS=Homo sapiens GN=VMP1	0	7.887	6	2	2	1	406	46.2	6.95						4.09	0		3.83	9.47	3.89							1	1		1	3	1							1	1		1	2	1			Pf09335
High	P26640-1	Isoform 1 of Valine--tRNA ligase OS=Homo sapiens GN=VARS	0	31.615	7	6	6	1	1264	140.4	7.59									23.41	18.17											6	5											5	4				Pf00043, Pf00133, Pf08264, Pf09334, Pf13603
High	Q9P035-1	Isoform 1 of Very-long-chain (3R)-3-hydroxyacyl-CoA dehydratase 3 {ECO:0000305} OS=Homo sapiens GN=HACD3 {ECO:0000303|PubMed:18554506	0	76.086	35	12	12	1	362	43.1	8.94	15.86	10.45	21.86	16.51	31.65	25.24	31.69	38.7	42.56	41.19	27.11	35.88	5	3	6	5	11	10	11	14	15	13	10	13	4	3	4	4	9	8	8	8	10	9	7	7	lipid	Pf04387, Pf04969
High	Q53GQ0-1	Isoform 1 of Very-long-chain 3-oxoacyl-CoA reductase {ECO:0000305} OS=Homo sapiens GN=HSD17B12 {ECO:0000312|HGNC:HGNC:18646}	0	74.545	46	14	14	1	312	34.3	9.32	11.75	6.58	14.59	12.09	14.04	16.63	17.49	22.23	54.4	83.43	51.43	57.42	4	3	4	4	7	7	7	8	18	26	16	18	3	3	3	2	6	6	6	6	11	10	11	8	lipid	Pf00106, Pf03435, Pf08659, Pf13460, Pf13561
High	Q9NZ01-1	Isoform 1 of Very-long-chain enoyl-CoA reductase {ECO:0000305} OS=Homo sapiens GN=TECR	0	57.62	33	12	12	1	308	36	9.45	5.42	2.16	9.87	6.65	24.87	24.58	24.91	24.81	30.9	35.52	30.6	31.64	2	1	6	3	12	10	12	11	14	15	14	12	1	1	5	2	9	8	8	9	11	10	9	7	lipid	Pf02544
High	Q9NZ43-1	Isoform 1 of Vesicle transport protein USE1 OS=Homo sapiens GN=USE1	0	12.793	15	3	3	1	259	29.4	9.07									5.31	7.97	6.45	7.17									2	3	2	2									2	2	2	1		Pf09753
High	P51809-1	Isoform 1 of Vesicle-associated membrane protein 7 OS=Homo sapiens GN=VAMP7	0	6.463	9	2	2	1	220	24.9	8.6	2.46	2.39	2.89			1.6	2.58	2.51					1	1	1			1	1	1					1	1	1			1	1	1						Pf00957, Pf13774
High	Q9P0L0-1	Isoform 1 of Vesicle-associated membrane protein-associated protein A OS=Homo sapiens GN=VAPA	0	101.048	55	16	15	1	249	27.9	8.62	33.13	39.61	31.94	27.45	47.95	46.36	76.91	75.06	55.05	64.59	54.86	81.17	12	15	13	12	19	18	29	26	21	22	23	30	8	7	8	7	11	11	13	12	11	10	13	13	lipid	Pf00635
High	O95292-1	Isoform 1 of Vesicle-associated membrane protein-associated protein B/C OS=Homo sapiens GN=VAPB	0	55.67	52	10	9	1	243	27.2	7.3	9.03	8.78	8.95	6.51	13.29	12.09	12.46	15.15	42.54	29.42	31.91	33.02	3	3	4	2	4	4	4	5	12	11	11	13	3	3	4	2	3	3	3	3	7	7	6	6	lipid	Pf00635, Pf00843
High	P46459-1	Isoform 1 of Vesicle-fusing ATPase OS=Homo sapiens GN=NSF	0	98.665	40	26	26	1	744	82.5	6.95	39.7	44.47	37.68	24.11	63.37	52.52	42.26	32.82	4.54	9.21			15	16	14	9	23	18	16	14	2	4			13	15	11	6	18	15	15	12	2	3				Pf00004, Pf00910, Pf01078, Pf02359, Pf02933, Pf05272, Pf05496, Pf06068, Pf07724, Pf07728, Pf13173, Pf13191, Pf13207, Pf13401
High	Q9HBM0-1	Isoform 1 of Vezatin OS=Homo sapiens GN=VEZT	0.004	4.015	3	2	2	1	779	88.6	5.2									2.06	2.38	2.2	2.57									1	1	1	1									1	1	1	1		Pf04290, Pf12632
High	Q00341-1	Isoform 1 of Vigilin OS=Homo sapiens GN=HDLBP	0	11.136	2	2	2	1	1268	141.4	6.87									4.16	7.15	3.58	7.88									1	2	1	2									1	2	1	1	lipid	Pf00013, Pf13014, Pf14611
High	P09327-1	Isoform 1 of Villin-1 OS=Homo sapiens GN=VIL1	0	58.23	29	18	18	1	827	92.6	6.39					27.08	19.04	38.78	38.77	12.71	14.98	16.14	14.33					10	7	16	16	4	5	6	6					10	6	14	16	4	4	6	6	lipid	Pf00626, Pf02209
High	Q9BQB6-1	Isoform 1 of Vitamin K epoxide reductase complex subunit 1 OS=Homo sapiens GN=VKORC1	0	6.885	13	2	2	1	163	18.2	9.36	6.66	2.65	10.5	10.08	3.17	10.91	4.01	7.87		3.41	4.96	6.03	2	1	3	3	1	3	1	2		1	2	2	1	1	1	1	1	2	1	1		1	2	2		Pf07884
High	Q8N0U8-1	Isoform 1 of Vitamin K epoxide reductase complex subunit 1-like protein 1 OS=Homo sapiens GN=VKORC1L1	0.003	5.232	16	3	3	1	176	19.8	9.13									5.34	7.36	2.47	4.28									2	3	1	4									2	2	1	3		Pf07884
High	P38435-1	Isoform 1 of Vitamin K-dependent gamma-carboxylase OS=Homo sapiens GN=GGCX	0	22.34	9	7	7	1	758	87.5	8.02	2.27				4.92	9.32	11.62	4.97	10.44	18.86	14.33	22.8	1				2	3	4	2	4	6	4	6	1				2	3	4	2	4	4	2	3		Pf05090
High	P45880-1	Isoform 1 of Voltage-dependent anion-selective channel protein 2 OS=Homo sapiens GN=VDAC2	0	61.591	50	11	11	1	309	33.4	7.59	4.52	4.69	14.06	10.46	27.91	25.73	34.25	25.29	41.68	39.33	48.29	43.64	2	3	7	5	10	10	11	10	13	12	18	17	2	3	5	5	7	9	8	8	9	9	9	9		Pf01459
High	P38606-1	Isoform 1 of V-type proton ATPase catalytic subunit A OS=Homo sapiens GN=ATP6V1A	0	66.928	31	18	18	1	617	68.3	5.52	29.45	30.96	25.44	28.36	33.68	26.37	21.48	19.18	3.1		6.34		10	11	8	8	13	11	8	7	1		2		7	8	7	7	9	11	8	7	1		2			Pf00006, Pf00306, Pf02874
High	P36543-1	Isoform 1 of V-type proton ATPase subunit E 1 OS=Homo sapiens GN=ATP6V1E1	0	20.394	25	4	4	1	226	26.1	8	10.47	7.37	14.62	5.14	3.51	3.33	3.81	3.58					3	2	3	1	1	1	1	1					2	1	2	1	1	1	1	1						Pf01991
High	Q9UI12-1	Isoform 1 of V-type proton ATPase subunit H OS=Homo sapiens GN=ATP6V1H	0	16.93	18	5	5	1	483	55.8	6.48	8.8	14.13	11.06	16.66	6.43	9.05		2.99					4	4	3	5	2	3		1					4	3	3	4	2	2		1						Pf03224, Pf11698
High	Q9H7D7-1	Isoform 1 of WD repeat-containing protein 26 OS=Homo sapiens GN=WDR26	0.009	3.207	2	1	1	1	661	72.1	6.16	1.97	2.37	2.23										1	1	1										1	1	1											Pf00400, Pf08662
High	Q2TAY7-1	Isoform 1 of WD40 repeat-containing protein SMU1 OS=Homo sapiens GN=SMU1	0	22.98	15	6	6	1	513	57.5	7.18	8.09	7.54	2.33	4.99	14.55	11.9	7.61	15.5					3	3	1	2	5	5	3	7					3	2	1	2	4	5	3	5						Pf00400
High	P12956-1	Isoform 1 of X-ray repair cross-complementing protein 6 OS=Homo sapiens GN=XRCC6	0	143.466	47	25	25	1	609	69.8	6.64	38.31	64.78	90.12	68.72	30.9	44.62	43.16	70.73	5.32	5.5	5.3	5.16	15	21	27	21	10	16	17	24	2	3	2	2	14	13	15	15	10	12	13	16	2	3	2	2		Pf02037, Pf02735, Pf03730, Pf03731
High	P16989-1	Isoform 1 of Y-box-binding protein 3 OS=Homo sapiens GN=YBX3	0	56.033	25	8	3	1	372	40.1	9.77	28.53	29.01	30.04	20.54	25.35	25.46	22.04	16.39	10.97	10.77	7	9.66	8	9	8	5	7	7	6	5	3	3	2	3	6	6	5	2	5	4	4	3	3	3	2	3		Pf00313
High	Q9BYJ9-1	Isoform 1 of YTH domain-containing family protein 1 {ECO:0000305} OS=Homo sapiens GN=YTHDF1 {ECO:0000312|HGNC:HGNC:15867}	0	7.943	11	4	2	1	559	60.8	8.79	8.34	6.26	1.87	1.84	0								3	2	1	1	1								3	2	1	1	1									Pf04146
High	Q9Y5A9-1	Isoform 1 of YTH domain-containing family protein 2 {ECO:0000305} OS=Homo sapiens GN=YTHDF2 {ECO:0000312|HGNC:HGNC:31675}	0	11.671	7	4	2	1	579	62.3	8.79	10.2	2.38	1.87	1.84		2.53	2.81	8.74					4	1	1	1		1	1	3					4	1	1	1		1	1	1						Pf04146
High	Q96MU7-1	Isoform 1 of YTH domain-containing protein 1 {ECO:0000305} OS=Homo sapiens GN=YTHDC1 {ECO:0000312|HGNC:HGNC:30626}	0	11.604	6	4	4	1	727	84.6	6.23				2.42	3.1		8.92	0								1	1		3	1								1	1		3	1						Pf04146
High	Q5T200-1	Isoform 1 of Zinc finger CCCH domain-containing protein 13 OS=Homo sapiens GN=ZC3H13	0	7.553	2	4	4	1	1668	196.5	9.42					4.8	4.65	4.17	6.34									2	2	3	3									2	2	3	3						Pf00642
High	Q6PJT7-1	Isoform 1 of Zinc finger CCCH domain-containing protein 14 OS=Homo sapiens GN=ZC3H14	0	71.571	26	15	15	1	736	82.8	7.31	41.37	41.69	24.66	21.56	5.18	5.65	16	10.95					14	15	9	8	2	3	7	4					11	14	8	8	2	3	6	4						Pf14608
High	Q7Z2W4-1	Isoform 1 of Zinc finger CCCH-type antiviral protein 1 OS=Homo sapiens GN=ZC3HAV1	0	18.654	9	6	6	1	902	101.4	8.4	2.84								14.09	4.2	1.88		1								5	2	1		1								5	2	1			Pf00644
High	O95218-1	Isoform 1 of Zinc finger Ran-binding domain-containing protein 2 OS=Homo sapiens GN=ZRANB2	0	69.056	39	13	13	1	330	37.4	10.01	57.57	59.13	5.27	7.77	19.5	19.62							17	19	2	3	6	6							12	13	2	3	5	5								Pf00641
High	Q9BQ52-1	Isoform 1 of Zinc phosphodiesterase ELAC protein 2 OS=Homo sapiens GN=ELAC2	0	16.735	9	6	6	1	826	92.2	7.9					4.97	7.66	12.29	7.52	7.55	13.89	8.81	12.96					2	3	4	3	3	5	3	5					2	3	3	3	2	5	2	5		Pf00753, Pf12706, Pf13691
High	Q9NY26-1	Isoform 1 of Zinc transporter ZIP1 OS=Homo sapiens GN=SLC39A1	0	16.357	7	2	2	1	324	34.2	5.92	5.07	3.56	7.48	7.28	6.19	8.64	6.04	11.2	11.6	10.72	5.85	8.36	3	3	3	3	3	4	3	4	5	4	3	3	2	2	2	2	2	2	2	2	2	2	2	2		Pf02535
High	Q15043-1	Isoform 1 of Zinc transporter ZIP14 OS=Homo sapiens GN=SLC39A14	0	37.019	15	5	5	1	492	54.2	5.33	3.75	1.96	10.59	20.71	28.65	18.24	21.5	23.13	38.68	26.35	49.12	27.21	1	1	3	5	7	5	6	6	10	7	13	8	1	1	2	2	4	4	4	4	5	3	4	4		Pf02535
High	Q13433-1	Isoform 1 of Zinc transporter ZIP6 OS=Homo sapiens GN=SLC39A6	0	6.415	3	2	2	1	755	85	6.95					4.86	2.27	2.3			1.76							2	1	1			2							1	1	1			1				Pf02535
High	Q9NUM3-1	Isoform 1 of Zinc transporter ZIP9 OS=Homo sapiens GN=SLC39A9	0	14.997	5	1	1	1	307	32.2	6.71	9.07	7.55		3.76	6.84	4.19	3.81	4.35					2	2		1	2	1	1	1					1	1		1	1	1	1	1						Pf02535
High	O60716-1	Isoform 1ABC of Catenin delta-1 OS=Homo sapiens GN=CTNND1	0	96.193	33	22	22	1	968	108.1	6.23		3.45			26.88	13.34	10.96	12.96	22.64	14.41	26	30.35		1			11	5	5	5	8	6	8	11		1			11	5	5	4	7	5	6	9		Pf00514
High	O75387-2	Isoform 2 of Large neutral amino acids transporter small subunit 3 OS=Homo sapiens GN=SLC43A1 {ECO:0000312|EMBL:AAH01639.1}	0	11.319	6	2	2	1	560	61	7.93											4.08	5.28											1	1											1	1		Pf07690
High	Q92552-2	Isoform 2 of 28S ribosomal protein S27, mitochondrial {ECO:0000305} OS=Homo sapiens GN=MRPS27 {ECO:0000312|HGNC:HGNC:14512}	0	26.325	17	6	6	1	428	49.1	6.33					11.38	8.19	7.83	13.48	17.05	9.17	4.79	5.13					3	3	3	5	5	4	2	3					3	3	3	5	4	4	2	3		Pf10037, Pf12854, Pf13041
High	O75600-2	Isoform 2 of 2-amino-3-ketobutyrate coenzyme A ligase, mitochondrial OS=Homo sapiens GN=GCAT	0.005	3.855	3	1	1	1	445	47.9	7.97									3.11												1												1					Pf00155, Pf00266
High	Q8TCC3-2	Isoform 2 of 39S ribosomal protein L30, mitochondrial OS=Homo sapiens GN=MRPL30	0.005	3.641	6	1	1	1	191	21.8	10.07									3.26	3.05	3.18	3.04									1	1	1	1									1	1	1	1		Pf00327
High	Q9NYK5-2	Isoform 2 of 39S ribosomal protein L39, mitochondrial OS=Homo sapiens GN=MRPL39	0	7.54	9	3	3	1	353	40.4	7.91					2.09	2.19	4.51		4.61	4.93		2.08					1	1	2		2	2		1					1	1	1		2	1		1		Pf02824
High	Q7Z7F7-2	Isoform 2 of 39S ribosomal protein L55, mitochondrial OS=Homo sapiens GN=MRPL55	0	7.238	15	2	2	1	164	18.9	10.99					8.4	6.56	4.33	8.83	4.32	3.86							2	2	1	2	1	1							1	2	1	1	1	1				Pf09776
High	Q9NVS2-2	Isoform 2 of 39S ribosomal protein S18a, mitochondrial OS=Homo sapiens GN=MRPS18A	0	8.901	15	4	4	1	270	30.5	10.64									4.53	4.02	2.11	4.22									3	2	1	2									3	2	1	2		Pf01084
High	P25325-2	Isoform 2 of 3-mercaptopyruvate sulfurtransferase OS=Homo sapiens GN=MPST	0	12.962	17	5	5	1	317	35.2	6.61							9.16		2.91	5.61									3		1	2									3		1	2				Pf00581
High	P60866-2	Isoform 2 of 40S ribosomal protein S20 OS=Homo sapiens GN=RPS20	0	22.658	19	3	3	1	142	16	9.32	5.13	5.07		6.78	5.38	3.13	8.81	7.6	2.55	8.47	3.02	4.98	3	3		2	2	1	4	3	2	4	2	3	3	3		2	1	1	2	2	2	2	2	2		Pf00338
High	Q9H857-2	Isoform 2 of 5'-nucleotidase domain-containing protein 2 OS=Homo sapiens GN=NT5DC2	0.004	4.173	4	2	2	1	557	64.1	7.74									2.51	5.03	2.1										1	2	1										1	2	1			Pf05761
High	Q13510-2	Isoform 2 of Acid ceramidase OS=Homo sapiens GN=ASAH1	0	21.277	20	6	6	1	411	46.5	7.85	1.81				19.28	9.51	11.69	13.32		6.35			1				7	3	4	5		2			1				5	3	3	4		1				Pf02275, Pf15508
High	P59998-2	Isoform 2 of Actin-related protein 2/3 complex subunit 4 OS=Homo sapiens GN=ARPC4	0	6.637	4	3	3	1	625	71.7	5.88						2.45	4.49		3.44		2.63							1	2		1		1							1	2		1		1			Pf03133, Pf05856
High	Q96CM8-2	Isoform 2 of Acyl-CoA synthetase family member 2, mitochondrial OS=Homo sapiens GN=ACSF2	0	21.625	10	5	5	1	640	70.6	7.84					4.99	4.6	2.79	2.75	12.82	5.82							2	2	1	1	4	3							2	2	1	1	4	3				Pf00501, Pf13193
High	Q8N6T3-2	Isoform 2 of ADP-ribosylation factor GTPase-activating protein 1 OS=Homo sapiens GN=ARFGAP1	0	17.595	19	6	6	1	414	45.6	5.78	1.7	8.21	2.44						3.54				1	3	1						1				1	3	1						1					Pf01412
High	P49419-2	Isoform 2 of Alpha-aminoadipic semialdehyde dehydrogenase OS=Homo sapiens GN=ALDH7A1	0	51.739	33	12	12	1	511	55.3	6.86	3.43		8.08	4.73	8.38	36.22	15.26	18.14	18.66	30.24	6.43	6.35	1		2	1	4	10	5	5	6	9	2	2	1		1	1	4	6	4	4	5	8	2	2		Pf00171
High	Q12904-2	Isoform 2 of Aminoacyl tRNA synthase complex-interacting multifunctional protein 1 OS=Homo sapiens GN=AIMP1	0	8.586	18	4	4	1	336	37	8.65									0	8.25	2.99										1	4	1										1	4	1			Pf01588
High	Q9NVV5-2	Isoform 2 of Androgen-induced gene 1 protein OS=Homo sapiens GN=AIG1	0	20.313	19	5	5	1	238	27.4	7.17	2.65	1.69	5.78	5.62	13.46	11.37	12.67	10.73	7.53	10.01	4.99	7.55	1	1	2	2	5	4	5	4	5	5	3	5	1	1	2	2	4	4	5	4	3	4	2	3		Pf04750
High	P07355-2	Isoform 2 of Annexin A2 OS=Homo sapiens GN=ANXA2	0	155.08	68	26	26	1	357	40.4	8.37	34.49	38.34	46.45	49.7	101.03	73.4	73.99	76.36	103.26	97.49	126.76	129.83	10	11	14	15	28	24	24	24	31	32	38	40	8	9	12	12	15	16	15	16	20	20	19	17	membrane ;lipid	Pf00191
High	Q4KMQ2-2	Isoform 2 of Anoctamin-6 OS=Homo sapiens GN=ANO6	0	19.299	8	6	6	1	931	108.4	7.87					13.38	8.33	5.8		12.52	11.69	2.04						5	3	2		4	4	1						4	2	2		3	3	1			Pf04547
High	O43747-2	Isoform 2 of AP-1 complex subunit gamma-1 OS=Homo sapiens GN=AP1G1	0	21.819	10	6	6	1	825	91.7	6.8	10.89	16.57	3.02	3.55	11.93	12.98	3.65	5.75					3	5	1	1	4	4	1	2					2	4	1	1	4	3	1	2						Pf01602, Pf02883
High	Q9BXS5-2	Isoform 2 of AP-1 complex subunit mu-1 OS=Homo sapiens GN=AP1M1	0.003	5.171	3	1	1	1	435	49.8	7.61	2.69	6.46											1	2											1	1												Pf00928
High	O94973-2	Isoform 2 of AP-2 complex subunit alpha-2 OS=Homo sapiens GN=AP2A2	0	9.77	3	3	2	1	940	104	6.86	4.94	5.27											2	2											2	2											lipid	Pf01602, Pf02296, Pf02883, Pf13646
High	P63010-2	Isoform 2 of AP-2 complex subunit beta OS=Homo sapiens GN=AP2B1	0	39.022	14	10	4	1	951	105.6	5.34	15	11.39	3.13	8.42	13.57	11.86	14.97	10.54	5.44	2.9	5.35	1.73	6	4	1	4	4	4	6	4	2	1	2	1	5	3	1	4	4	4	6	3	2	1	2	1		Pf01602, Pf02883, Pf09066, Pf12717, Pf13646
High	P18859-2	Isoform 2 of ATP synthase-coupling factor 6, mitochondrial OS=Homo sapiens GN=ATP5J	0	26.682	47	5	5	1	116	13.4	9.07	10.48	4.77	8.2	8.04	15.56	23.86	15.91	20.16	16.15	21.4	25.87	33.99	3	1	2	2	5	6	5	6	5	6	8	10	2	1	1	1	4	4	4	4	4	4	4	4		Pf05511
High	Q9NVI7-2	Isoform 2 of ATPase family AAA domain-containing protein 3A {ECO:0000312|HGNC:HGNC:25567} OS=Homo sapiens GN=ATAD3A {ECO:0000312|HGNC:HGNC:25567}	0	117.801	48	26	10	1	586	66.2	9.25	2.99	6.38	17.09	3.61	47.74	47.22	40.53	52.89	57.73	46.93	70.07	40.01	1	3	6	2	16	15	15	21	23	21	23	14	1	3	5	2	14	12	13	16	18	18	14	11		Pf00004, Pf00910, Pf01078, Pf05707, Pf06745, Pf07728, Pf12037, Pf13207, Pf13401
High	O75027-2	Isoform 2 of ATP-binding cassette sub-family B member 7, mitochondrial OS=Homo sapiens GN=ABCB7	0.003	5.335	3	2	2	1	753	82.7	9.33						4.09				2.91								2				1								2				1				Pf00005, Pf00664, Pf13207, Pf13304
High	P55061-2	Isoform 2 of Bax inhibitor 1 OS=Homo sapiens GN=TMBIM6	0.003	4.583	7	2	2	1	295	32.7	8.62									2.6	1.92	2.53										1	1	1										1	1	1			Pf01027
High	P51572-2	Isoform 2 of B-cell receptor-associated protein 31 OS=Homo sapiens GN=BCAP31	0	64.519	32	14	14	1	313	34.7	7.84	10.07	12.53	19.19	26.35	30.75	30.02	25.8	34.68	27.11	27.78	40.58	39.98	4	5	7	10	12	11	12	15	12	10	14	14	4	4	6	7	9	9	9	11	9	9	11	10		Pf05529, Pf13870
High	Q9BXK5-1	Isoform 2 of Bcl-2-like protein 13 OS=Homo sapiens GN=BCL2L13	0	17.064	23	7	7	1	485	52.7	4.44									11.03	18.66	3.25	1.98									5	6	1	1									5	5	1	1		Pf00452
High	P43251-2	Isoform 2 of Biotinidase OS=Homo sapiens GN=BTD	0.004	4.036	2	1	1	1	545	61.5	6.14									3.35	3.16											1	1											1	1				Pf00795
High	Q9UJS0-2	Isoform 2 of Calcium-binding mitochondrial carrier protein Aralar2 OS=Homo sapiens GN=SLC25A13	0	88.875	41	20	20	1	676	74.3	8.62	7.66	8.43	11.23	20.24	19.19	12.52	22.33	15.31	64.53	65.07	53.96	43.91	3	3	5	8	7	5	8	6	22	23	18	17	3	3	5	6	6	5	8	6	17	16	11	11		Pf00153, Pf13499
High	P27824-2	Isoform 2 of Calnexin OS=Homo sapiens GN=CANX	0	392.318	61	46	44	1	627	71.5	4.7	91.05	97.64	103.82	122.73	286.58	306.61	257.8	261.31	463.4	558.27	811.42	781.3	32	34	42	45	102	101	94	89	158	187	267	261	23	18	20	22	36	37	35	34	38	40	37	38		Pf00262
High	P22694-2	Isoform 2 of cAMP-dependent protein kinase catalytic subunit beta OS=Homo sapiens GN=PRKACB	0	7.472	7	2	2	1	398	46.2	8.69					0				5.14	3.86							1				2	2							1				1	1				Pf00069, Pf07714, Pf14531
High	P60953-2	Isoform 2 of Cell division control protein 42 homolog OS=Homo sapiens GN=CDC42	0	32.966	42	7	6	1	191	21.2	6.55	27.61	19.19	5.49	13.82	5.89	9.54	11.71	11.02	13.86	17.61	17.23	11.74	10	7	3	5	2	3	5	5	6	5	6	5	5	3	3	4	2	3	4	4	6	4	4	5		Pf00025, Pf00071, Pf08477
High	Q6ZMG9-2	Isoform 2 of Ceramide synthase 6 OS=Homo sapiens GN=CERS6	0	15.885	11	4	4	1	392	45.8	7.87					5.11	5.38	4.24	5.11	9.1	8.14	5.06	4.13					2	2	2	2	4	3	2	2					2	2	2	2	4	3	2	2	lipid	Pf00046, Pf03798
High	Q9BY43-2	Isoform 2 of Charged multivesicular body protein 4a OS=Homo sapiens GN=CHMP4A	0.003	4.511	8	2	1	1	265	29.8	5.14	2.6	2.61									0	1.86	1	1									1	1	1	1									1	1	lipid	Pf03357
High	Q9Y5K3-1	Isoform 2 of Choline-phosphate cytidylyltransferase B OS=Homo sapiens GN=PCYT1B	0.003	4.62	3	1	1	1	369	41.9	6.4						2.57	2.72	2.28										1	1	1										1	1	1					lipid	Pf01467
High	Q9Y3Y2-3	Isoform 2 of Chromatin target of PRMT1 protein OS=Homo sapiens GN=CHTOP	0	23.404	19	4	4	1	249	26.5	12.23	3.58	3.21	10.84	7.59	16.9	15.74	13.05	8.92					1	1	3	2	6	5	4	4					1	1	2	1	3	3	3	4						Pf13865
High	Q16630-2	Isoform 2 of Cleavage and polyadenylation specificity factor subunit 6 OS=Homo sapiens GN=CPSF6	0	27.113	16	6	6	1	588	63.4	7.71	6.37	10.01	3.32	3.4	10.81	17.03	13.12	14.5					2	3	1	1	3	5	4	4					2	3	1	1	3	4	3	3						Pf00076, Pf14259
High	P10909-2	Isoform 2 of Clusterin OS=Homo sapiens GN=CLU	0	63.821	28	14	14	1	501	57.8	6.68	20.81	24.78	24.8	21.89	38.85	25.16	32.18	41.43	19.65	32.91	21.49	15.97	8	8	9	8	12	9	11	15	6	9	7	5	7	6	7	8	9	8	9	12	5	6	6	5		Pf01093
High	P53621-2	Isoform 2 of Coatomer subunit alpha OS=Homo sapiens GN=COPA	0	22.55	7	8	8	1	1233	139.2	7.59					1.6	4.57	2.14	3.44	5.55	13.3	2.49	3.84					1	2	1	2	2	5	1	1					1	2	1	2	2	4	1	1		Pf00400, Pf04053, Pf06957
High	P02458-2	Isoform 2 of Collagen alpha-1(II) chain {ECO:0000305} OS=Homo sapiens GN=COL2A1 {ECO:0000312|HGNC:HGNC:2200}	0	94.848	18	18	17	1	1487	141.7	6.92					50.55	81.35	47.09	57.12	7.44								15	25	13	17	3								14	17	11	14	3					Pf00093, Pf01391, Pf01410
High	O75367-1	Isoform 2 of Core histone macro-H2A.1 OS=Homo sapiens GN=H2AFY	0	14.415	13	3	3	1	372	39.6	9.79			5.08	9.21	10.94	6.43	14.44	9.8							1	2	3	2	4	3							1	1	2	2	3	2						Pf00125, Pf01661
High	Q5JTJ3-2	Isoform 2 of Cytochrome c oxidase assembly factor 6 homolog OS=Homo sapiens GN=COA6	0	13.566	26	3	3	1	156	18.1	10.1					2.46		6.87	13.87	4.12	11.2							1		2	4	1	3							1		2	3	1	3				Pf02297
High	Q5RI15-2	Isoform 2 of Cytochrome c oxidase protein 20 homolog OS=Homo sapiens GN=COX20	0	9.47	20	2	2	1	130	14.7	8.81					2.94		7.4		2.64	3.01	3.2						1		2		1	1	1						1		1		1	1	1			Pf12597
High	P81605-2	Isoform 2 of Dermcidin OS=Homo sapiens GN=DCD	0.008	3.361	12	1	1	1	121	12.4	7.97	2.98	3.29											1	1											1	1												Pf15291
High	Q9NXW2-2	Isoform 2 of DnaJ homolog subfamily B member 12 {ECO:0000312|HGNC:HGNC:14891} OS=Homo sapiens GN=DNAJB12 {ECO:0000312|HGNC:HGNC:14891}	0	20.183	19	5	5	1	377	42.2	8.53					8.55	5.67	5.41	8.3	8.88	7.82	5.8	5.81					3	2	2	3	3	3	2	2					2	2	1	3	3	3	2	2		Pf00226, Pf09320
High	Q9P2X0-2	Isoform 2 of Dolichol-phosphate mannosyltransferase subunit 3 OS=Homo sapiens GN=DPM3	0	7.753	18	2	2	1	122	13.3	8.35	2.88				6.08				6.68			2.41	1				2				2			1	1				2				2			1	lipid	Pf08285
High	O60291-2	Isoform 2 of E3 ubiquitin-protein ligase MGRN1 OS=Homo sapiens GN=MGRN1	0	10.119	5	2	2	1	576	63.2	5.22									2.57		3.12	6.5									1		1	2									1		1	2		Pf00097, Pf13639, Pf13920, Pf13923, Pf14634
High	Q15717-2	Isoform 2 of ELAV-like protein 1 OS=Homo sapiens GN=ELAVL1	0	49.139	37	10	10	1	353	39	9.45	27.32	33.34	13.88	16.31	18.97	22.53	23.79	17.51	5.18	5.42	2.28	2.53	8	12	5	6	6	8	8	6	2	2	1	1	7	8	5	6	6	7	7	6	2	2	1	1		Pf00076, Pf13893, Pf14259
High	P29692-2	Isoform 2 of Elongation factor 1-delta OS=Homo sapiens GN=EEF1D	0	38.874	19	8	7	1	647	71.4	6.42	7.08	7.36	3.55	6.16	6.23	3.17	3.36	5.49	16.08	32.68	26.86	19.35	3	3	2	2	2	1	1	2	6	8	8	6	3	1	2	2	2	1	1	2	5	5	5	3		Pf00736, Pf10587
High	P26641-2	Isoform 2 of Elongation factor 1-gamma OS=Homo sapiens GN=EEF1G	0	44.095	28	12	12	1	487	56.1	7.72	13.17	12.41	12.99	16.7	2.79	7.56	3.2	3.28	25.73	30.17	13.35	24.51	4	4	4	6	1	2	1	1	9	10	4	7	3	4	3	5	1	2	1	1	8	9	4	5		Pf00043, Pf00647, Pf02798, Pf13409, Pf13410, Pf13417, Pf14497
High	Q96RP9-2	Isoform 2 of Elongation factor G, mitochondrial {ECO:0000255|HAMAP-Rule:MF_03061} OS=Homo sapiens GN=GFM1 {ECO:0000255|HAMAP-Rule:MF_03061}	0	13.795	7	5	5	1	770	85.8	7.18					5.01	4.89	9.55	12.92	8.93	9.33	2.89	5.16					2	2	4	5	3	4	1	2					2	2	3	3	3	4	1	2		Pf00009, Pf00679, Pf03144, Pf03764, Pf14492
High	Q9NYP7-2	Isoform 2 of Elongation of very long chain fatty acids protein 5 {ECO:0000255|HAMAP-Rule:MF_03205, ECO:0000305} OS=Homo sapiens GN=ELOVL5 {ECO:0000255|HAMAP-Rule:MF_03205}	0	8.533	7	2	2	1	326	38.4	9.54			7.37									5.74			2									2			1									2	lipid	Pf01151
High	Q9NZ08-2	Isoform 2 of Endoplasmic reticulum aminopeptidase 1 OS=Homo sapiens GN=ERAP1	0	39.066	11	8	8	1	948	107.8	6.28						2.47			14.74	14.19	14.37	15.76						1			6	6	5	7						1			5	4	4	4		Pf01433, Pf11838, Pf13485
High	Q99808-2	Isoform 2 of Equilibrative nucleoside transporter 1 OS=Homo sapiens GN=SLC29A1	0	33.529	10	5	5	1	535	58.9	8.15	8.59	4.95	7.16	4.85	3.47	2.25	2.51	2.06	11.43	12.52	14.58	19.85	2	1	2	1	1	1	1	1	4	5	5	6	1	1	2	1	1	1	1	1	2	3	4	4		Pf01733
High	P55884-2	Isoform 2 of Eukaryotic translation initiation factor 3 subunit B {ECO:0000255|HAMAP-Rule:MF_03001} OS=Homo sapiens GN=EIF3B {ECO:0000255|HAMAP-Rule:MF_03001}	0	8.697	3	2	2	1	873	99	5.08			2.53						4.05	3.39	3.71	3.82			1						1	1	1	1			1						1	1	1	1		Pf00076, Pf08662, Pf13893, Pf14259
High	P63241-2	Isoform 2 of Eukaryotic translation initiation factor 5A-1 OS=Homo sapiens GN=EIF5A	0	14.319	23	2	2	1	184	20.2	7.01					10.87	3.47	8.09	4.82	4.56	4.92							3	1	2	1	1	1							2	1	1	1	1	1				Pf01287
High	Q9BSJ8-2	Isoform 2 of Extended synaptotagmin-1 OS=Homo sapiens GN=ESYT1	0	186.365	40	33	33	1	1114	123.9	5.78	8.75	6.29	13.93	9.48	74.53	66.66	60.33	69.77	94.43	109.73	101.38	111.81	3	2	5	3	28	24	21	24	36	36	31	35	3	2	5	3	21	18	11	15	26	24	18	22	lipid	Pf00168
High	Q96AE4-2	Isoform 2 of Far upstream element-binding protein 1 OS=Homo sapiens GN=FUBP1	0	6.92	5	2	2	1	653	68.6	7.31	6.84												2												2													Pf00013, Pf07650, Pf13014
High	P51648-2	Isoform 2 of Fatty aldehyde dehydrogenase OS=Homo sapiens GN=ALDH3A2	0	79.369	40	17	17	1	508	57.6	8.92	14.18	10.3	5.89	12.29	59.09	56.8	42.76	59.33	57.78	70.15	81.92	66.69	5	4	2	4	19	18	15	19	19	25	27	22	5	4	2	3	10	11	10	12	12	16	12	11	lipid	Pf00171
High	P22830-2	Isoform 2 of Ferrochelatase, mitochondrial OS=Homo sapiens GN=FECH	0	21.377	19	4	4	1	429	48.6	8.72					3.12	2.98	5.56	5.65	7.89	9.19	3.12						1	1	2	2	2	2	1						1	1	1	2	2	2	1			Pf00762
High	P02671-2	Isoform 2 of Fibrinogen alpha chain OS=Homo sapiens GN=FGA	0	108.708	43	21	21	1	644	69.7	8.06	3.61	9.83	11.99	10.91	18.75	20.22	21.9	28.04	33.94	40.46	73.24	79.19	1	3	4	5	5	6	7	9	12	14	25	27	1	2	4	5	4	5	6	7	9	11	17	17		Pf02414, Pf08702, Pf12160
High	P04075-2	Isoform 2 of Fructose-bisphosphate aldolase A OS=Homo sapiens GN=ALDOA	0	21.071	26	9	8	1	418	45.2	8.25	4.19	4.51	2.49	4.52	8.17	6.59	6.62	13.58	2.03	2.07	1.75	1.91	2	2	1	2	5	3	4	6	1	1	1	1	2	2	1	2	5	3	4	6	1	1	1	1		Pf00274
High	O60763-2	Isoform 2 of General vesicular transport factor p115 OS=Homo sapiens GN=USO1	0	29.72	10	7	7	1	973	109.1	4.89	12.59	12.38	11.3	12.25	8.72	8.72	10.36	5.01					3	3	3	3	3	2	3	1					3	3	3	3	3	1	3	1					membrane	Pf02403, Pf04111, Pf04869, Pf04871, Pf13166, Pf13514
High	O43826-2	Isoform 2 of Glucose-6-phosphate exchanger SLC37A4 {ECO:0000305|PubMed:10026167, ECO:0000305|PubMed:21949678} OS=Homo sapiens GN=SLC37A4 {ECO:0000312|HGNC:HGNC:4061}	0	7.861	5	2	2	1	451	48.8	7.93									5.61	0											2	1											1	1				Pf07690
High	Q92896-2	Isoform 2 of Golgi apparatus protein 1 OS=Homo sapiens GN=GLG1	0	238.199	47	50	50	1	1203	137.1	6.9	110.57	117.81	110.69	114.49	159.74	121.34	113.64	105.06	14.6	9.04	16.21	18.65	41	41	34	36	53	46	40	35	5	5	5	7	29	28	22	26	30	33	28	26	5	4	4	5		Pf00839
High	Q14789-2	Isoform 2 of Golgin subfamily B member 1 OS=Homo sapiens GN=GOLGB1	0	188.484	18	45	45	1	3269	376.9	5	85.36	78.52	77.43	69.92	65.53	79.22	47.25	47.67	3.04	5.71	5.98	6.11	27	23	25	23	21	26	15	17	1	2	2	2	24	17	24	22	15	19	14	16	1	2	2	2		Pf01496, Pf01576, Pf04111, Pf07888, Pf09726
High	Q9NQ84-2	Isoform 2 of G-protein coupled receptor family C group 5 member C OS=Homo sapiens GN=GPRC5C	0	7.033	5	2	2	1	453	49.4	8.43					2.95	5.23											1	2											1	2								Pf00003
High	Q6Y7W6-3	Isoform 2 of GRB10-interacting GYF protein 2 {ECO:0000303|PubMed:12771153} OS=Homo sapiens GN=GIGYF2 {ECO:0000303|PubMed:12771153	0	11.836	3	3	3	1	1320	152.3	5.63	4.39	2.3						0		0	1.84		1	1						2		1	1		1	1						1		1	1			Pf02213
High	Q9BXW7-1	Isoform 2 of Haloacid dehalogenase-like hydrolase domain-containing 5 {ECO:0000312|HGNC:HGNC:1843} OS=Homo sapiens GN=HDHD5 {ECO:0000312|HGNC:HGNC:1843}	0	38.553	25	6	6	1	423	46.3	8.13					16	10.23	17.09	10.37	20.66	26.39	2.39	2.52					5	3	6	3	5	7	1	1					4	3	5	3	3	5	1	1	lipid	Pf13344
High	O00165-2	Isoform 2 of HCLS1-associated protein X-1 OS=Homo sapiens GN=HAX1	0.002	5.739	7	2	2	1	287	32.4	4.96									4.82	2.27	2.39	2.08									2	1	1	1									2	1	1	1
High	P07900-2	Isoform 2 of Heat shock protein HSP 90-alpha OS=Homo sapiens GN=HSP90AA1	0	72.921	22	20	6	1	854	98.1	5.16	22.69	21.95	38.08	27.41	25.6	31.64	18.25	23.32	32.97	32.75	34.31	31.81	9	7	13	9	11	11	7	9	12	12	11	11	9	7	9	7	9	10	7	8	11	11	9	8	membrane	Pf00183, Pf02518, Pf13589
High	Q99729-2	Isoform 2 of Heterogeneous nuclear ribonucleoprotein A/B OS=Homo sapiens GN=HNRNPAB	0	30.792	26	9	8	1	332	35.9	6.95	17.98	18.75	13.65	18.08	10.85	3.77	16.56	24.51	4.17	7.56		4.05	6	6	5	6	3	1	6	8	1	2		1	5	5	4	5	3	1	5	6	1	1		1		Pf00076, Pf08143, Pf13893, Pf14259
High	P51991-2	Isoform 2 of Heterogeneous nuclear ribonucleoprotein A3 OS=Homo sapiens GN=HNRNPA3	0	58.128	40	13	1	1	356	37	8.31	15.78	26.55	17.42	15.35	28.46	28.75	40.12	48.26	2.8	2.71	3.07	2.8	5	9	6	5	8	9	13	17	1	1	1	1	4	7	4	4	5	6	8	10	1	1	1	1		Pf00076, Pf13893, Pf14259
High	Q14103-2	Isoform 2 of Heterogeneous nuclear ribonucleoprotein D0 OS=Homo sapiens GN=HNRNPD	0	24.048	22	7	1	1	336	36.2	8.1	16.43	11.56	8.92	9.08	8.58	6.42	16.66	19.79	2.43	3.84			6	4	3	3	3	2	6	7	1	1			4	3	2	2	3	2	5	5	1	1				Pf00076, Pf13893, Pf14259
High	O14979-2	Isoform 2 of Heterogeneous nuclear ribonucleoprotein D-like OS=Homo sapiens GN=HNRNPDL	0	30.148	32	8	6	1	301	33.6	7.31	16.06	16.83	8.59	5.2	4.75	2.09	29.4	25.59					6	5	3	2	2	1	10	9					4	3	2	1	2	1	7	7						Pf00076, Pf13893, Pf14259
High	P61978-2	Isoform 2 of Heterogeneous nuclear ribonucleoprotein K OS=Homo sapiens GN=HNRNPK	0	113.586	50	19	1	1	464	51	5.33	38.69	43.69	11.7	18.82	40.09	31.38	72.83	82.63	16.03	18.56	2.91	13.35	14	17	5	7	14	11	24	28	5	6	2	4	11	12	5	7	12	10	16	18	4	5	2	4		Pf00013, Pf08067, Pf13014, Pf13083
High	Q00839-2	Isoform 2 of Heterogeneous nuclear ribonucleoprotein U {ECO:0000303|PubMed:1628625} OS=Homo sapiens GN=HNRNPU {ECO:0000312|HGNC:HGNC:5048}	0	127.596	42	30	1	1	806	88.9	5.78	85.82	55.76	79.56	77.9	78.9	49.65	83.72	125.26	21.73	25.25	24.52	24.88	27	18	24	25	24	16	32	38	6	8	8	8	18	14	16	17	17	13	23	22	4	6	6	5		Pf00622, Pf13671
High	Q9Y241-2	Isoform 2 of HIG1 domain family member 1A, mitochondrial OS=Homo sapiens GN=HIGD1A	0.002	5.803	29	2	2	1	107	11.8	9.44					0	2.42											1	1											1	1								Pf04588
High	Q5QNW6-2	Isoform 2 of Histone H2B type 2-F OS=Homo sapiens GN=HIST2H2BF	0	46.464	50	8	2	1	134	14.8	10.35	10.99	5.87	27.08	26.82	15.7	28.49	65.33	63.95	11.56	9.44	6.64	9.12	6	4	10	10	8	10	19	20	6	5	3	4	5	4	6	8	6	6	7	7	5	5	3	4		Pf00125, Pf00808
High	P13746-2	Isoform 2 of HLA class I histocompatibility antigen, A-11 alpha chain OS=Homo sapiens GN=HLA-A	0	6.822	9	2	2	1	371	41.4	6.15	3.6	7.25	7.19	5.56					2.95			3.23	1	2	2	2					1			1	1	1	1	2					1			1		Pf00129, Pf07654
High	Q16836-2	Isoform 2 of Hydroxyacyl-coenzyme A dehydrogenase, mitochondrial OS=Homo sapiens GN=HADH	0	35.4	31	9	9	1	390	42.1	9.26		2.5	7.5	2.15	11.42	18.5	5.56	13.71	22.72	14.04	7.93	2.13		1	3	1	4	6	3	4	9	5	3	1		1	3	1	2	3	3	3	7	4	2	1	lipid	Pf00070, Pf00725, Pf01210, Pf01266, Pf02737, Pf03721
High	Q9H2U2-2	Isoform 2 of Inorganic pyrophosphatase 2, mitochondrial OS=Homo sapiens GN=PPA2	0	38.958	32	9	9	1	349	39.6	6.92			3.42		22.77	18.45	18.42	22.74	26.93	19.22	10.31	21.83			1		7	6	6	7	9	8	3	6			1		5	4	4	5	7	7	3	3		Pf00719
High	Q9BUE6-2	Isoform 2 of Iron-sulfur cluster assembly 1 homolog, mitochondrial OS=Homo sapiens GN=ISCA1	0.003	6.121	14	2	2	1	176	19.3	10.08							3.61	3.02	3.96	9.95	3.17	4.06							1	1	1	3	1	1							1	1	1	2	1	1		Pf01521
High	Q96AB3-2	Isoform 2 of Isochorismatase domain-containing protein 2 OS=Homo sapiens GN=ISOC2	0.003	6.282	7	1	1	1	221	24.1	7.77											4.13												1												1			Pf00857
High	P05787-2	Isoform 2 of Keratin, type II cytoskeletal 8 OS=Homo sapiens GN=KRT8	0	104.082	48	30	21	1	511	56.6	5.43	44.18	45.26	20.87	25.31	44.43	44.22	51.02	44.1	38.5	39.18	59.15	63.47	18	18	8	10	16	17	21	17	14	16	24	23	15	15	8	9	15	15	16	16	11	13	20	19		Pf00038, Pf01576, Pf06637, Pf13166, Pf13514, Pf15003
High	Q8N6L1-2	Isoform 2 of Keratinocyte-associated protein 2 OS=Homo sapiens GN=KRTCAP2	0.003	4.459	10	1	1	1	162	17.6	10.39					3.53	3.53	6.18	6.3	3.88	2.95	3.48	4.1					1	1	2	2	1	1	1	1					1	1	1	1	1	1	1	1		Pf09775
High	Q14847-2	Isoform 2 of LIM and SH3 domain protein 1 OS=Homo sapiens GN=LASP1	0.008	3.373	4	1	1	1	323	36	8.62							3.25												1												1							Pf00412, Pf00880
High	Q9H6V9-2	Isoform 2 of Lipid droplet-associated hydrolase {ECO:0000312|HGNC:HGNC:26145} OS=Homo sapiens GN=LDAH {ECO:0000303|PubMed:24357060	0.008	3.514	4	1	1	1	331	38	6.68									3.65												1												1					Pf10230, Pf12695, Pf12697
High	O60449-2	Isoform 2 of Lymphocyte antigen 75 OS=Homo sapiens GN=LY75	0	19.363	2	4	4	1	1873	215.6	6.21	24.75	6.97	1.9	14.27	2.41	2.09	1.94	3.95	2.44	1.81	2.1		6	2	1	4	1	1	1	2	1	1	1		4	2	1	3	1	1	1	1	1	1	1			Pf00040, Pf00059
High	P42785-2	Isoform 2 of Lysosomal Pro-X carboxypeptidase OS=Homo sapiens GN=PRCP	0.008	3.386	2	1	1	1	517	58.1	7.4									2.73												1												1					Pf00561, Pf05577, Pf11144, Pf12697
High	P48740-2	Isoform 2 of Mannan-binding lectin serine protease 1 OS=Homo sapiens GN=MASP1	0	6.86	4	2	2	1	728	81.8	5.12			2.35		3.92		2.61	2.07							1		1		1	1							1		1		1	1						Pf00084, Pf00089, Pf00431, Pf07645, Pf12662, Pf14670
High	P84157-2	Isoform 2 of Matrix-remodeling-associated protein 7 OS=Homo sapiens GN=MXRA7	0.003	5.385	13	2	2	1	170	17.5	4.15						3.21			3.92	9.08		13.07						1			1	3		4						1			1	2		2
High	P11310-2	Isoform 2 of Medium-chain specific acyl-CoA dehydrogenase, mitochondrial OS=Homo sapiens GN=ACADM	0	13.337	15	4	4	1	425	47	8.31					3.47	5.93	4.62	2.8	4.77	11							1	2	2	1	2	4							1	2	2	1	2	3			lipid	Pf00441, Pf02770, Pf02771, Pf08028, Pf11794
High	Q8N4V1-2	Isoform 2 of Membrane magnesium transporter 1 OS=Homo sapiens GN=MMGT1	0	11.495	18	2	2	1	196	21.9	9.54					4.28	2.18	6.48	6.71									1	1	3	3									1	1	1	1						Pf10270
High	O15173-2	Isoform 2 of Membrane-associated progesterone receptor component 2 OS=Homo sapiens GN=PGRMC2	0	23.922	24	4	3	1	247	26.2	5.31	11.3	22.6	13.33	18.12	9.99	16.54	14.02	18.5	23.53	23.99	28.21	18.96	5	8	5	8	3	4	6	8	14	11	15	8	3	4	3	3	3	3	3	3	4	4	4	4	lipid	Pf00173
High	Q16891-2	Isoform 2 of MICOS complex subunit MIC60 OS=Homo sapiens GN=IMMT	0	126.353	49	31	2	1	747	82.6	6.57	4.55	8.62	19.86	18.3	44.16	45	35.11	35.09	47.78	64.45	66.72	80.21	2	3	7	6	17	17	12	14	19	25	27	27	2	2	5	4	15	16	12	13	17	20	18	18		Pf07227, Pf09731
High	Q5VT66-2	Isoform 2 of Mitochondrial amidoxime-reducing component 1 OS=Homo sapiens GN=MARC1	0	14.353	14	4	4	1	354	39.4	8.79	3.14	3.19			2.1			1.81	2.23	7.43		1.8	1	1			2			1	1	2		1	1	1			2			1	1	1		1		Pf03473, Pf03476
High	Q9UBX3-2	Isoform 2 of Mitochondrial dicarboxylate carrier OS=Homo sapiens GN=SLC25A10	0	22.835	29	8	8	1	296	32.1	9.35					7.64	12.07	13.64	4.89	4.51	10.92	2.55	6.98					3	4	5	3	3	4	1	3					3	4	5	3	3	3	1	3		Pf00153
High	O60830-2	Isoform 2 of Mitochondrial import inner membrane translocase subunit Tim17-B OS=Homo sapiens GN=TIMM17B	0	15.259	27	5	5	1	222	23.8	8.72					3.75	2.61			12.68	3.52							1	1			5	2							1	1			5	2				Pf02466
High	Q3ZCQ8-2	Isoform 2 of Mitochondrial import inner membrane translocase subunit TIM50 OS=Homo sapiens GN=TIMM50	0	54.843	26	11	11	1	456	50.4	9.42	4.71		15.99	16.91	28.9	24.92	36.87	33.2	46.18	38.96	29.19	34.33	1		4	4	9	8	12	11	13	11	8	10	1		3	3	8	6	8	7	9	7	4	6		Pf03031
High	Q8N4H5-2	Isoform 2 of Mitochondrial import receptor subunit TOM5 homolog OS=Homo sapiens GN=TOMM5	0.003	6.334	27	4	4	1	92	10	6.51					3.21	0	4.67	4.82				4.34					1	1	2	2				3					1	1	2	2				3		Pf15178
High	Q8N4Q1-2	Isoform 2 of Mitochondrial intermembrane space import and assembly protein 40 OS=Homo sapiens GN=CHCHD4	0	9.539	27	2	2	1	155	17.4	4.39					8.39	9.94	4.95	5.12	13.88	11.88	5.47	2.92					2	3	2	2	4	4	2	1					1	2	1	1	2	2	1	1		Pf06747
High	Q6N075-2	Isoform 2 of Molybdate-anion transporter OS=Homo sapiens GN=MFSD5	0.004	4.131	3	1	1	1	557	61.5	8.28						3.99												1												1								Pf05631, Pf07690, Pf13347
High	Q8N2K0-2	Isoform 2 of Monoacylglycerol lipase ABHD12 {ECO:0000305} OS=Homo sapiens GN=ABHD12 {ECO:0000312|HGNC:HGNC:15868}	0	37.109	24	9	9	1	404	45.5	8.65			9	3.28	14.17	16.84	17.46	17.54	20.46	18.15	18.48	18.12			3	1	5	7	6	7	7	7	6	7			2	1	5	6	4	5	5	6	5	5		Pf00326, Pf00561, Pf12695, Pf12697
High	Q7Z406-2	Isoform 2 of Myosin-14 OS=Homo sapiens GN=MYH14	0	18.224	4	6	1	1	2036	231.9	5.6									6	6.17	11.81	12.04									2	2	4	4									2	2	3	4		Pf00063, Pf01576
High	Q9P0J0-2	Isoform 2 of NADH dehydrogenase [ubiquinone] 1 alpha subcomplex subunit 13 OS=Homo sapiens GN=NDUFA13	0	14.734	20	5	5	1	222	24.9	9.7			2.19		5.25	5.53	2.16	4.72	5.89	7.75	6.99	7.68			1		2	2	1	3	2	3	3	3			1		2	2	1	3	2	3	2	3		Pf06212
High	Q9NX14-2	Isoform 2 of NADH dehydrogenase [ubiquinone] 1 beta subcomplex subunit 11, mitochondrial OS=Homo sapiens GN=NDUFB11	0	19.338	31	3	3	1	163	18.4	5.24		7.87	4.31	9.35	12.91	5.26	7.83	8.99	17.79	21.15	9.55	10.38		2	1	2	4	1	3	2	5	7	2	2		1	1	1	2	1	2	1	2	2	1	1		Pf10183
High	P56181-2	Isoform 2 of NADH dehydrogenase [ubiquinone] flavoprotein 3, mitochondrial OS=Homo sapiens GN=NDUFV3	0	26.348	22	6	6	1	473	51	9.17					14.23	8.96	3.94	3.78	17.12	4.47							4	3	1	1	5	1							4	3	1	1	3	1
High	P28331-2	Isoform 2 of NADH-ubiquinone oxidoreductase 75 kDa subunit, mitochondrial OS=Homo sapiens GN=NDUFS1	0	67.22	31	16	16	1	741	80.9	6.64			7.53	9.67	19.99	23.2	20.98	23.74	19.87	38.96	17.54	13.18			2	3	7	7	7	8	6	12	6	4			1	3	6	6	6	7	6	9	5	4		Pf00111, Pf00384, Pf09326, Pf10588, Pf13510
High	Q9Y639-2	Isoform 2 of Neuroplastin OS=Homo sapiens GN=NPTN	0	61.198	21	9	9	1	398	44.4	7.99	10.26	4.17	9.51	11.57	31.86	41.64	32.85	24.51	39.81	33.25	30.43	45.93	3	1	3	4	9	11	10	7	10	9	10	14	2	1	2	3	4	4	4	4	5	5	5	7		Pf00047, Pf07679, Pf07686, Pf13895, Pf13927
High	Q14697-2	Isoform 2 of Neutral alpha-glucosidase AB OS=Homo sapiens GN=GANAB	0	399.034	63	50	1	1	966	109.4	6.24	63.16	50.49	96.21	104.46	175.67	184.41	198.21	191.14	314.5	287.31	246.42	269.18	27	23	39	38	61	66	73	66	106	95	80	88	21	17	24	25	34	36	43	39	42	41	34	37		Pf01055, Pf13802
High	Q6PIU2-2	Isoform 2 of Neutral cholesterol ester hydrolase 1 OS=Homo sapiens GN=NCEH1	0	18.551	18	5	1	1	416	46.6	6.62					8.65	9.16	8.56	8.18	11.62	12.8	5.71	3					3	3	3	3	4	4	2	1					3	3	3	3	3	4	2	1		Pf07859
High	Q01085-2	Isoform 2 of Nucleolysin TIAR OS=Homo sapiens GN=TIAL1	0.002	5.932	6	2	2	1	392	43.4	7.99	9.96	10.41	3.18										3	3	1										2	2	1											Pf00076, Pf13893, Pf14259
High	P15531-2	Isoform 2 of Nucleoside diphosphate kinase A OS=Homo sapiens GN=NME1	0	26.887	41	5	1	1	177	19.6	5.58	2.19	0		0	6.49	9.34	2.78	5.68	9.1	2.07	0	7.68	1	1		1	3	3	3	3	5	3	1	4	1	1		1	3	3	2	2	3	2	1	2		Pf00334
High	Q9NRP0-2	Isoform 2 of Oligosaccharyltransferase complex subunit OSTC OS=Homo sapiens GN=OSTC	0.003	4.969	7	1	1	1	171	19.2	9.19	3.51	3.62	7.55	7.2	3.41	3.63	5.16	3.72	11.38	5.75	3.63	5.78	1	1	2	2	1	1	2	1	4	2	1	2	1	1	1	1	1	1	1	1	1	1	1	1		Pf04756
High	Q99571-2	Isoform 2 of P2X purinoceptor 4 OS=Homo sapiens GN=P2RX4	0.003	5.137	5	2	2	1	404	45.3	7.83	5.18				2.85	2.67	5.68	2.72					2				1	1	2	1					2				1	1	1	1						Pf00864
High	Q14318-2	Isoform 2 of Peptidyl-prolyl cis-trans isomerase FKBP8 OS=Homo sapiens GN=FKBP8	0	28.819	16	5	5	1	413	44.6	4.84			8.17	3.87	7.89	12.17	14.97	12.61	8.21	20.41	10.39	12.45			2	1	2	3	4	4	4	7	3	3			1	1	2	3	3	3	4	5	3	2		Pf00254, Pf00515, Pf07719, Pf13181, Pf13414, Pf13424, Pf13432, Pf14559
High	Q9UBM1-2	Isoform 2 of Phosphatidylethanolamine N-methyltransferase {ECO:0000255|HAMAP-Rule:MF_03216} OS=Homo sapiens GN=PEMT {ECO:0000255|HAMAP-Rule:MF_03216}	0.003	5.279	6	1	1	1	236	25.9	8.07									4.26	4.49											1	1											1	1			lipid	Pf04191
High	Q99959-1	Isoform 2 of Plakophilin-2 OS=Homo sapiens GN=PKP2	0	13.26	2	2	1	1	881	97.4	9.33		0			1.85		1.89	0	4.21	4.02	6.06	2.7		1			2		1	1	2	2	2	1		1			2		1	1	2	2	1	1
High	Q9NVV4-2	Isoform 2 of Poly(A) RNA polymerase, mitochondrial OS=Homo sapiens GN=MTPAP	0.003	5.206	3	2	1	1	712	78.8	8.28			2.68		2.61		2.3	2.56	1.77						1		1		1	1	1						1		1		1	1	1					Pf03828
High	Q9UHX1-2	Isoform 2 of Poly(U)-binding-splicing factor PUF60 OS=Homo sapiens GN=PUF60	0	213.846	63	27	27	1	542	58.1	5.35	241.37	207.03	75.51	61.85	146.56	131.9	142.8	139.15	2.96	2.17			74	63	27	22	47	45	45	47	1	1			25	23	16	14	21	21	21	21	1	1				Pf00076, Pf13893, Pf14259
High	Q9BY77-2	Isoform 2 of Polymerase delta-interacting protein 3 OS=Homo sapiens GN=POLDIP3	0	24.788	21	5	1	1	392	42.9	9.91	15.1	19.46	6.72	7.5	9.63	8.08	10.72	18.69					4	6	2	2	3	2	3	5					4	5	2	2	2	2	2	2						Pf00076, Pf13893, Pf14259
High	Q9ULR0-1	Isoform 2 of Pre-mRNA-splicing factor ISY1 homolog OS=Homo sapiens GN=ISY1	0	20.025	20	5	5	1	331	37.5	5.78	12.53	7.13	5.41	5.14	5.72		2.83						4	2	2	2	2		1						4	2	2	2	2		1							Pf06246
High	Q5JRX3-2	Isoform 2 of Presequence protease, mitochondrial OS=Homo sapiens GN=PITRM1	0	13.78	5	4	4	1	1038	117.4	6.92										11.98												4												4				Pf00675, Pf05193, Pf08367
High	Q5JPH6-2	Isoform 2 of Probable glutamate--tRNA ligase, mitochondrial OS=Homo sapiens GN=EARS2	0.003	4.844	2	1	1	1	534	60	8.07									3.24	2.28											1	1											1	1				Pf00749
High	Q02809-2	Isoform 2 of Procollagen-lysine,2-oxoglutarate 5-dioxygenase 1 OS=Homo sapiens GN=PLOD1	0	42.775	16	10	10	1	774	88.2	7.11					12.34	15.43	19.86	16.17	21.77	11.78	7.12	8.23					4	6	6	4	5	3	2	3					3	5	4	3	3	3	2	2		Pf03171
High	O00469-2	Isoform 2 of Procollagen-lysine,2-oxoglutarate 5-dioxygenase 2 OS=Homo sapiens GN=PLOD2	0	26.207	14	10	10	1	758	87	6.71			3.96	3.91	3.28	6.32	1.83	3.86	11.45	14.22	3.62	6.82			1	1	1	2	1	2	5	6	1	2			1	1	1	2	1	2	5	6	1	1		Pf03171
High	Q8WUM4-2	Isoform 2 of Programmed cell death 6-interacting protein OS=Homo sapiens GN=PDCD6IP	0	9.459	4	3	3	1	873	96.7	6.52		3.72					2.94	5.94		2.67				1					1	2		1				1					1	2		1				Pf03097, Pf08391, Pf13949
High	O14737-2	Isoform 2 of Programmed cell death protein 5 OS=Homo sapiens GN=PDCD5	0.008	3.419	10	1	1	1	129	15	6.93		2.59												1												1												Pf01984
High	P05166-2	Isoform 2 of Propionyl-CoA carboxylase beta chain, mitochondrial OS=Homo sapiens GN=PCCB	0	9.759	5	2	2	1	559	60.5	7.24						2.16		2.01	4.13		2.23							1		1	3		1							1		1	2		1			Pf01039
High	Q15084-2	Isoform 2 of Protein disulfide-isomerase A6 OS=Homo sapiens GN=PDIA6	0	166.069	48	21	21	1	492	53.9	5.33	23.35	25.26	12.4	31.31	106.51	85.83	99.93	123.2	136.07	129.66	101.54	110.51	7	8	5	10	30	24	29	34	38	37	29	32	5	7	4	8	11	12	14	13	14	14	12	12		Pf00085, Pf13098, Pf13848, Pf13899, Pf13905
High	Q5VW38-2	Isoform 2 of Protein GPR107 OS=Homo sapiens GN=GPR107	0	21.617	16	7	7	1	552	61.9	7.2	8.6	8.23	5.32	8.96	13.3	5.61	6.04	8.12	2.8	3.25		3.03	5	4	3	3	4	2	2	3	1	1		1	5	3	3	2	4	2	2	3	1	1		1		Pf06814
High	P22061-2	Isoform 2 of Protein-L-isoaspartate(D-aspartate) O-methyltransferase OS=Homo sapiens GN=PCMT1	0	15.15	14	2	2	1	228	24.7	6.52					3.11		7.43	3.34	4.23	6.76	3.64	4.34					1		2	1	1	2	1	1					1		1	1	1	2	1	1		Pf01135, Pf01209, Pf05175, Pf06325, Pf08241, Pf12847, Pf13489, Pf13659, Pf13847
High	P12931-2	Isoform 2 of Proto-oncogene tyrosine-protein kinase Src OS=Homo sapiens GN=SRC	0	16.037	10	6	1	1	542	60.6	7.84					2.46	3.9	6.7	6.23	10.74	5.62	7.66	5.26					2	2	3	4	5	4	4	2					2	2	3	4	4	4	4	2		Pf00017, Pf00018, Pf00069, Pf07653, Pf07714, Pf14604
High	Q7L2E3-2	Isoform 2 of Putative ATP-dependent RNA helicase DHX30 OS=Homo sapiens GN=DHX30	0	101.586	27	25	25	1	1222	136	8.6	3		4.3		30.19	29.42	33.88	37.97	41.09	45.1	9.28	20.4	1		2		12	13	13	14	13	18	3	6	1		2		11	12	12	12	10	13	3	4		Pf00270, Pf00271, Pf04408, Pf07717
High	P51148-2	Isoform 2 of Ras-related protein Rab-5C OS=Homo sapiens GN=RAB5C	0	55.415	41	8	5	1	249	27	8.66	40.42	38.07	24.52	23.17	31.1	30.25	30.03	35.27	21.57	22.96	41.08	33.46	13	12	7	7	10	10	10	12	7	7	14	11	7	6	5	6	7	7	7	7	6	5	5	6		Pf00009, Pf00025, Pf00071, Pf04670, Pf08477
High	P20340-2	Isoform 2 of Ras-related protein Rab-6A OS=Homo sapiens GN=RAB6A	0	68.895	59	13	12	1	208	23.5	5.54	82.38	66.47	37.26	46.47	29.83	19.48	16.49	30.27	5.4	12.17	15.74	18.54	24	22	14	17	12	8	8	12	2	5	6	7	12	13	8	12	10	6	7	9	2	4	2	3		Pf00025, Pf00071, Pf02421, Pf04670, Pf08477, Pf09439
High	P11234-2	Isoform 2 of Ras-related protein Ral-B OS=Homo sapiens GN=RALB	0	15.758	22	6	4	1	228	26	7.81		1.82		1.99	6.55	2.61	2.29	6.03	2.43	7.84	4.63	6.78		1		1	2	1	1	2	1	3	2	3		1		1	2	1	1	2	1	3	1	2	membrane	Pf00025, Pf00071, Pf07826, Pf08477
High	Q96HR9-2	Isoform 2 of Receptor expression-enhancing protein 6 OS=Homo sapiens GN=REEP6	0	16.483	23	4	4	1	184	20.7	8.56			8.4	2.91	8.88	5.48	9.48	9.59	12.23	8.18	9.45	10.72			3	1	3	2	3	3	4	3	3	3			2	1	3	2	3	3	4	3	3	3		Pf03134
High	Q14257-2	Isoform 2 of Reticulocalbin-2 OS=Homo sapiens GN=RCN2	0	48.002	42	10	10	1	335	39.1	4.45	1.91	0	0	1.78	40.05	31.05	33.45	35	45.58	28.8	40.3	47.25	2	2	1	2	10	8	9	9	12	9	11	13	1	1	1	1	4	5	5	5	5	7	6	6		Pf13499
High	Q8IY67-2	Isoform 2 of Ribonucleoprotein PTB-binding 1 OS=Homo sapiens GN=RAVER1	0	25.502	16	8	8	1	739	77.8	8.84	20.86	17.33	2.83										8	6	1										7	6	1											Pf00076, Pf13893, Pf14259
High	P31350-2	Isoform 2 of Ribonucleoside-diphosphate reductase subunit M2 OS=Homo sapiens GN=RRM2	0	10.987	16	5	5	1	449	51.1	6.57	5.22	10.23			3.1								2	5			1								2	4			1									Pf00268
High	Q9UKM9-1	Isoform 2 of RNA-binding protein Raly OS=Homo sapiens GN=RALY	0	63.695	55	15	15	1	306	32.4	9.17	40.1	32.32	21.38	24.78	23.49	29.83	31.37	42.24					13	11	8	9	10	11	13	16					10	11	8	9	9	11	10	13						Pf00076, Pf13893, Pf14259
High	Q15019-2	Isoform 2 of Septin-2 OS=Homo sapiens GN=SEPT2	0.003	4.7	4	1	1	1	396	45.4	6.89											2.5	3.26											1	1											1	1		Pf00071, Pf00735, Pf01926
High	P62136-2	Isoform 2 of Serine/threonine-protein phosphatase PP1-alpha catalytic subunit OS=Homo sapiens GN=PPP1CA	0	16.163	11	3	3	1	341	38.6	6.62	2.45	2.34	5.71	5.77	2.47	7.83	11.4	6.52	2.58	6.74	3.07	2.76	1	1	2	2	1	2	3	2	1	2	1	1	1	1	2	2	1	2	2	2	1	2	1	1		Pf00149
High	Q9Y3F4-2	Isoform 2 of Serine-threonine kinase receptor-associated protein OS=Homo sapiens GN=STRAP	0	78.138	52	16	16	1	363	39.8	5.31	54.39	44.16	25.75	22.18	6.68	4.15	6.45	10.3					19	15	10	10	2	1	2	3					14	12	9	8	2	1	2	3						Pf00400
High	Q8N5G0-2	Isoform 2 of Small integral membrane protein 20 OS=Homo sapiens GN=SMIM20	0.003	6.008	13	2	2	1	168	18.4	10.99			7.28	3.66				1.73							2	1				1							1	1				1						Pf06682, Pf15061
High	Q92581-2	Isoform 2 of Sodium/hydrogen exchanger 6 OS=Homo sapiens GN=SLC9A6	0.003	4.602	2	2	2	1	701	77.9	6.44	4.41	4.42											2	2											2	2												Pf00999
High	Q01082-3	Isoform 2 of Spectrin beta chain, non-erythrocytic 1 OS=Homo sapiens GN=SPTBN1	0	278.232	34	59	1	1	2155	251.2	5.53	1.95		17.27	18.5	72.32	70.82	87	77.87	124.8	133.4	136.29	140.92	1		6	6	22	23	29	23	34	39	44	42	1		4	5	18	18	22	17	24	31	34	35	membrane ;lipid	Pf00307, Pf00435, Pf11971, Pf12128
High	Q13838-2	Isoform 2 of Spliceosome RNA helicase DDX39B OS=Homo sapiens GN=DDX39B	0	34.833	25	9	9	1	443	50.6	5.88	18.47	15.77	14.16	11.68	13.66	4.7	7.56	15.88					7	6	5	5	5	2	4	6					6	5	3	3	5	2	3	4						Pf00270, Pf00271, Pf14617
High	Q8WXA9-2	Isoform 2 of Splicing regulatory glutamine/lysine-rich protein 1 OS=Homo sapiens GN=SREK1	0	18.278	10	4	4	1	624	71.6	10.2	11.75	12.81			6.75	11.29							4	4			2	4							3	3			2	2								Pf00076, Pf13893, Pf14259
High	Q14247-2	Isoform 2 of Src substrate cortactin OS=Homo sapiens GN=CTTN	0	24.446	11	5	5	1	634	70.9	6.64			3.41	3.01	3.2	3.31		2.64	10.19	6.14		10.51			1	1	1	1		1	3	2		3			1	1	1	1		1	2	2		3		Pf00018, Pf02218, Pf07653, Pf14604
High	P78362-2	Isoform 2 of SRSF protein kinase 2 OS=Homo sapiens GN=SRPK2 {ECO:0000312|EMBL:AAH68547.1}	0	6.664	4	3	2	1	699	79	5.22	2.18	1.88	5.32	2.91									1	1	2	1									1	1	2	1										Pf00069, Pf07714
High	P51649-2	Isoform 2 of Succinate-semialdehyde dehydrogenase, mitochondrial OS=Homo sapiens GN=ALDH5A1	0	14.52	16	5	5	1	548	58.6	8.09					2.11	2.76	7.53	3.71	4.3	4.54							2	2	3	2	2	2							1	2	3	2	2	2				Pf00171
High	O43760-2	Isoform 2 of Synaptogyrin-2 {ECO:0000305} OS=Homo sapiens GN=SYNGR2 {ECO:0000312|HGNC:HGNC:11499}	0	12.931	10	3	3	1	275	30.4	9.2	10.02	7.57	7.37	9.84	7.43	7.82	10.64	8.08		2.31			4	3	3	4	3	3	4	3		1			3	3	3	3	3	3	3	3		1				Pf01284
High	O60784-2	Isoform 2 of Target of Myb protein 1 OS=Homo sapiens GN=TOM1	0.004	4.216	2	1	1	1	493	53.8	4.74			2.4							2.21	5.3	2.57			1							1	2	1			1							1	1	1		Pf00790, Pf03127
High	P82094-2	Isoform 2 of TATA element modulatory factor OS=Homo sapiens GN=TMF1	0.002	5.505	3	3	3	1	1096	123.1	4.92	4.4				0								2				1								2				1									Pf12325, Pf12329
High	P37173-2	Isoform 2 of TGF-beta receptor type-2 OS=Homo sapiens GN=TGFBR2	0	9.012	5	2	2	1	592	67.4	5.88											2.42	4.21											1	1											1	1		Pf00069, Pf07714, Pf08917
High	Q86XR7-2	Isoform 2 of TIR domain-containing adapter molecule 2 OS=Homo sapiens GN=TICAM2	0	20.841	17	6	6	1	404	46.1	5.12	2.21	2.23	4.97	8.22	6.73	6.13	7.24	7.61	5.7	2.46	2.34	2.12	1	1	2	3	3	2	4	3	3	2	1	1	1	1	2	3	2	2	4	2	2	2	1	1		Pf01105, Pf13676
High	O75410-2	Isoform 2 of Transforming acidic coiled-coil-containing protein 1 OS=Homo sapiens GN=TACC1	0	12.347	7	4	3	1	817	89.2	4.88	3.05				2.45		3.19		5.03	4.52			1				1		1		1	2			1				1		1		1	1				Pf01496, Pf01576, Pf02463, Pf04012, Pf05010, Pf05262, Pf05557, Pf06637, Pf12037, Pf12128, Pf13851
High	Q9UNL2-2	Isoform 2 of Translocon-associated protein subunit gamma OS=Homo sapiens GN=SSR3	0	14.525	11	2	2	1	198	22.6	9.63	3.59	7.21	21.83	13.42	8.25	8.38	6.11	4.69	6.38	12.2	12.46	16.04	1	2	6	4	3	3	2	2	2	4	4	5	1	1	2	1	2	2	2	2	1	2	2	2		Pf07074
High	P06753-2	Isoform 2 of Tropomyosin alpha-3 chain OS=Homo sapiens GN=TPM3	0	34.249	36	10	7	1	248	29	4.78					6.68	7.04	10.99	13.6	17.92	18.34	9.33	17.58					2	2	3	4	6	7	3	6					2	2	2	4	6	7	3	6		Pf00261, Pf12718
High	Q14139-2	Isoform 2 of Ubiquitin conjugation factor E4 A {ECO:0000305} OS=Homo sapiens GN=UBE4A {ECO:0000312|HGNC:HGNC:12499}	0.005	3.748	1	1	1	1	1073	123.4	5.24									3.7												1												1					Pf04564, Pf10408
High	Q9Y2D2-2	Isoform 2 of UDP-N-acetylglucosamine transporter OS=Homo sapiens GN=SLC35A3	0.003	5.349	4	1	1	1	367	40.7	8.91					3.47			3.42		2							1			1		1							1			1		1				Pf04142
High	Q96D05-2	Isoform 2 of Uncharacterized protein FAM241B OS=Homo sapiens GN=FAM241B {ECO:0000312|HGNC:HGNC:23519}	0	8.231	17	2	2	1	163	17.5	11.06					2.93	2.67				3.95							1	1				1							1	1				1				Pf15378
High	Q8IYS2-2	Isoform 2 of Uncharacterized protein KIAA2013 OS=Homo sapiens GN=KIAA2013	0	19.093	14	6	6	1	667	72.6	8.84	5.41	3.49	4.08	5.64	6.48	5.24	1.8	2.45					2	2	2	2	3	3	1	1					2	2	2	2	3	3	1	1						Pf10222
High	Q9UFG5-2	Isoform 2 of UPF0449 protein C19orf25 OS=Homo sapiens GN=C19orf25	0	7.56	11	1	1	1	161	17.2	8.21										4.32												1												1				Pf15136
High	Q96AJ9-2	Isoform 2 of Vesicle transport through interaction with t-SNAREs homolog 1A OS=Homo sapiens GN=VTI1A	0	20.682	32	5	5	1	217	25.2	6.4	6.15	9.01	8.74	4.78	6.83	5.89	6	4.19					2	3	3	2	2	2	2	1					2	3	3	2	2	2	2	1						Pf05008, Pf12352
High	Q9H0V9-2	Isoform 2 of VIP36-like protein OS=Homo sapiens GN=LMAN2L	0.003	5.991	4	1	1	1	359	41	8.9							2.23												1												1							Pf03388
High	Q9Y277-2	Isoform 2 of Voltage-dependent anion-selective channel protein 3 OS=Homo sapiens GN=VDAC3	0	47.609	39	9	8	1	284	30.8	8.66	4.94	2.58	8.9	10.67	34.02	28.7	32.53	29.81	60.62	38.46	25.24	17.27	2	1	4	4	12	11	12	11	22	15	9	7	2	1	2	3	6	5	5	6	9	7	5	4		Pf01459
High	Q16864-2	Isoform 2 of V-type proton ATPase subunit F OS=Homo sapiens GN=ATP6V1F	0.003	6.138	14	2	2	1	147	16.4	5.08	2.47	2.38			2.16	2.11							1	1			1	1							1	1			1	1								Pf01990
High	P11362-21	Isoform 21 of Fibroblast growth factor receptor 1 OS=Homo sapiens GN=FGFR1	0	6.697	4	3	1	1	853	95.3	6.34	3.86	4.3	9.39	2.25	4.61	2.98	2.2	2.22	2.29			1.93	2	2	4	1	2	2	1	1	1			1	1	1	2	1	1	2	1	1	1			1	lipid	Pf00047, Pf00069, Pf07679, Pf07714, Pf13895, Pf13927
High	P01116-1	Isoform 2A of GTPase KRas OS=Homo sapiens GN=KRAS	0	23.056	52	6	2	1	189	21.6	6.77	2.1				8.11	5.8	14.33	14.14	2.97	18.81	5.9	4.48	1				3	3	5	5	1	6	2	1	1				3	3	5	5	1	5	2	1		Pf00071, Pf02421, Pf08477
High	P04035-3	Isoform 3 of 3-hydroxy-3-methylglutaryl-coenzyme A reductase OS=Homo sapiens GN=HMGCR	0	34.748	12	9	9	1	908	99.7	6.77			2.09		5.83	4.38	2.32	2.1	26.11	24.42	5.85	2.41			1		2	2	1	1	8	9	2	1			1		2	2	1	1	6	7	2	1	lipid	Pf00368, Pf02460, Pf12349
High	P18621-3	Isoform 3 of 60S ribosomal protein L17 OS=Homo sapiens GN=RPL17	0	38.619	34	8	8	1	228	26.4	10.1	8.32	10.05	9.96	11.34	8.78	11.33	9.95	13.26	21.55	23.78	13.76	16.5	3	4	4	5	5	6	5	5	8	9	5	6	3	4	4	5	4	6	5	5	5	6	4	4		Pf00237
High	Q5T8D3-3	Isoform 3 of Acyl-CoA-binding domain-containing protein 5 OS=Homo sapiens GN=ACBD5	0	17.956	13	5	5	1	525	58.9	5.26							2.66		5.97	13.9	11	11.63							1		2	5	4	5							1		2	5	4	4	lipid	Pf00887
High	Q9H6U8-3	Isoform 3 of Alpha-1,2-mannosyltransferase ALG9 {ECO:0000305} OS=Homo sapiens GN=ALG9 {ECO:0000312|HGNC:HGNC:15672}	0	13.175	7	3	3	1	618	70.7	8.68									9.62	6.78	4	9.9									3	2	1	3									3	2	1	2		Pf03901
High	Q9UQ53-3	Isoform 3 of Alpha-1,3-mannosyl-glycoprotein 4-beta-N-acetylglucosaminyltransferase B OS=Homo sapiens GN=MGAT4B	0.003	6.336	3	1	1	1	563	64.8	8.27	4.36						3.9				2.56	2.23	1						1				1	1	1						1				1	1		Pf04666
High	Q8WWM7-3	Isoform 3 of Ataxin-2-like protein OS=Homo sapiens GN=ATXN2L	0	13.665	5	4	4	1	1097	115.5	8.66	3.75	4.51					2.86		5.83		2.28		1	1					1		2		1		1	1					1		1		1			Pf06741, Pf07145, Pf09770, Pf14438
High	Q9BPX6-3	Isoform 3 of Calcium uptake protein 1, mitochondrial OS=Homo sapiens GN=MICU1	0	17.159	9	3	3	1	478	54.5	8.27								3.53	2.75	15.12	6.52	6.04								1	1	4	2	2								1	1	3	1	1		Pf13202
High	O43852-3	Isoform 3 of Calumenin OS=Homo sapiens GN=CALU	0	185.204	72	21	5	1	323	38	4.63	55.86	32.16	33.68	39.17	115.18	120.41	93.91	90	129.55	133.21	91.72	102.81	18	11	14	15	31	34	27	27	38	37	26	28	11	7	8	9	14	15	13	15	18	17	13	13		Pf13499
High	P31327-3	Isoform 3 of Carbamoyl-phosphate synthase [ammonia], mitochondrial OS=Homo sapiens GN=CPS1	0	100.135	24	25	25	1	1506	165.5	6.79					16.17	19.71	20.81	42.39	34.21	29.63	40.91	45.78					7	8	9	14	12	11	14	17					6	7	7	10	10	11	11	15	lipid	Pf00117, Pf00289, Pf00988, Pf02142, Pf02222, Pf02786, Pf02787, Pf07478, Pf13535, Pf15632
High	P52569-3	Isoform 3 of Cationic amino acid transporter 2 OS=Homo sapiens GN=SLC7A2	0	41.976	14	9	9	1	698	75.9	7.46	13.78	6.81	7.6	13.47	18.4	11.99	18.38	7.37	7.49	19.01	34.96	37.24	5	3	3	5	5	5	6	2	2	6	12	11	4	2	3	4	3	5	5	2	2	4	7	6		Pf00324, Pf13520, Pf13906
High	Q14677-3	Isoform 3 of Clathrin interactor 1 OS=Homo sapiens GN=CLINT1	0	37.953	23	10	10	1	643	70.3	6.58	19.82	31.72	19.88	17.74			6.09	7.2					5	8	7	6			2	2					4	6	6	5			2	2					lipid	Pf01417, Pf07651
High	O75122-3	Isoform 3 of CLIP-associating protein 2 OS=Homo sapiens GN=CLASP2	0.003	4.836	1	2	2	1	1515	165.8	8.37					3.87	1.82	1.89	1.91									2	1	1	1									2	1	1	1						Pf02985, Pf12348
High	P57737-3	Isoform 3 of Coronin-7 OS=Homo sapiens GN=CORO7	0	22.857	4	3	3	1	1048	114.1	6.33					8.04	15.98	14.14	15.71	22.98	20.37	10.67	5.46					3	5	4	5	5	6	3	2					3	2	3	3	1	3	2	2		Pf00400, Pf03656, Pf08953, Pf08954
High	Q9Y282-3	Isoform 3 of Endoplasmic reticulum-Golgi intermediate compartment protein 3 OS=Homo sapiens GN=ERGIC3	0	9.88	12	3	3	1	388	43.7	6.04		3.28	3.32	2.26	9.07	5.99	5.23	5.96	3.22	2.74	2.51	2.56		1	1	1	3	2	2	2	1	1	1	1		1	1	1	3	2	2	2	1	1	1	1		Pf07970, Pf13850
High	O94925-3	Isoform 3 of Glutaminase kidney isoform, mitochondrial OS=Homo sapiens GN=GLS	0	42.045	20	8	8	1	598	65.4	7.88			3.68	16.42	20.58	16.55	21.85	23.3	32	39.26	25.86	26.29			1	5	6	5	7	7	9	12	7	8			1	4	5	4	6	6	6	7	4	5		Pf04960
High	P32189-3	Isoform 3 of Glycerol kinase OS=Homo sapiens GN=GK	0	9.56	6	3	3	1	559	61.2	6.54									7.33	3.2											3	1											3	1			lipid	Pf00370, Pf02782
High	P51654-3	Isoform 3 of Glypican-3 OS=Homo sapiens GN=GPC3	0	64.569	18	11	11	1	603	68.4	6.43	32.6	24.9	35.77	27.34	21.89	29.35	26.92	33.43	28.1	29.92	45.18	41.56	12	9	13	10	9	12	11	12	11	11	17	15	8	5	5	5	8	9	9	8	9	9	7	7		Pf01153
High	P61978-3	Isoform 3 of Heterogeneous nuclear ribonucleoprotein K OS=Homo sapiens GN=HNRNPK	0	110.299	47	19	1	1	440	48.5	5.54	38.69	43.69	11.7	18.82	40.09	31.38	71.52	79.44	16.03	18.56	2.91	13.35	14	17	5	7	14	11	24	25	5	6	2	4	11	12	5	7	12	10	16	17	4	5	2	4		Pf00013, Pf08067, Pf13014, Pf13083
High	O60506-3	Isoform 3 of Heterogeneous nuclear ribonucleoprotein Q OS=Homo sapiens GN=SYNCRIP	0	121.62	46	22	1	1	562	62.6	7.56	52.73	54.83	47.73	41	50.58	50.51	90.16	81.29	14.72	21.01	2.86	9.35	19	19	18	17	16	18	26	27	5	7	1	3	14	15	13	13	14	13	18	19	5	5	1	3		Pf00076, Pf13893, Pf14259
High	P39880-3	Isoform 3 of Homeobox protein cut-like 1 OS=Homo sapiens GN=CUX1	0.005	3.701	1	1	1	1	1516	165.6	5.86	2.68												1												1													Pf00046, Pf00261, Pf00769, Pf01576, Pf02376, Pf02463, Pf04111, Pf04156, Pf05557, Pf05622, Pf05701, Pf05911, Pf06160, Pf07902, Pf07926, Pf09726, Pf09731, Pf09787, Pf10174, Pf10186, Pf11559, Pf12072, Pf12128, Pf12729, Pf13166, Pf13514, Pf13851, Pf14915, Pf15066, Pf15397, Pf15619
High	O00410-3	Isoform 3 of Importin-5 OS=Homo sapiens GN=IPO5	0.002	5.584	3	2	2	1	1115	125.5	4.92									3.66	2.79											1	1											1	1				Pf02985, Pf12755, Pf13513, Pf13646
High	P01344-3	Isoform 3 of Insulin-like growth factor II OS=Homo sapiens GN=IGF2	0	8.228	14	3	3	1	236	26.3	9.13	6.13	6.17	7.34	5.38	2.55	5.75	2.47	5.3	1.92	2.32	1.9	2.12	3	2	3	2	1	2	1	2	1	1	1	1	3	2	3	2	1	2	1	2	1	1	1	1		Pf00049, Pf08365
High	P00338-3	Isoform 3 of L-lactate dehydrogenase A chain OS=Homo sapiens GN=LDHA	0	14.492	15	5	5	1	361	39.8	8.43					2.34		1.86	2.98	13.55	6.07	2.18	2.45					1		1	1	5	2	1	1					1		1	1	4	2	1	1		Pf00056, Pf02866
High	P40925-3	Isoform 3 of Malate dehydrogenase, cytoplasmic OS=Homo sapiens GN=MDH1	0	7.898	5	1	1	1	352	38.6	7.71									8.44	4.2	4.32	7.9									2	1	1	2									1	1	1	1		Pf00056, Pf02866
High	Q8NE01-3	Isoform 3 of Metal transporter CNNM3 OS=Homo sapiens GN=CNNM3	0.002	5.663	5	2	2	1	680	73	6.99									3.28			3.12									1			1									1			1
High	Q8IXI2-3	Isoform 3 of Mitochondrial Rho GTPase 1 OS=Homo sapiens GN=RHOT1	0.008	3.349	1	1	1	1	691	79.5	6.9									2.4	1.84											1	1											1	1				Pf00071, Pf08355, Pf08356, Pf08477
High	O95298-1	Isoform 3 of NADH dehydrogenase [ubiquinone] 1 subunit C2 OS=Homo sapiens GN=NDUFC2	0	8.776	17	2	2	1	119	14.2	8.98					1.8			2.75	0	5.51							1			1	1	2							1			1	1	1				Pf06374
High	P00387-3	Isoform 3 of NADH-cytochrome b5 reductase 3 OS=Homo sapiens GN=CYB5R3	0	95.963	62	15	15	1	334	38.2	6.9	4.8	9.95	7.21	5.04	38.92	32.84	41.91	46.05	103.41	71.04	66.44	71.29	2	3	3	2	12	10	14	14	30	20	16	18	2	3	3	2	8	7	8	8	11	10	6	7	lipid	Pf00175, Pf00970, Pf08030
High	Q6PIU2-3	Isoform 3 of Neutral cholesterol ester hydrolase 1 OS=Homo sapiens GN=NCEH1	0	15.932	28	5	1	1	275	31.1	6.68					5.58	7.53	5.54	5.04	7.95	9.24	2.77						2	3	2	2	3	3	1						2	3	2	2	2	3	1			Pf07859
High	P22392-2	Isoform 3 of Nucleoside diphosphate kinase B OS=Homo sapiens GN=NME2	0	29.562	43	6	2	1	267	30.1	8.92	4.44	2.29		0	6.49	9.34	2.78	5.68	9.1	4.9	0	7.68	2	2		1	3	3	3	3	5	3	1	4	2	2		1	3	3	2	2	3	2	1	2	lipid	Pf00334
High	Q9BUP3-3	Isoform 3 of Oxidoreductase HTATIP2 OS=Homo sapiens GN=HTATIP2 {ECO:0000312|HGNC:HGNC:16637}	0	25.282	32	9	9	1	276	30.1	8.38			3.07	2.78	4.51	1.84	2.01	2.02	8.9	13.38	8.19	18.28			1	1	2	1	1	1	4	5	3	7			1	1	2	1	1	1	4	5	3	6		Pf01118, Pf03435, Pf13460
High	O95302-3	Isoform 3 of Peptidyl-prolyl cis-trans isomerase FKBP9 OS=Homo sapiens GN=FKBP9	0	11.292	7	4	4	1	623	69.1	5.31									7.39	6.79	5.08	9.29									3	3	2	3									3	2	2	2		Pf00254, Pf13499
High	P05155-3	Isoform 3 of Plasma protease C1 inhibitor OS=Homo sapiens GN=SERPING1	0	8.948	8	4	4	1	505	55.7	6.4	7.25	2.04		2.22	0		2.73		2.39				3	1		2	1		1		1				3	1		2	1		1		1					Pf00079
High	Q15366-3	Isoform 3 of Poly(rC)-binding protein 2 OS=Homo sapiens GN=PCBP2	0	46.078	40	10	6	1	362	38.2	6.79	29.07	19.69	29.16	24.21	16.46	14.94	17.99	22.49	12.96	7.89	2.58	5.38	9	6	9	7	6	5	7	7	5	3	1	2	7	5	6	4	4	5	6	5	4	3	1	2		Pf00013, Pf13014
High	Q13310-3	Isoform 3 of Polyadenylate-binding protein 4 OS=Homo sapiens GN=PABPC4	0	67.151	33	19	11	1	660	72.3	9.35	16.05	16.7	31.18	22.45	20.4	17.15	36.47	37.55	21.39	17	14.36	19.31	6	5	10	9	7	5	11	15	7	6	4	6	6	5	8	7	7	5	9	11	6	6	2	3		Pf00076, Pf00658, Pf13893, Pf14259
High	P26599-3	Isoform 3 of Polypyrimidine tract-binding protein 1 OS=Homo sapiens GN=PTBP1	0	93.638	44	17	15	1	557	59.6	9.16	29.63	33.47	8.91	6.83	22.25	14.93	99.63	104.8	5.05	9.31	2.75	2.55	12	14	6	5	10	6	31	33	2	4	1	1	9	10	5	4	8	6	13	13	2	3	1	1		Pf00076, Pf13893, Pf14259
High	P55735-3	Isoform 3 of Protein SEC13 homolog {ECO:0000305} OS=Homo sapiens GN=SEC13	0	7.201	9	2	2	1	368	40.7	5.85						2.14	3.66		3.37	7.52								1	1		1	2								1	1		1	1				Pf00400
High	Q969M3-3	Isoform 3 of Protein YIPF5 OS=Homo sapiens GN=YIPF5	0	7.261	8	2	2	1	265	29.1	4.46	4.25	2.63		6.13	4.69	2.39	1.78	1.94	4.71	2.09	1.71	2.52	2	1		2	2	1	1	1	2	1	1	1	2	1		1	2	1	1	1	2	1	1	1		Pf01694, Pf04893
High	P32322-3	Isoform 3 of Pyrroline-5-carboxylate reductase 1, mitochondrial OS=Homo sapiens GN=PYCR1	0	81.203	41	10	9	1	346	36	7.61			9.24	9.56	28.27	32.44	21.5	34.39	21.07	28.7	24.35	25.18			4	3	11	13	9	13	7	10	7	7			2	2	7	8	7	8	5	6	6	5		Pf01210, Pf03807, Pf14748
High	Q9P2E9-1	Isoform 3 of Ribosome-binding protein 1 OS=Homo sapiens GN=RRBP1	0	485.087	54	76	3	1	1410	152.4	8.6	172.88	156.58	179.96	204.69	238.37	243.13	249.65	246.5	331.41	352.51	447.17	483.21	52	49	53	61	72	75	77	76	103	109	131	142	40	36	37	41	53	50	52	53	58	61	59	62		Pf03276, Pf04156, Pf05104, Pf09606, Pf12128, Pf13779
High	Q15424-3	Isoform 3 of Scaffold attachment factor B1 OS=Homo sapiens GN=SAFB	0	68.516	18	16	8	1	917	102.8	5.49	24.1	24.64	9.11	11.1	28.12	18.89	52.63	58.42					8	8	3	4	9	6	18	19					6	7	2	3	7	5	14	14						Pf00076, Pf02037, Pf13893, Pf14259
High	P67812-3	Isoform 3 of Signal peptidase complex catalytic subunit SEC11A OS=Homo sapiens GN=SEC11A	0	11.465	15	3	3	1	185	21.4	9.42	2.63	5.72	2.53		6.11	7.84	9.32	8.98	10.14	13.46	5.95	11.26	1	2	1		2	3	3	3	3	4	2	4	1	2	1		2	3	3	3	3	3	1	3		Pf00717
High	P13637-3	Isoform 3 of Sodium/potassium-transporting ATPase subunit alpha-3 OS=Homo sapiens GN=ATP1A3	0	94.733	20	17	1	1	1026	113	5.38	30.28	29.54	36.76	38.79	50.52	62.58	64.95	52.39	28.21	40.4	69.44	90.85	8	8	10	11	14	22	20	16	10	13	21	29	7	7	6	7	10	14	13	11	8	10	12	13	lipid	Pf00122, Pf00689, Pf00690, Pf00702, Pf08282, Pf12710, Pf13246
High	Q9NUQ6-3	Isoform 3 of SPATS2-like protein OS=Homo sapiens GN=SPATS2L	0	32.923	17	7	7	1	588	65.1	9.66	7.31	5.63	5.8	8.31	2.1		2.39	2.4	8.9	14.13	14.85	9.48	4	3	3	3	1		1	1	4	5	5	4	3	2	2	3	1		1	1	3	3	4	3		Pf07139
High	Q96BZ9-3	Isoform 3 of TBC1 domain family member 20 OS=Homo sapiens GN=TBC1D20	0.008	3.419	2	1	1	1	428	48.4	7.18											3.37												1												1			Pf00566
High	P49848-3	Isoform 3 of Transcription initiation factor TFIID subunit 6 OS=Homo sapiens GN=TAF6	0	26.716	14	8	8	1	714	76.9	8.92	21.71	14.9	3.04	3.01									8	7	1	1									7	6	1	1										Pf02969, Pf07571
High	Q13428-3	Isoform 3 of Treacle protein OS=Homo sapiens GN=TCOF1	0	63.373	16	19	19	1	1489	152.1	9.04	59.86	63	2.05	2.81	6.14	2.27							18	20	1	1	2	1							15	17	1	1	1	1								Pf03546
High	P55327-3	Isoform 3 of Tumor protein D52 OS=Homo sapiens GN=TPD52	0	7.629	17	2	2	1	248	26.4	6.34		3.28				3.05	3.03	3.26						1				1	1	1						1				1	1	1						Pf04201
High	Q9ULQ1-3	Isoform 3 of Two pore calcium channel protein 1 OS=Homo sapiens GN=TPCN1	0.003	6.404	2	1	1	1	888	101.7	7.15	3.32	3.49	2.86	2.74	2.95								1	1	1	1	1								1	1	1	1	1									Pf00520
High	P49748-3	Isoform 3 of Very long-chain specific acyl-CoA dehydrogenase, mitochondrial OS=Homo sapiens GN=ACADVL	0	94.235	39	20	20	1	678	72.9	8.75			9.67	13.31	24.16	22.66	20.84	12.89	57.09	55.96	36.13	32.6			3	5	8	8	7	4	17	18	12	10			2	4	6	7	7	4	15	15	7	9	lipid	Pf00441, Pf02770, Pf02771, Pf08028
High	Q12981-1	Isoform 3 of Vesicle transport protein SEC20 OS=Homo sapiens GN=BNIP1	0	10.287	15	3	3	1	271	31.1	8.91									2.16	7.92	9.53										1	2	3										1	1	2			Pf03908
High	P02774-3	Isoform 3 of Vitamin D-binding protein OS=Homo sapiens GN=GC	0	20.824	15	6	6	1	493	55.1	5.74	10.62	7.4	12.5	14.44					9.12	15.12	9.05	19.64	3	2	3	4					2	4	2	5	3	2	2	3					2	3	1	3	lipid	Pf00273, Pf09164
High	Q93050-3	Isoform 3 of V-type proton ATPase 116 kDa subunit a isoform 1 OS=Homo sapiens GN=ATP6V0A1	0	30.111	15	9	9	1	838	96.5	6.64	15.52	12.84	8.07	5.96	11.92	6.54	5.41	10.3					6	5	3	2	4	3	2	3					6	5	3	2	4	2	2	3						Pf01496
High	Q8N983-4	Isoform 4 of 39S ribosomal protein L43, mitochondrial OS=Homo sapiens GN=MRPL43	0	7.978	22	3	3	1	159	17.8	9.88			1.94	1.93					2.28	3.11	9.26	4.88			1	1					1	1	3	2			1	1					1	1	2	1		Pf05047
High	P62847-4	Isoform 4 of 40S ribosomal protein S24 OS=Homo sapiens GN=RPS24	0	17.348	16	5	5	1	289	32.4	10.15	3.25			2.04	3.18		2.37		5.18	9.06			1			1	1		1		2	3			1			1	1		1		2	3				Pf01282
High	P08195-4	Isoform 4 of 4F2 cell-surface antigen heavy chain OS=Homo sapiens GN=SLC3A2	0	128.723	39	24	24	1	661	71.1	4.97	36.23	32.36	29.96	27.43	52.56	57.35	50.39	42.3	59.16	49.88	65.73	56.34	12	11	9	10	17	18	18	15	19	16	21	20	7	9	8	8	14	16	15	13	13	13	14	15		Pf00128
High	Q9Y305-4	Isoform 4 of Acyl-coenzyme A thioesterase 9, mitochondrial OS=Homo sapiens GN=ACOT9	0	17.263	16	6	6	1	448	50.8	8.53									12.97	8.37	7.24	2.86									5	3	3	1									5	3	3	1		Pf03061
High	P12814-4	Isoform 4 of Alpha-actinin-1 OS=Homo sapiens GN=ACTN1	0	69.706	20	17	2	1	930	107.1	5.58			6.31	4.27	21.45	30.61	36.76	36.18	18.07	29.59	29.49	32.66			3	3	8	10	13	14	7	10	9	12			3	3	7	7	12	13	6	9	6	10		Pf00307, Pf00435, Pf08726, Pf11971, Pf13499, Pf13833
High	P52594-4	Isoform 4 of Arf-GAP domain and FG repeat-containing protein 1 OS=Homo sapiens GN=AGFG1	0.004	4.424	4	1	1	1	584	60.7	8.56	2.82	2.77											1	1											1	1												Pf01412
High	O43491-4	Isoform 4 of Band 4.1-like protein 2 OS=Homo sapiens GN=EPB41L2	0	89.757	33	23	1	1	852	95.5	5.77	3.22		3.15	3.27	19.97	41.56	35.26	38.92	49.56	40.39	37.03	38.74	1		1	1	6	12	10	11	16	12	12	12	1		1	1	6	9	7	9	11	10	10	10		Pf00373, Pf05902, Pf08736, Pf09379, Pf09380
High	O43852-4	Isoform 4 of Calumenin OS=Homo sapiens GN=CALU	0	165.962	65	19	3	1	323	38.1	4.58	42.98	32.16	36.05	37.52	114.84	113.05	92.63	88.2	123.54	116.35	89.63	105.14	14	11	13	14	31	32	27	25	35	31	25	29	8	7	7	8	13	14	12	12	16	15	13	13		Pf13499
High	Q92879-4	Isoform 4 of CUGBP Elav-like family member 1 OS=Homo sapiens GN=CELF1	0.003	5.978	4	2	2	1	512	55	8.38	5.23	2.05		1.94				1.9					2	1		1				1					2	1		1				1						Pf00076, Pf13893, Pf14259
High	P11388-4	Isoform 4 of DNA topoisomerase 2-alpha OS=Homo sapiens GN=TOP2A	0	46.069	11	15	11	1	1612	182.6	8.63					12.9	15.46	34.18	29.13		2.96							5	6	13	12		1							5	6	12	12		1				Pf00204, Pf00521, Pf01751, Pf02518, Pf08070
High	P55265-4	Isoform 4 of Double-stranded RNA-specific adenosine deaminase OS=Homo sapiens GN=ADAR	0	58.257	18	18	18	1	1269	140.7	8.56	17.2	24.75	17.05	24.17		8.31	21.79	17.88					7	8	5	8		3	9	6					7	7	3	7		3	9	6						Pf00035, Pf02137, Pf02295
High	O60313-10	Isoform 4 of Dynamin-like 120 kDa protein, mitochondrial OS=Homo sapiens GN=OPA1	0	12.146	4	4	4	1	1015	117.7	7.77						1.81	1.69	0	6.7			2.12						1	1	1	3			1						1	1	1	2			1	PA related;lipid	Pf00350, Pf01926
High	P11532-1	Isoform 4 of Dystrophin OS=Homo sapiens GN=DMD	0.003	5.429	1	3	3	1	3685	426.5	5.88									1.7	2.02		2.22									1	1		1									1	1		1		Pf00307, Pf00397, Pf00435, Pf00569, Pf09068, Pf09069, Pf11971, Pf12761, Pf13166
High	Q9C0E8-4	Isoform 4 of Endoplasmic reticulum junction formation protein lunapark {ECO:0000305} OS=Homo sapiens GN=LNPK {ECO:0000312|HGNC:HGNC:21610}	0	20.201	17	6	6	1	459	50.8	5.08										22.65	25.63	19.6										7	8	7										4	4	4		Pf10058
High	Q8N6C5-4	Isoform 4 of Immunoglobulin superfamily member 1 OS=Homo sapiens GN=IGSF1	0	18.669	5	5	5	1	1341	149.3	5.9					3.82	3.88			7.02	10.24	10.31	9.79					1	1			2	3	4	3					1	1			2	3	4	3		Pf00047, Pf07679, Pf13895, Pf13927
High	Q70UQ0-4	Isoform 4 of Inhibitor of nuclear factor kappa-B kinase-interacting protein OS=Homo sapiens GN=IKBIP	0	46.326	37	14	10	1	377	43.1	4.92	3.47	3.77	10.43	8.72	9.14	11.62	3.85	3.73	25.68	31.29	23.26	25.7	1	1	4	3	3	4	1	1	8	10	8	8	1	1	4	3	3	3	1	1	8	9	8	8		Pf10146, Pf12128, Pf13166
High	Q9NPH3-5	Isoform 4 of Interleukin-1 receptor accessory protein OS=Homo sapiens GN=IL1RAP	0.003	4.469	3	2	2	1	687	78.6	7.12											6.77												3												2			Pf01582, Pf13676, Pf13895, Pf13927
High	Q71RC2-4	Isoform 4 of La-related protein 4 OS=Homo sapiens GN=LARP4	0	8.169	8	4	4	1	730	81.2	6.61								2.26	10.87			2.2								1	4			1								1	4			1		Pf05383, Pf14259
High	Q16891-4	Isoform 4 of MICOS complex subunit MIC60 OS=Homo sapiens GN=IMMT	0	112.044	45	30	1	1	757	83.5	6.57	4.55	8.62	19.86	18.3	35.76	41.39	30.79	27.18	44.5	52.56	54.94	64.5	2	3	7	6	15	16	11	12	18	22	24	23	2	2	5	4	14	15	11	12	17	19	16	16		Pf09731
High	P35580-4	Isoform 4 of Myosin-10 OS=Homo sapiens GN=MYH10	0	27.157	4	6	1	1	2007	232.4	5.55					9.63			5.81	26.36	17.22	12	19.52					2			2	6	4	4	6					1			2	3	3	4	5		Pf00063, Pf00769, Pf01496, Pf01576, Pf02736, Pf04111, Pf05622, Pf05911, Pf06637, Pf07888, Pf09726, Pf12128, Pf13094, Pf13514
High	Q8IY17-4	Isoform 4 of Neuropathy target esterase OS=Homo sapiens GN=PNPLA6	0.008	3.454	3	1	1	1	1375	150.9	7.74									3.14												1												1					Pf00027, Pf01734
High	O95758-4	Isoform 4 of Polypyrimidine tract-binding protein 3 OS=Homo sapiens GN=PTBP3	0	12.752	5	3	1	1	558	60.4	9.19	9.5	6.2	2.3	6.78	5.18	4.28	6.66	6.14	5.05	6.58	2.75	2.55	4	3	2	4	3	2	3	4	2	3	1	1	3	2	2	3	2	2	2	2	2	2	1	1		Pf00076, Pf13893, Pf14259
High	Q6P4E1-4	Isoform 4 of Protein CASC4 OS=Homo sapiens GN=CASC4	0	32.238	26	8	8	1	436	49.5	5.29	18.52	13.65	2.14	13.99	9.52	19.83	13.99	19.66				0	6	5	2	5	4	7	5	6				1	4	3	1	3	3	5	3	4				1		Pf04156
High	P08559-4	Isoform 4 of Pyruvate dehydrogenase E1 component subunit alpha, somatic form, mitochondrial OS=Homo sapiens GN=PDHA1	0	68.734	46	16	16	1	428	47.5	8.54			9.23	2.5	23.79	23.3	23.16	33.16	32.55	28.22	24.93	20.46			3	1	9	9	9	12	14	11	9	8			2	1	9	8	8	10	10	9	7	6		Pf00676
High	P62070-4	Isoform 4 of Ras-related protein R-Ras2 OS=Homo sapiens GN=RRAS2	0	20.198	26	4	4	1	210	24.2	6.01					2.57	4.09		2.64	8.89	13.66	21.52	7.03					1	1		1	3	4	6	2					1	1		1	3	3	4	2		Pf00071, Pf08477
High	Q9NXE4-4	Isoform 4 of Sphingomyelin phosphodiesterase 4 OS=Homo sapiens GN=SMPD4	0.009	3.206	1	1	1	1	873	98.1	8.31									2.08	2.81											1	1											1	1			lipid	Pf14724
High	O95359-4	Isoform 4 of Transforming acidic coiled-coil-containing protein 2 OS=Homo sapiens GN=TACC2	0.003	4.854	1	2	1	1	2948	309.2	4.79					2.45					2.92							1					2							1					1				Pf01576, Pf02463, Pf04156, Pf05010, Pf05557, Pf05816, Pf06160, Pf07926, Pf08317, Pf09728, Pf09731, Pf10174, Pf12037, Pf12072, Pf12128, Pf13851, Pf13863, Pf13868, Pf15272, Pf15619
High	O43493-4	Isoform 4 of Trans-Golgi network integral membrane protein 2 OS=Homo sapiens GN=TGOLN2	0	59.863	39	14	1	1	379	39.5	5.59	39.95	42.52	30.6	28.47	22.27	24.04	25.09	26.12	3.94		2.75	2.72	13	14	11	9	7	7	8	8	1		1	1	11	12	8	9	6	6	7	6	1		1	1
High	P78381-4	Isoform 4 of UDP-galactose translocator OS=Homo sapiens GN=SLC35A2	0	11.511	10	2	2	1	421	44.1	9.72	6.84	13.15	2.28	2.21	2.41	6.11	4.64	2.4					2	3	1	1	1	2	2	1					2	2	1	1	1	2	2	1						Pf04142
High	O14617-5	Isoform 5 of AP-3 complex subunit delta-1 OS=Homo sapiens GN=AP3D1	0	7.199	3	3	3	1	1215	136.6	7.64			5.95	7.39											2	3											2	3										Pf01602, Pf06375
High	Q9ULG6-5	Isoform 5 of Cell cycle progression protein 1 OS=Homo sapiens GN=CCPG1	0.003	4.847	2	1	1	1	807	93.4	6.34									3												1												1
High	Q6UXH1-5	Isoform 5 of Cysteine-rich with EGF-like domain protein 2 OS=Homo sapiens GN=CRELD2	0	12.002	6	2	2	1	402	43.5	4.79									9.43	6.79	12.63	7.09									3	2	3	2									2	2	2	2		Pf07645, Pf11938
High	P35658-5	Isoform 5 of Nuclear pore complex protein Nup214 OS=Homo sapiens GN=NUP214	0.004	4.289	1	1	1	1	2093	215.3	7.69			2.74		3.08				3.5			3.83			1		1				1			1			1		1				1			1
High	Q5VST9-6	Isoform 5 of Obscurin OS=Homo sapiens GN=OBSCN	0.003	6.158	1	5	4	1	8483	924.4	5.97				1.88			4.39		0	1.88		1.85				1			2		1	1		1				1			2		1	1		1		Pf00041, Pf00047, Pf00069, Pf00169, Pf00621, Pf07654, Pf07679, Pf07686, Pf07714, Pf13895, Pf13927
High	O15027-5	Isoform 5 of Protein transport protein Sec16A OS=Homo sapiens GN=SEC16A	0	27.676	5	6	6	1	2201	235.6	5.67	5.49	3.06	8.08	4.25	8.31	5.62	6.01	13.11	5.08	4.33			2	1	3	2	3	2	2	4	2	2			2	1	3	2	3	2	1	3	2	2				Pf12931, Pf12932
High	P35241-5	Isoform 5 of Radixin OS=Homo sapiens GN=RDX	0	33.695	17	10	4	1	604	71	6.71	4.2	2.51			14.24	8.1	15.85	20.41	7.95	3.08	4.67		2	1			5	3	6	8	3	1	2		2	1			5	3	6	7	3	1	2			Pf00373, Pf00769, Pf09379, Pf09380
High	Q96PK6-5	Isoform 5 of RNA-binding protein 14 OS=Homo sapiens GN=RBM14	0	12.581	13	3	2	1	339	37	8.48	6.99	11.2		3.51			2.58	2.47					2	3		1			1	2					2	2		1			1	1						Pf00076, Pf00098, Pf13893, Pf14259
High	Q01844-5	Isoform 5 of RNA-binding protein EWS OS=Homo sapiens GN=EWSR1	0	77.727	18	9	9	1	661	68.9	9.29	94.55	79.93	50.24	49.66	41	51.4	41.15	58.44	10.2	15.42	3.11	3	23	21	13	14	12	16	12	17	3	5	1	1	8	8	7	7	8	9	9	9	2	4	1	1		Pf00076, Pf00641, Pf14259
High	Q15637-5	Isoform 5 of Splicing factor 1 OS=Homo sapiens GN=SF1	0	15.023	9	5	5	1	673	71.7	9.58	2.81	2.39			2.4	3.56	12.57	14.04					1	1			1	1	4	5					1	1			1	1	3	3					lipid	Pf00013, Pf00098, Pf13014
High	Q14157-5	Isoform 5 of Ubiquitin-associated protein 2-like OS=Homo sapiens GN=UBAP2L	0	26.761	10	7	7	1	1104	116.6	7.02	5.5	10.28	9.11	16.92							6.85	6.16	2	3	3	5							2	3	2	2	3	4							2	2		Pf00627, Pf12478, Pf14555
High	Q9BUV8-5	Isoform 5 of Uncharacterized protein C20orf24 OS=Homo sapiens GN=C20orf24	0.003	6.364	15	3	3	1	143	15.9	5.22						1.72	1.64	0	8.77			1.62						1	1	1	3			1						1	1	1	3			1		Pf07019
High	O95490-6	Isoform 6 of Adhesion G protein-coupled receptor L2 {ECO:0000303|PubMed:25713288} OS=Homo sapiens GN=ADGRL2 {ECO:0000312|HGNC:HGNC:18582}	0	12.363	3	3	3	1	1474	165	6.34					5.87	2.72			9.91		2.26	2.55					2	1			3		1	1					1	1			3		1	1		Pf00002, Pf01825, Pf02140, Pf02191, Pf02354, Pf02793, Pf12003
High	A0FGR8-6	Isoform 6 of Extended synaptotagmin-2 OS=Homo sapiens GN=ESYT2	0	14.983	6	3	3	1	942	104.6	9.33									11.89	5.78		2.95									3	2		1									2	2		1	lipid	Pf00168
High	Q06787-1	Isoform 6 of Synaptic functional regulator FMR1 {ECO:0000305} OS=Homo sapiens GN=FMR1 {ECO:0000312|HGNC:HGNC:3775}	0	9.605	5	3	3	1	632	71.1	7.42			2.84	5.52					1.62	1.81	0				1	3					1	1	1				1	3					1	1	1			Pf00013, Pf05641, Pf12235, Pf13014
High	P98194-7	Isoform 7 of Calcium-transporting ATPase type 2C member 1 OS=Homo sapiens GN=ATP2C1	0	70.635	26	16	16	1	973	107.1	6.86	21.76	17.55	20.13	17.97	33.17	23.37	9.61	12.43					7	6	6	6	10	7	3	4					7	6	5	5	7	7	3	3						Pf00122, Pf00689, Pf00690, Pf00702, Pf08282, Pf12710, Pf13246
High	P78310-7	Isoform 7 of Coxsackievirus and adenovirus receptor OS=Homo sapiens GN=CXADR	0	26.871	43	10	1	1	324	35.5	7.3	3.06	3.64	3.19	8.81	12.93	11.87	5.66	17.5	13.49	7.07	5.49	10.5	1	1	1	3	4	4	2	6	6	3	2	4	1	1	1	3	3	4	2	6	5	3	2	4		Pf07679, Pf07686
High	Q12906-7	Isoform 7 of Interleukin enhancer-binding factor 3 OS=Homo sapiens GN=ILF3	0	128.561	47	32	1	1	898	95.7	8.81	66.71	43.46	59.82	63.63	35.01	21.06	87.15	83.26	7.24	2.59			27	17	20	25	15	9	31	29	3	1			19	15	16	18	13	8	24	22	3	1				Pf00035, Pf07528, Pf14709
High	Q13438-7	Isoform 7 of Protein OS-9 OS=Homo sapiens GN=OS9	0	20.183	16	7	7	1	613	69.3	4.82					2.19			4.26	14.09	7.76	5.52	6.05					1			1	5	4	2	2					1			1	5	4	2	2		Pf07915
High	Q9Y520-7	Isoform 7 of Protein PRRC2C OS=Homo sapiens GN=PRRC2C	0	15.971	2	2	2	1	2898	316.9	9.13	2.37	2.34	3.01	7.39	3.2	3.02	3.44	2.77	9.6	7.49	3.07	7.17	1	1	1	2	1	1	1	1	3	2	1	2	1	1	1	2	1	1	1	1	1	1	1	2		Pf07001
High	Q9Y6M7-7	Isoform 7 of Sodium bicarbonate cotransporter 3 OS=Homo sapiens GN=SLC4A7	0	31.502	10	9	9	1	1259	140.7	6.62					7.46	7.62	12.52	2.71	2.35	0	5.32	11.54					6	3	5	2	2	1	3	4					5	3	4	2	2	1	3	4		Pf00359, Pf00955, Pf07565
High	Q9UDY2-7	Isoform 7 of Tight junction protein ZO-2 OS=Homo sapiens GN=TJP2	0	10.269	5	4	4	1	1221	137.3	8.05									3.1		5.12	6.96									1		2	3									1		2	3		Pf00595, Pf00625, Pf07653, Pf13180
High	O43399-7	Isoform 7 of Tumor protein D54 OS=Homo sapiens GN=TPD52L2	0	58.674	62	11	11	1	229	24.8	6.42	6.66	19.98	14.89	10.3	30.95	31.43	30.02	28.93	7.5	26.38	1.99	7	2	6	4	3	9	9	8	8	3	9	1	3	2	5	3	2	7	9	8	7	3	7	1	3		Pf04201
High	O75369-8	Isoform 8 of Filamin-B OS=Homo sapiens GN=FLNB	0	18.211	3	6	6	1	2633	281.5	5.71								2.6		3.23	0	9.77								1		1	1	3								1		1	1	3		Pf00307, Pf00630
High	Q04637-9	Isoform 9 of Eukaryotic translation initiation factor 4 gamma 1 OS=Homo sapiens GN=EIF4G1	0	13.758	3	3	3	1	1606	176.1	5.34							6.46	6.34	5.95	9.34	9.96	2.49							2	2	2	3	3	1							1	1	1	2	2	1		Pf00566, Pf02020, Pf02847, Pf02854
High	P04920-1	Isoform A of Anion exchange protein 2 OS=Homo sapiens GN=SLC4A2	0	18.078	6	4	4	1	1241	136.9	6.29									3.28		5.5	10.49									1		2	3									1		2	3		Pf00955, Pf07565
High	Q10567-1	Isoform A of AP-1 complex subunit beta-1 OS=Homo sapiens GN=AP1B1	0	34.306	13	11	5	1	949	104.6	5.06	19.11	13.41	1.64	7.55	4.76	4.86	7.79	5.62	5.44	2.9	2.5	1.73	8	5	1	4	2	2	3	2	2	1	1	1	7	4	1	4	2	2	3	2	2	1	1	1		Pf01602, Pf02883, Pf09066, Pf12717, Pf13646
High	O95782-1	Isoform A of AP-2 complex subunit alpha-1 OS=Homo sapiens GN=AP2A1	0	18.398	9	8	7	1	977	107.5	7.03	12.34	11.01	2.33		9	5.39	1.87	1.92			0	4.99	5	5	1		4	2	1	1			1	2	5	5	1		4	2	1	1			1	2		Pf01602, Pf02296, Pf02883, Pf13646
High	O15382-1	Isoform A of Branched-chain-amino-acid aminotransferase, mitochondrial OS=Homo sapiens GN=BCAT2	0	14.512	12	4	4	1	392	44.3	8.65					4.8	2.94	3.64	5.18	8.96	11.75	8.63	9.31					2	1	1	2	3	4	3	3					2	1	1	2	3	4	2	2		Pf01063
High	Q9HD20-1	Isoform A of Manganese-transporting ATPase 13A1 OS=Homo sapiens GN=ATP13A1	0	86.803	25	24	24	1	1204	132.9	8.13	2.42	1.75	7.72	2.22	10.69	16.69	14.94	15.58	43.31	52	29.92	34.02	1	1	3	1	4	6	5	6	18	18	12	12	1	1	3	1	4	5	4	5	17	17	10	11		Pf00122, Pf00702, Pf12710, Pf13246
High	P15529-1	Isoform A of Membrane cofactor protein OS=Homo sapiens GN=CD46	0	15.688	11	5	2	1	392	43.7	6.74					2.59	4.32		2.81	7.97	4.07	9.04	10.34					1	2		1	4	2	3	4					1	2		1	4	2	3	4		Pf00084
High	Q9BU61-1	Isoform a of NADH dehydrogenase [ubiquinone] 1 alpha subcomplex assembly factor 3 OS=Homo sapiens GN=NDUFAF3	0	8.575	24	3	3	1	184	20.3	8.22					5.43	2.32	0	4.96	3.09	2.23	1.77						2	1	1	2	1	1	1						2	1	1	2	1	1	1			Pf04430
High	Q9UNP9-1	Isoform A of Peptidyl-prolyl cis-trans isomerase E OS=Homo sapiens GN=PPIE	0	27.565	39	9	8	1	301	33.4	5.6	15.13	19.92	24.37	7.42	10.33	13.35	9.28	13.7	2.43	2.15	2.03	2.05	5	8	7	2	4	5	3	5	1	1	1	1	3	6	3	1	3	4	3	4	1	1	1	1		Pf00076, Pf00160, Pf13893, Pf14259
High	P02545-1	Isoform A of Prelamin-A/C OS=Homo sapiens GN=LMNA	0	21.986	10	5	5	1	664	74.1	7.02					4.04	4.55	16.01	9.79	6.27	6.26	4.17						1	1	5	4	3	2	1						1	1	4	3	2	2	1			Pf00038, Pf00932
High	Q9UN86-1	Isoform A of Ras GTPase-activating protein-binding protein 2 OS=Homo sapiens GN=G3BP2	0	31.296	23	8	8	1	482	54.1	5.55	16.68	13.93	3.23	7.55		5.42	9.07	5.6	5.93	7	8.82	9.73	5	4	1	3		2	3	2	2	3	4	3	4	3	1	3		1	2	2	1	2	3	2		Pf00076, Pf02136, Pf14259
High	O14662-2	Isoform A of Syntaxin-16 OS=Homo sapiens GN=STX16	0	19.56	19	5	1	1	304	34.8	6.2	9.74	4.6		9.34	2.68	2.41	2.52	5.98					3	2		3	1	1	1	2					3	2		3	1	1	1	2					membrane	Pf00804, Pf05739
High	Q13277-1	Isoform A of Syntaxin-3 OS=Homo sapiens GN=STX3	0	11.763	17	5	5	1	289	33.1	5.44	1.96										8.5	3.36	1										3	1	1										3	1	membrane ;lipid	Pf00804, Pf02485, Pf05739
High	P09651-1	Isoform A1-B of Heterogeneous nuclear ribonucleoprotein A1 OS=Homo sapiens GN=HNRNPA1	0	117.333	49	18	14	1	372	38.7	9.13	31.97	37.83	47.34	39.16	21.69	38.88	92.78	108.13	20.56	12.38	18.38	15.51	12	15	19	15	8	13	33	38	8	4	6	5	9	10	13	12	7	9	14	15	7	4	5	4		Pf00076, Pf13893, Pf14259
High	P42166-1	Isoform Alpha of Lamina-associated polypeptide 2, isoform alpha OS=Homo sapiens GN=TMPO	0	186.195	68	31	23	1	694	75.4	7.66	98.38	85.76	58.05	54.43	141.55	152.49	172.53	127.22	26.39	26.07	22.55	19.24	33	26	18	16	43	49	50	39	10	8	7	6	21	18	13	12	25	27	26	26	9	8	6	5		Pf03020, Pf08198, Pf11560
High	Q92692-2	Isoform Alpha of Nectin-2 OS=Homo sapiens GN=NECTIN2 {ECO:0000312|HGNC:HGNC:9707}	0	26.533	15	6	1	1	479	51.3	5.11			2.19	2.26	5.76	5.23	12.71	8.15	2.44	2.14	16.73	5			1	1	2	2	5	3	1	1	6	2			1	1	2	2	5	3	1	1	5	2	membrane	Pf08205, Pf13927
High	P15151-1	Isoform Alpha of Poliovirus receptor OS=Homo sapiens GN=PVR	0	35.311	18	6	6	1	417	45.3	6.52	5.59	5.39	3.07	2.49	5.47	5.28	2.58	4.45	19.18	15.05	9.18	7.33	2	2	1	1	3	2	1	2	5	4	5	3	2	2	1	1	3	2	1	2	4	4	3	2		Pf00047, Pf08205
High	P23229-1	Isoform Alpha-6X1X2B of Integrin alpha-6 OS=Homo sapiens GN=ITGA6	0	58.178	15	13	13	1	1130	126.5	6.61	5.23	8.38	13.41	8.5	6.13	13.19	8.71	7.17	26.54	31.88	38.64	36.34	2	4	6	3	2	4	3	2	10	11	12	11	2	3	4	2	1	2	2	1	8	9	9	9		Pf01839, Pf08441, Pf13517
High	P06733-1	Isoform alpha-enolase of Alpha-enolase OS=Homo sapiens GN=ENO1	0	42.073	25	8	8	1	434	47.1	7.39	7.53	3.03	6.03	5.3	19.68	9.33	11.95	9.28	15.8	20.69	4.71	9.86	3	1	2	2	6	4	6	3	5	6	2	3	3	1	2	2	4	4	5	3	4	4	2	3		Pf00113, Pf03952, Pf13378
High	P05067-1	Isoform APP770 of Amyloid-beta A4 protein OS=Homo sapiens GN=APP	0	57.814	21	14	13	1	770	86.9	4.82	25.77	24.78	14.61	16.6	22.65	29.42	26.56	27.23		3.75	16.09	11.12	8	7	5	6	8	9	9	9		1	5	4	8	6	5	5	7	7	8	8		1	5	4	lipid	Pf00014, Pf02177, Pf03494, Pf03938, Pf10515, Pf11740, Pf12924, Pf12925, Pf13868, Pf15463
High	Q07955-1	Isoform ASF-1 of Serine/arginine-rich splicing factor 1 OS=Homo sapiens GN=SRSF1	0	48.586	44	10	10	1	248	27.7	10.36	23.55	22.65	12.92	16.87	52.09	35.87	57.7	56.86	5.44			2.31	8	8	5	7	18	13	19	19	2			1	7	8	5	7	10	10	10	10	2			1		Pf00076, Pf13893, Pf14259
High	P42892-1	Isoform B of Endothelin-converting enzyme 1 OS=Homo sapiens GN=ECE1	0	42.132	17	10	10	1	770	87.1	5.88	8.28	10.54	5.19	3.84	17.04	16.66	25.38	21.3	11.68	2.13	7.15		3	4	2	1	6	5	7	6	3	1	2		2	4	2	1	6	2	5	3	2	1	1			Pf01431, Pf05649
High	O14653-2	Isoform B of Golgi SNAP receptor complex member 2 OS=Homo sapiens GN=GOSR2	0	16.678	18	3	3	1	213	24.6	8.47					7.01	10.96		0		3.04							3	5		1		1							2	3		1		1				Pf12352
High	O43837-1	Isoform B of Isocitrate dehydrogenase [NAD] subunit beta, mitochondrial OS=Homo sapiens GN=IDH3B	0	29.299	28	7	7	1	385	42.2	8.46							3.7	3.68	15.99	16.7	7.15	9.52							1	1	5	6	2	3							1	1	4	5	1	2		Pf00180
High	P15529-2	Isoform B of Membrane cofactor protein OS=Homo sapiens GN=CD46	0	14.435	11	4	1	1	399	44.2	6.9			3.84	3.96	3.48			2.81	9.76	5.83	9.87	11.81			1	1	1			1	4	2	3	4			1	1	1			1	4	2	3	4		Pf00084
High	Q00325-2	Isoform B of Phosphate carrier protein, mitochondrial OS=Homo sapiens GN=SLC25A3	0	101.329	51	16	16	1	361	39.9	9.36	17.6	18.88	19.74	20.46	73.66	58.16	62.29	53.69	111.88	114.69	143.04	150.85	9	8	10	11	29	23	24	22	42	43	51	55	8	6	7	6	14	14	12	14	14	14	14	15		Pf00153
High	P63000-2	Isoform B of Ras-related C3 botulinum toxin substrate 1 OS=Homo sapiens GN=RAC1	0	28.676	37	8	7	1	211	23.5	8.63	17.67	7.55	13.65	7.74	16.29	16.03	15.51	18.25	17.94	18.53	18.1	19.27	7	3	5	4	6	6	6	7	7	8	7	9	6	3	4	4	5	6	6	5	6	6	5	5		Pf00071, Pf08477
High	P22626-1	Isoform B1 of Heterogeneous nuclear ribonucleoproteins A2/B1 OS=Homo sapiens GN=HNRNPA2B1	0	147.65	53	22	18	1	353	37.4	8.95	53.68	52.02	63.77	57.12	36.09	48.26	110.1	125.26	25.09	30.19	18.98	15.51	17	20	20	19	13	17	32	38	8	9	5	4	13	13	13	13	12	14	17	18	7	8	4	3		Pf00076, Pf13893, Pf14259
High	P42167-1	Isoform Beta of Lamina-associated polypeptide 2, isoforms beta/gamma OS=Homo sapiens GN=TMPO	0	74.04	33	10	2	1	454	50.6	9.38	24.78	19.74	43.78	34.11	52.8	33.49	67.74	40.95	29.17	27.36	27.64	23.98	8	7	12	9	16	10	18	12	9	8	8	7	6	6	7	6	7	7	8	8	7	7	6	5		Pf03020, Pf08198
High	Q13033-1	Isoform Beta of Striatin-3 OS=Homo sapiens GN=STRN3	0	6.573	3	2	2	1	797	87.2	5.36				4.83							6.14	3.26				2							2	1				2							1	1		Pf00400, Pf08232
High	Q02880-1	Isoform Beta-2 of DNA topoisomerase 2-beta OS=Homo sapiens GN=TOP2B	0	24.443	6	9	5	1	1626	183.2	8					2.03		22.04	19.45		0							1		9	8		1							1		8	7		1				Pf00204, Pf00521, Pf01751, Pf02518, Pf08070, Pf13589
High	P09497-1	Isoform Brain of Clathrin light chain B OS=Homo sapiens GN=CLTB	0.003	5.261	8	2	2	1	229	25.2	4.64		2.46	3.13	3.18								2.74		1	1	1								1		1	1	1								1		Pf01086
High	Q9Y2G5-3	Isoform C of GDP-fucose protein O-fucosyltransferase 2 OS=Homo sapiens GN=POFUT2	0	8.929	6	2	2	1	429	49.9	6.6									6.15	8.85	3.23	2.98									2	3	1	1									2	2	1	1		Pf10250
High	P07910-2	Isoform C1 of Heterogeneous nuclear ribonucleoproteins C1/C2 OS=Homo sapiens GN=HNRNPC	0	182.532	71	25	2	1	293	32.3	5.08	119.64	114.4	134.99	141.05	87.51	86.55	169.6	147.08	4.28	6.67	4.18	4.01	36	35	40	41	32	28	54	48	1	2	1	1	19	19	17	15	13	13	16	15	1	2	1	1		Pf00076, Pf13893, Pf14259
High	P07910-1	Isoform C2 of Heterogeneous nuclear ribonucleoproteins C1/C2 OS=Homo sapiens GN=HNRNPC	0	177.771	71	24	1	1	306	33.7	5.08	119.64	114.4	110.75	103.57	87.51	86.55	154.43	138.18	4.28	6.67	4.18	4.01	36	35	35	32	32	28	51	46	1	2	1	1	19	19	17	13	13	13	15	15	1	2	1	1		Pf00076, Pf13893, Pf14259
High	P09543-1	Isoform CNPII of 2',3'-cyclic-nucleotide 3'-phosphodiesterase OS=Homo sapiens GN=CNP	0	13.76	10	3	3	1	421	47.5	9.07							3.27		10.01	13.69	9.87	6.7							1		3	4	3	2							1		2	2	2	1		Pf01591, Pf05881, Pf08302, Pf13207, Pf13671
High	P54136-1	Isoform Complexed of Arginine--tRNA ligase, cytoplasmic OS=Homo sapiens GN=RARS	0	24.193	14	7	7	1	660	75.3	6.68	2.77		2.84	6.48		2.35	4.62	2.11	16.68	19.26	3.95	13.7	1		1	2		1	2	1	5	6	1	4	1		1	1		1	2	1	4	5	1	2		Pf00750, Pf03485, Pf05746
High	P23142-1	Isoform D of Fibulin-1 OS=Homo sapiens GN=FBLN1	0.003	4.606	2	1	1	1	703	77.2	5.22			3.49	3.81											1	1											1	1										Pf01821, Pf07645, Pf12662, Pf14670
High	P20020-1	Isoform D of Plasma membrane calcium-transporting ATPase 1 OS=Homo sapiens GN=ATP2B1	0	155.111	31	31	16	1	1258	138.7	6.04	2.48	7.68	9.84	12.73	35.52	43.86	38.6	40.77	79.84	75.88	75.89	79.13	1	3	3	4	13	15	14	14	25	26	22	25	1	3	3	4	10	14	12	12	19	22	15	17		Pf00122, Pf00689, Pf00690, Pf00702, Pf08282, Pf12424, Pf12710, Pf13246
High	P18583-5	Isoform D of Protein SON OS=Homo sapiens GN=SON	0	100.562	16	28	28	1	2459	266.9	5.73	21.69	22.45	4.74	10.77	48.11	48.84	70.89	52.06					7	8	2	4	17	16	24	17					6	8	2	4	15	12	19	16						Pf00035, Pf01585, Pf03154, Pf05109, Pf07174, Pf12526, Pf14709
High	O14662-4	Isoform D of Syntaxin-16 OS=Homo sapiens GN=STX16	0	21.383	20	5	1	1	308	35.3	5.73	6.68	4.68		7.05	6.49			2.88					2	2		2	2			1					2	2		2	2			1					membrane	Pf00804, Pf05739
High	Q92692-1	Isoform Delta of Nectin-2 OS=Homo sapiens GN=NECTIN2 {ECO:0000312|HGNC:HGNC:9707}	0	27.91	15	6	1	1	538	57.7	4.82			2.19	2.26	5.76	5.23	15.08	8.15	2.44	2.14	10.27	1.74			1	1	2	2	5	3	1	1	4	1			1	1	2	2	5	3	1	1	4	1	membrane	Pf08205, Pf13927
High	Q9NZB2-6	Isoform F of Constitutive coactivator of PPAR-gamma-like protein 1 OS=Homo sapiens GN=FAM120A	0	42.569	12	9	9	1	1146	125.2	9	22.89	18.45	13.78	9.81	1.88		6.94	7.62					6	5	4	3	1		3	3					6	5	4	3	1		3	3
High	P02679-1	Isoform Gamma-B of Fibrinogen gamma chain OS=Homo sapiens GN=FGG	0	72.142	41	15	15	1	453	51.5	5.62	12.3	4.55	9.52	11.8	28.13	36.01	46.29	50.34	44.7	58.25	22.16	23.18	4	2	3	3	11	10	14	15	15	19	9	7	4	2	3	2	7	7	10	10	11	12	6	5		Pf00147, Pf08317, Pf08702, Pf15397
High	P07306-1	Isoform H1a of Asialoglycoprotein receptor 1 OS=Homo sapiens GN=ASGR1	0	28.253	30	8	8	1	291	33.2	5.5	14.79	14.09	6.76	6.85	12.01	11.87	7.38	5.73	3.1	10.15	7.29	9.03	6	6	3	4	6	6	4	3	2	3	3	3	4	5	3	4	5	5	4	3	1	2	3	2		Pf00059, Pf03954
High	O75616-1	Isoform HERA-A of GTPase Era, mitochondrial OS=Homo sapiens GN=ERAL1	0	15.13	11	3	3	1	437	48.3	8.84						4.68	3.23		3.79	4.21		3.54						1	1		1	1		1						1	1		1	1		1		Pf00350, Pf01926, Pf02421, Pf03193, Pf04548, Pf08477, Pf13521
High	P14209-1	Isoform I of CD99 antigen OS=Homo sapiens GN=CD99	0.003	6.237	13	2	2	1	185	18.8	4.75									4.05	3.55	2.73										1	1	1										1	1	1			Pf12301
High	O15460-1	Isoform IIb of Prolyl 4-hydroxylase subunit alpha-2 OS=Homo sapiens GN=P4HA2	0	31.262	22	9	9	1	535	60.9	5.71					15.02	15.47	15.2	16.74	13.94	15.34	6.01	5.88					5	6	5	5	6	5	2	2					5	6	5	4	6	5	2	2		Pf03171, Pf08336, Pf13640
High	P13473-3	Isoform LAMP-2C of Lysosome-associated membrane glycoprotein 2 OS=Homo sapiens GN=LAMP2	0	9.914	9	4	4	1	411	45.1	5.91	7.17	6.86	7.92	1.68	7	4.45	4.43	2.07	6.15	2.19	10.63	9.78	3	3	4	1	3	2	2	1	3	1	5	4	2	2	1	1	2	1	2	1	2	1	3	2		Pf01299
High	P36542-1	Isoform Liver of ATP synthase subunit gamma, mitochondrial OS=Homo sapiens GN=ATP5C1	0	51.25	45	11	11	1	298	33	9.22	2.56	6.93	9.99	9.03	34.95	47.19	15.79	16.05	39.38	30.95	23.12	22.39	1	3	4	4	12	14	6	6	14	12	10	9	1	3	4	4	9	10	6	5	10	10	7	7		Pf00231
High	P31946-1	Isoform Long of 14-3-3 protein beta/alpha OS=Homo sapiens GN=YWHAB	0	25.897	35	8	3	1	246	28.1	4.83	6.53	3.92	6.19	6.04	17.25	11.3	14.83	15.68	15.78	14.28	12.97	14.93	2	1	2	2	6	4	5	5	6	6	5	5	2	1	2	2	6	4	4	4	6	5	5	4		Pf00244
High	Q9Y679-1	Isoform Long of Ancient ubiquitous protein 1 OS=Homo sapiens GN=AUP1	0	11.764	9	3	3	1	476	53	8.09							3.5	3.2	14.82	9.9	2.12								1	1	5	3	1								1	1	3	1	1			Pf02845
High	P20594-1	Isoform Long of Atrial natriuretic peptide receptor 2 OS=Homo sapiens GN=NPR2	0	6.818	4	3	3	1	1047	116.9	6.87			3								2.34	0			1								1	1			1								1	1		Pf00069, Pf00211, Pf01094, Pf07701, Pf07714
High	P15291-1	Isoform Long of Beta-1,4-galactosyltransferase 1 OS=Homo sapiens GN=B4GALT1	0	14.271	17	5	4	1	398	43.9	8.65	14.23	13.82	3.83	6.99	8.08	5.79	2.29	1.91					6	6	2	3	3	2	1	1					5	5	2	3	3	2	1	1						Pf02709, Pf10111, Pf13733
High	P54886-1	Isoform Long of Delta-1-pyrroline-5-carboxylate synthase OS=Homo sapiens GN=ALDH18A1	0	217.275	53	35	35	1	795	87.2	7.12	13.29	18.09	23.8	17.87	92.65	107.69	95.25	102.3	132.12	119.65	69.46	69.75	5	7	7	6	30	33	30	34	40	37	23	23	5	6	5	6	23	22	19	23	27	25	18	17		Pf00171, Pf00696
High	O95793-1	Isoform Long of Double-stranded RNA-binding protein Staufen homolog 1 OS=Homo sapiens GN=STAU1	0	59.095	25	12	12	1	577	63.1	9.44	31.2	26.35	29.59	24.29	25.61	30.33	34.4	34.9	22.6	18.36	14.98	16.6	10	9	10	8	9	9	12	11	7	6	5	6	9	7	6	7	7	7	9	9	7	6	5	5		Pf00035, Pf14709
High	P30042-1	Isoform Long of ES1 protein homolog, mitochondrial OS=Homo sapiens GN=C21orf33	0.003	5.448	7	2	2	1	268	28.2	8.27			2.43		1.93	4.7	1.7	1.77	2.13	2.32	2.52	5.03			1		1	2	1	1	1	1	2	2			1		1	1	1	1	1	1	1	2		Pf01965
High	P04062-1	Isoform Long of Glucosylceramidase OS=Homo sapiens GN=GBA	0	6.889	13	5	5	1	536	59.7	7.61						4.81	1.98		1.94		1.75							2	2		1		1							2	2		1		1		lipid	Pf02055
High	Q92947-1	Isoform Long of Glutaryl-CoA dehydrogenase, mitochondrial OS=Homo sapiens GN=GCDH	0	8.763	5	1	1	1	438	48.1	8.06					0				3.77	3.89							1				1	1							1				1	1			lipid	Pf00441, Pf02770, Pf02771, Pf08028
High	P06213-1	Isoform Long of Insulin receptor OS=Homo sapiens GN=INSR	0.003	4.9	1	1	1	1	1382	156.2	6.2				3								3.37				1								1				1								1		Pf00041, Pf00069, Pf00757, Pf01030, Pf07714
High	O60488-1	Isoform Long of Long-chain-fatty-acid--CoA ligase 4 OS=Homo sapiens GN=ACSL4	0	220.116	58	31	29	1	711	79.1	8.38	66.72	50.96	59.8	61.18	119.14	107.74	115.89	127.64	118.88	114.53	149.46	123.84	26	19	21	19	37	37	40	37	37	40	50	42	18	13	15	12	20	20	23	22	25	26	20	21	lipid	Pf00501
High	O75110-1	Isoform Long of Probable phospholipid-transporting ATPase IIA OS=Homo sapiens GN=ATP9A	0	8.82	3	3	3	1	1047	118.5	7.77	6.45	7.47											2	3											2	3												Pf00122, Pf00702, Pf01757, Pf13246
High	P51159-1	Isoform Long of Ras-related protein Rab-27A OS=Homo sapiens GN=RAB27A	0.003	4.514	11	2	2	1	221	24.9	5.22					2.73							2.1					1							1					1							1		Pf00009, Pf00025, Pf00071, Pf04670, Pf08477
High	P35637-1	Isoform Long of RNA-binding protein FUS OS=Homo sapiens GN=FUS	0	47.247	13	5	5	1	526	53.4	9.36	15.33	11.45	21.09	24.64	4.08	14.03	15.91	22.71	5.66	9.03	22.5	28.31	5	4	7	8	1	4	4	6	2	3	7	8	2	2	4	4	1	3	2	3	2	2	3	4		Pf00076, Pf00641, Pf13893, Pf14259
High	Q01082-1	Isoform Long of Spectrin beta chain, non-erythrocytic 1 OS=Homo sapiens GN=SPTBN1	0	312.652	34	64	6	1	2364	274.4	5.57	4.86	2.75	20.76	21.07	78.44	80.65	96.98	90.49	138.35	143.88	161.75	165.03	2	1	7	7	24	26	32	27	38	42	51	48	2	1	5	6	20	20	25	20	28	34	38	40	membrane ;lipid	Pf00169, Pf00307, Pf00435, Pf11971, Pf12128, Pf15410
High	P23246-1	Isoform Long of Splicing factor, proline- and glutamine-rich OS=Homo sapiens GN=SFPQ	0	76.492	30	17	16	1	707	76.1	9.44	8.51	8.29	22.05	29.44	6.69	6.05	40.9	41.33	9.21	11.94	6.91	16.28	4	3	9	9	3	2	14	16	3	4	2	5	4	3	7	7	3	2	10	13	3	4	2	4		Pf00076, Pf08075, Pf13893, Pf14259
High	Q15542-1	Isoform Long of Transcription initiation factor TFIID subunit 5 OS=Homo sapiens GN=TAF5	0	30.139	21	10	10	1	800	86.8	5.64	23.43	16.74	7.91	6									8	7	3	2									7	7	3	2										Pf00400, Pf04494, Pf08662
High	Q13595-1	Isoform Long of Transformer-2 protein homolog alpha OS=Homo sapiens GN=TRA2A	0	10.352	14	4	2	1	282	32.7	11.27	3.56	3.26	3.84	3.82	3.3	5.99	5.91	5.93					1	2	1	1	2	2	3	3					1	2	1	1	2	2	3	3						Pf00076, Pf13893, Pf14259
High	Q92890-1	Isoform Long of Ubiquitin recognition factor in ER-associated degradation protein 1 {ECO:0000312|HGNC:HGNC:12520} OS=Homo sapiens GN=UFD1 {ECO:0000312|HGNC:HGNC:12520}	0	6.567	11	3	3	1	343	38.7	6.34					2.63	4.09	2.22	2.17	4.79	2.54		1.97					1	2	1	1	2	2		1					1	2	1	1	2	2		1		Pf03152
High	Q9UEU0-1	Isoform Long of Vesicle transport through interaction with t-SNAREs homolog 1B OS=Homo sapiens GN=VTI1B	0	10.205	19	3	3	1	232	26.7	9.04	15.07	14.92	1.91	2.05				3.42					5	5	1	1				1					3	3	1	1				1					membrane	Pf03908, Pf05008, Pf12352
High	P14618-1	Isoform M2 of Pyruvate kinase PKM OS=Homo sapiens GN=PKM	0	31.874	25	11	11	1	531	57.9	7.84	5.28	5.5	5.6	5.73	11.97	12.17	13.94	8.22	10.9	6.59	10.98	7.15	3	2	2	2	5	4	6	3	5	4	5	3	3	2	2	2	5	4	5	3	5	4	4	3		Pf00224, Pf02887
High	P21964-1	Isoform Membrane-bound of Catechol O-methyltransferase OS=Homo sapiens GN=COMT	0	24.673	39	7	7	1	271	30	5.47					3.51	11.96	5.6	4.64	15.27	15.64	4.02	9.78					1	4	2	1	5	6	1	3					1	2	2	1	4	4	1	2		Pf01596, Pf09445, Pf12847, Pf13578, Pf13659
High	Q9Y697-1	Isoform Mitochondrial of Cysteine desulfurase, mitochondrial OS=Homo sapiens GN=NFS1	0	21.03	18	5	5	1	457	50.2	8.31					6.65	10.4	9.05	5.97	13.28	15.26							2	3	3	2	4	5							2	2	3	2	4	4				Pf00266, Pf01212
High	P07954-1	Isoform Mitochondrial of Fumarate hydratase, mitochondrial OS=Homo sapiens GN=FH	0	60.698	45	14	14	1	510	54.6	8.76	7.21	3.53	7.19	3.77	20.85	27	23.23	15.53	31.74	38.86	29.11	27.06	2	1	3	3	7	9	8	6	10	13	9	9	2	1	3	2	7	7	5	5	9	9	7	7		Pf00206, Pf10415
High	P00390-1	Isoform Mitochondrial of Glutathione reductase, mitochondrial OS=Homo sapiens GN=GSR	0	11.462	9	4	4	1	522	56.2	8.5			2.93			0	1.71	2.33	1.92	1.98					1			1	1	2	1	1					1			1	1	2	1	1				Pf00070, Pf02852, Pf07992, Pf13738
High	Q15046-2	Isoform Mitochondrial of Lysine--tRNA ligase OS=Homo sapiens GN=KARS	0	51.291	29	15	15	1	625	71.5	6.81	2.1			0	16.51	10.04	9.1	10.46	37.54	21.93	15.67	16.72	1			1	7	4	4	5	13	9	6	6	1			1	5	4	4	5	10	9	5	6		Pf00152, Pf00587, Pf01336
High	P30044-1	Isoform Mitochondrial of Peroxiredoxin-5, mitochondrial OS=Homo sapiens GN=PRDX5	0	36.4	47	7	7	1	214	22.1	8.7	1.74	2.29	1.71	4.57	17.5	20.72	25.16	22.06	22.95	27.74	14.5	24.51	1	1	1	2	6	7	8	7	7	9	5	8	1	1	1	2	4	6	5	4	5	5	3	6		Pf00578, Pf08534
High	P09496-2	Isoform Non-brain of Clathrin light chain A OS=Homo sapiens GN=CLTA	0	24.229	25	6	6	1	218	23.6	4.53	19.22	23.97	14.43	27.39	12.64	12.2	24.11	9.87				2.42	6	7	4	7	5	3	7	3				2	4	4	3	3	4	2	4	3				2		Pf01086
High	P60660-1	Isoform Non-muscle of Myosin light polypeptide 6 OS=Homo sapiens GN=MYL6	0	32.334	48	7	7	1	151	16.9	4.65	21.8	21.98	4.56	7.67	8.64	6.35	8.37		11.37	8.52	13.3	12.09	7	7	2	3	3	3	3		4	3	5	4	5	5	2	2	3	3	3		4	3	4	4		Pf00036, Pf13405, Pf13499
High	Q13393-1	Isoform PLD1A of Phospholipase D1 OS=Homo sapiens GN=PLD1	0	6.826	3	2	2	1	1074	124.1	8.78					3.28							4.38					1							1					1							1	PA related;lipid	Pf00169, Pf00614, Pf00787, Pf13091
High	Q16799-1	Isoform RTN1-A of Reticulon-1 OS=Homo sapiens GN=RTN1	0	18.472	8	5	4	1	776	83.6	4.69				2	2.27		0	1.69	9.72	8.18	4.57	9.32				1	1		1	1	3	3	1	3				1	1		1	1	3	3	1	3		Pf02453
High	P07602-1	Isoform Sap-mu-0 of Prosaposin OS=Homo sapiens GN=PSAP	0	96.266	50	22	22	1	524	58.1	5.17	38.95	43	44.28	40.96	65.83	60.92	56.97	51.42	26.45	42.43	27.77	25.79	17	17	18	16	25	25	22	24	10	16	10	10	14	13	12	12	15	14	15	17	8	12	8	8	lipid	Pf02199, Pf03489, Pf05184
High	P22307-1	Isoform SCPx of Non-specific lipid-transfer protein OS=Homo sapiens GN=SCP2	0	69.703	18	12	12	1	547	59	6.89	11.81	15.11	11.05	9.36	28.63	25.27	32.21	35.88	40.76	38.57	28.02	24.92	4	5	5	4	10	8	10	13	12	11	10	9	3	4	5	4	7	6	7	10	9	8	5	7	lipid	Pf00108, Pf00109, Pf02036, Pf02801, Pf02803, Pf08545, Pf14864
High	E9PAV3-1	Isoform skNAC of Nascent polypeptide-associated complex subunit alpha, muscle-specific form OS=Homo sapiens GN=NACA	0	7.29	1	1	1	1	2078	205.3	9.58	4.49	4.86			3.41				8.14	3.96			1	1			1				2	1			1	1			1				1	1				Pf01849
High	P14678-3	Isoform SM-B1 of Small nuclear ribonucleoprotein-associated proteins B and B' OS=Homo sapiens GN=SNRPB	0	48.115	22	7	7	1	289	30	10.18	39.49	28.73	21.39	16.41	16.48	8.82	12.75	11.42		1.92			15	13	10	9	7	4	6	6		1			6	6	6	6	5	4	5	5		1				Pf01423
High	Q16637-1	Isoform SMN of Survival motor neuron protein OS=Homo sapiens GN=SMN1	0	80.791	36	10	10	1	294	31.8	6.55	70.38	68.86	67.25	62.83	38.11	24.25	33.52	41.78					19	19	20	18	12	8	11	14					8	6	8	7	5	4	5	7						Pf06003
High	O00161-1	Isoform SNAP-23a of Synaptosomal-associated protein 23 OS=Homo sapiens GN=SNAP23	0	42.936	59	9	9	1	211	23.3	5.01		2.76	12.48	4.07	14.76	16.75	6.4	10.08	23.26	12.22	20.15	21.65		1	3	1	4	5	2	3	7	4	7	7		1	2	1	3	5	2	2	7	4	7	7		Pf00835, Pf05739
High	Q13243-1	Isoform SRP40-1 of Serine/arginine-rich splicing factor 5 OS=Homo sapiens GN=SRSF5	0	6.756	8	2	1	1	272	31.2	11.59	2.05	2.27	2.27	2.42	2.6	2.35	2.61	5.42					1	1	1	1	1	1	1	2					1	1	1	1	1	1	1	2						Pf00076, Pf13893, Pf14259
High	Q13247-1	Isoform SRP55-1 of Serine/arginine-rich splicing factor 6 OS=Homo sapiens GN=SRSF6	0	33.517	25	10	4	1	344	39.6	11.43	23.68	17.17	12.84	9.36	14.68	4.49	6.85	9.31	1.95				9	9	6	6	6	3	5	4	1				8	7	4	5	6	3	5	4	1					Pf00076, Pf08777, Pf13893, Pf14259
High	O43493-1	Isoform TGN51 of Trans-Golgi network integral membrane protein 2 OS=Homo sapiens GN=TGOLN2	0	82.87	39	17	4	1	480	51.1	5.73	43.63	46.11	33.13	32.21	38.7	34.37	42.63	43.09	7.41	3.36	2.75	2.72	14	16	12	10	12	10	13	13	2	1	1	1	12	13	9	10	9	9	10	9	2	1	1	1
High	Q8NFQ8-1	Isoform TOR1AIP2 of Torsin-1A-interacting protein 2 OS=Homo sapiens GN=TOR1AIP2	0	60.708	44	11	10	1	470	51.2	4.96					22.8	18.2	16.72	8.15	47.38	36.81	39.48	39.58					5	4	4	2	13	10	10	9					3	3	3	2	10	8	7	6		Pf05609
High	Q01814-1	Isoform WB of Plasma membrane calcium-transporting ATPase 2 OS=Homo sapiens GN=ATP2B2	0	57.393	15	15	5	1	1243	136.8	5.91		5.34	5.49	9.01	15.48	24.43	13.73	22.55	33.33	27.91	28.65	31.54		2	2	3	5	8	5	7	11	10	9	9		2	2	3	5	7	5	6	10	10	7	6		Pf00122, Pf00689, Pf00690, Pf00702, Pf08282, Pf12424, Pf12710, Pf13246
High	P23634-1	Isoform XD of Plasma membrane calcium-transporting ATPase 4 {ECO:0000305} OS=Homo sapiens GN=ATP2B4 {ECO:0000312|HGNC:HGNC:817}	0	65.017	12	12	1	1	1241	137.8	6.6			5.49	6.74	18.27	19.35	15.58	22.99	30.28	19.28	44.12	40.38			2	2	6	6	5	7	9	6	13	12			2	2	4	5	4	5	8	6	7	7		Pf00122, Pf00689, Pf00690, Pf00702, Pf08282, Pf12424, Pf12710, Pf13246
High	Q5JWF2-1	Isoform XLas-1 of Guanine nucleotide-binding protein G(s) subunit alpha isoforms XLas OS=Homo sapiens GN=GNAS	0	47.587	14	10	9	1	1037	111	5.03	4.49	10.93	3.26	6.67	20.11	19.58	24.46	25.1	33.48	28.33	27.03	24.94	2	4	1	2	7	6	9	9	12	9	11	9	2	3	1	2	6	6	8	6	7	7	5	6		Pf00025, Pf00503, Pf08477
High	P41252	Isoleucine--tRNA ligase, cytoplasmic OS=Homo sapiens GN=IARS	0	28.869	8	7	7	1	1262	144.4	6.15	2.92		3.05	3.16		3.63	2.76	3.44	11.01	15.52	15.24	8.93	1		1	1		1	1	1	4	5	5	3	1		1	1		1	1	1	3	5	3	3		Pf00133, Pf01406, Pf08264, Pf09334
High	Q9NSE4	Isoleucine--tRNA ligase, mitochondrial OS=Homo sapiens GN=IARS2	0	59.063	20	17	17	1	1012	113.7	7.2			9.17	5.22	18.01	11.01	17.47	8.55	34.92	26.93	19.32	10.11			3	2	7	4	6	3	12	10	7	4			2	2	7	3	5	3	11	9	5	3		Pf00133, Pf06827, Pf08264, Pf09334, Pf13603
High	P14923	Junction plakoglobin OS=Homo sapiens GN=JUP	0	25.55	16	10	7	1	745	81.7	6.14					2.03	5.67	2.75	4.02	4.59	2.37	10.9	7.78					2	4	2	2	3	2	4	3					2	4	2	2	3	2	4	3		Pf00514
High	Q6UW63	KDEL motif-containing protein 1 OS=Homo sapiens GN=KDELC1	0	14.187	11	5	5	1	502	58	7.71					1.78				8.16	10.65	2.42	8.72					1				4	5	1	3					1				4	4	1	2		Pf00630, Pf05686, Pf13524
High	P13645	Keratin, type I cytoskeletal 10 OS=Homo sapiens GN=KRT10	0	213.55	62	37	33	1	584	58.8	5.21	198.18	203.52	166.73	145.28	45.36	46.67	27.26	33.7	12.97	24.83	49.52	34.8	61	64	53	49	16	16	10	12	5	8	16	10	30	31	27	25	14	13	9	10	5	8	13	8		Pf00038, Pf04111
High	P02533	Keratin, type I cytoskeletal 14 OS=Homo sapiens GN=KRT14	0	81.185	45	20	9	1	472	51.5	5.16	63.24	60.34	64.7	55.27	11.31	11.08	9.82	11.8		2.52	10.65	9.87	21	21	22	20	5	5	4	5		1	5	4	16	16	16	15	4	4	3	4		1	4	4		Pf00038, Pf13514
High	P08779	Keratin, type I cytoskeletal 16 OS=Homo sapiens GN=KRT16	0	54.595	29	15	4	1	473	51.2	5.05	34.4	29.91	48.73	42.96	11.31	11.08	9.82	11.8		2.52	10.65	9.87	12	11	18	16	5	5	4	5		1	5	4	9	8	13	11	4	4	3	4		1	4	4		Pf00038, Pf07888, Pf13514
High	P05783	Keratin, type I cytoskeletal 18 OS=Homo sapiens GN=KRT18	0	49.834	39	16	15	1	430	48	5.45	16.33	15.36	13.03	14.87	15.74	23.48	18.25	20.15	11.68	7.7	19.71	25.29	6	7	6	7	7	8	9	9	5	3	8	10	5	6	4	5	7	7	8	7	4	3	6	6		Pf00038
High	P35527	Keratin, type I cytoskeletal 9 OS=Homo sapiens GN=KRT9	0	153.567	51	25	24	1	623	62	5.24	118.86	100.2	142.01	137.56	26.75	37.81	25.7	24.5			26.94	30.9	32	29	45	41	8	12	8	10			7	9	17	18	23	21	7	10	8	8			6	6		Pf00038, Pf13166
High	Q9NSB2	Keratin, type II cuticular Hb4 OS=Homo sapiens GN=KRT84	0	14.423	5	5	1	1	600	64.8	7.56	7.21	6.46	2.06	4.12	5.98	6.54	6.56	6.47		2.31	6.09	6.19	4	4	1	2	3	3	3	3		1	3	3	3	3	1	2	3	3	3	3		1	3	3		Pf00038, Pf01576, Pf05557, Pf09726, Pf09728, Pf13514
High	P04264	Keratin, type II cytoskeletal 1 OS=Homo sapiens GN=KRT1	0	222.145	58	42	36	1	644	66	8.12	236.93	210.1	191.58	174.66	52.67	40.32	42.66	38.13	21.03	19.41	33.96	45.1	75	69	64	58	17	13	13	12	7	6	12	15	38	36	28	27	12	10	10	9	6	6	11	10		Pf00038, Pf01576, Pf05103, Pf05957, Pf12128, Pf13166, Pf13514
High	Q7Z794	Keratin, type II cytoskeletal 1b OS=Homo sapiens GN=KRT77	0	17.2	7	5	1	1	578	61.9	5.99	17.53	18.91	20.91	14.98	6.28	6.52	6.18	6.51	5.6	6.33	8.34	11.34	7	7	6	4	2	2	2	2	2	2	3	4	4	4	2	2	2	2	2	2	2	2	3	3		Pf00038, Pf03962, Pf13166, Pf14817
High	P35908	Keratin, type II cytoskeletal 2 epidermal OS=Homo sapiens GN=KRT2	0	208.668	60	41	31	1	639	65.4	8	171.04	158.05	143.16	129.39	31.88	31.95	22.26	18.74	13.16	12.41	19.71	38.6	56	50	48	44	12	12	8	7	5	4	7	15	35	33	31	30	11	11	8	7	4	4	6	11		Pf00038, Pf08614, Pf12128, Pf13166
High	P13647	Keratin, type II cytoskeletal 5 OS=Homo sapiens GN=KRT5	0	69.015	26	19	8	1	590	62.3	7.74	59.82	42.91	24.36	35.9	11.85	13.13	13.87	12.01	6.86	8.17	12.49	15.65	22	16	9	13	5	5	5	5	3	3	6	7	17	13	9	12	4	4	4	4	2	3	5	6		Pf00038, Pf01576, Pf02994, Pf03961, Pf04111, Pf05957, Pf12128
High	P02538	Keratin, type II cytoskeletal 6A OS=Homo sapiens GN=KRT6A	0	60.699	27	18	1	1	564	60	8	31.33	26.34	27.63	39.57	14.62	15.34	18.57	16.55	8.62	10.54	15.14	20.4	13	11	10	14	6	6	7	7	4	4	7	9	10	8	10	13	5	5	6	6	3	4	6	8		Pf00038, Pf04111, Pf13166
High	P04259	Keratin, type II cytoskeletal 6B OS=Homo sapiens GN=KRT6B	0	60.44	27	18	0	1	564	60	8	35.05	32.38	43.62	44.84	14.62	15.34	18.57	16.55	8.62	10.54	15.14	20.4	14	13	16	16	6	6	7	7	4	4	7	9	11	9	11	13	5	5	6	6	3	4	6	8		Pf00038, Pf01576, Pf04111, Pf13166
High	Q5T749	Keratinocyte proline-rich protein OS=Homo sapiens GN=KPRP	0.002	5.888	8	3	3	1	579	64.1	8.27	5.92	4.59	2.64	2.45									2	2	1	1									2	2	1	1
High	Q8NC54	Keratinocyte-associated transmembrane protein 2 OS=Homo sapiens GN=KCT2	0	15.034	16	4	4	1	265	29.2	5.08	10.93	3.82			5.97	1.85	6.13	2.9					5	1			3	2	2	1					4	1			3	2	1	1
High	O00515	Ladinin-1 OS=Homo sapiens GN=LAD1	0.008	3.404	4	2	2	1	517	57.1	9.67										2	3.31											1	1											1	1
High	Q14739	Lamin-B receptor OS=Homo sapiens GN=LBR	0	19.43	12	5	5	1	615	70.7	9.36					0	4.21	9.1	12.34	8.28	16.17	2.16						1	1	3	4	3	5	1						1	1	2	3	3	4	1		lipid	Pf01222, Pf06966, Pf09465
High	P20700	Lamin-B1 OS=Homo sapiens GN=LMNB1	0	28.991	17	7	7	1	586	66.4	5.16					6.03	11.85	15.09	14.22	2.92								2	4	5	5	1								2	4	5	5	1					Pf00038, Pf00932, Pf01576, Pf07888, Pf09726, Pf09731, Pf10186, Pf12128
High	Q03252	Lamin-B2 OS=Homo sapiens GN=LMNB2	0.005	3.689	3	1	1	1	620	69.9	5.59							3.64												1												1							Pf00038, Pf00932, Pf01576, Pf12128
High	P07942	Laminin subunit beta-1 OS=Homo sapiens GN=LAMB1	0	173.402	30	35	35	1	1786	197.9	4.94					32.51	37.98	19.21	18.97	121.73	126.81	91.86	105.53					9	10	6	7	34	36	27	28					7	8	6	6	27	25	19	18		Pf00015, Pf00053, Pf00055, Pf01576, Pf02841, Pf03938, Pf04156, Pf05103, Pf05335, Pf05667, Pf05698, Pf05701, Pf06428, Pf07111, Pf07767, Pf08317, Pf08647, Pf09731, Pf10174, Pf13476, Pf13514, Pf13851, Pf15346, Pf15619
High	P11047	Laminin subunit gamma-1 OS=Homo sapiens GN=LAMC1	0	127.09	20	23	23	1	1609	177.5	5.12	9.09	7.66	9.77	9.13	6.48	10.21	13.55	17.33	58.74	50.7	51.68	72.16	2	2	3	2	1	2	3	5	16	14	14	18	1	1	2	2	1	2	2	5	14	13	11	12		Pf00052, Pf00053, Pf00055, Pf00261, Pf01576, Pf05262, Pf05483, Pf05557, Pf05667, Pf05701, Pf06008, Pf08317, Pf10174, Pf11068, Pf12128, Pf12795, Pf13166, Pf13514, Pf13868
High	Q01650	Large neutral amino acids transporter small subunit 1 OS=Homo sapiens GN=SLC7A5	0	22.144	13	5	4	1	507	55	7.72	4.04	3.78	5.96	4.15	11.6	11.93	11.93	15.27	15.89	11.04	13.49	13.16	1	1	2	1	3	3	3	4	6	3	4	4	1	1	2	1	3	3	3	3	5	3	3	4		Pf00324, Pf13520
High	O75845	Lathosterol oxidase OS=Homo sapiens GN=SC5D	0.003	6.081	7	3	3	1	299	35.3	8.07			2.02			2.09	2.39		7.12	2.42	6.67	4.27			1			1	1		3	1	3	2			1			1	1		3	1	3	2	lipid	Pf04116
High	O15243	Leptin receptor gene-related protein OS=Homo sapiens GN=LEPROT	0.003	5.296	10	1	1	1	131	14.2	6.51	3.65	3.54	3.21	3.06		3.07							1	1	1	1		1							1	1	1	1		1								Pf04133
High	P42704	Leucine-rich PPR motif-containing protein, mitochondrial OS=Homo sapiens GN=LRPPRC	0	298.451	54	65	65	1	1394	157.8	6.13	16.9	21.98	32.82	31.49	115.15	103.63	128.8	106.5	198.37	202.94	131.3	119.9	6	7	11	11	38	35	47	39	67	69	43	42	5	5	9	8	25	27	32	28	45	45	29	30		Pf12854, Pf13041, Pf13812
High	Q96AG4	Leucine-rich repeat-containing protein 59 OS=Homo sapiens GN=LRRC59	0	77.119	55	15	15	1	307	34.9	9.57	3.93	4.1	9.78	4.66	30.97	28.83	36.76	27.79	46.74	48.82	30.08	47.14	2	3	4	2	9	10	10	10	14	17	12	17	2	2	4	2	5	6	6	6	9	10	8	9		Pf12799, Pf13855
[truncated: 433 more rows]
[truncated: 18 more columns]

## Sheet: NS4B_saint_result
Bait	Prey	PreyGene	Intensity	IntensitySum	AvgIntensity	NumReplicates	ctrlIntensity	AvgP	MaxP	TopoAvgP	TopoMaxP	SaintScore	OddsScore	FoldChange	BFDR	boosted_by
[truncated: 2,052 more rows]

[truncated: 4 more sheets: CNX_saint_result, Limma_output, limma_NS4BA_enriched, ClueGO_NS4BA]
