# Supplementary material for: Convergent use of phosphatidic acid for hepatitis C virus and SARS-CoV-2 replication organelle formation
Source: Nat Commun. 2021 Dec 14;12:7276. doi: 10.1038/s41467-021-27511-1 (PMC8671429; doi:10.1038/s41467-021-27511-1)
Supplement: Supplementary file 8 — Source Data [file 41467_2021_27511_MOESM8_ESM.xlsx]

## Sheet: Figure 1c_Result_gene_z-score
gene	score	mad	meanscore	sd	pval
RLuc	-31.4309	26.2838	-75.3546	135.743	NA
Pi4K	-15.7072	11.9458	-33.2076	56.0789	NA
CD81	-9.67239	6.94178	-15.508	21.0317	NA
ATP2A1	-7.00502	4.35034	-9.18607	9.6634	NA
ATP6V0C	-5.99156	4.78619	-7.83149	5.17361	NA
SLCO4C1	-5.48648	6.65001	-11.3998	15.8172	NA
ELMOD2	-5.06722	3.18417	-10.2618	12.9621	NA
CHERP	-4.91853	2.03376	-5.96621	3.17547	NA
ATP6V1E1	-4.60112	4.99892	-5.17438	6.64203	NA
ApoE	-4.37243	3.15255	-6.96236	7.42798	NA
LMBRD1	-4.03287	5.06137	-6.21135	7.2757	NA
GBA	-4.01727	2.92692	-6.79981	5.68415	NA
FUNDC2	-3.64249	4.47221	-5.85228	5.33964	NA
HSD17B2	-3.25407	3.876	-4.74578	6.15041	NA
PLS3	-3.24986	4.66464	-3.3671	4.69286	NA
SOAT1	-3.19284	2.46607	-5.37361	5.46565	NA
TIMM23	-2.99329	6.66405	-9.92189	12.9391	NA
ALDH4A1	-2.88321	3.51394	-3.30176	4.10652	NA
UGCGL1	-2.84238	3.39341	-4.70771	5.62972	NA
LEMD2	-2.82385	2.13796	-11.7704	25.3533	NA
SLC33A1	-2.76597	1.99306	-5.63226	8.78832	NA
SLC25A11	-2.66226	2.49497	-4.34326	3.76338	NA
RTN3	-2.6174	3.43905	-5.086	6.92629	NA
VIL1	-2.617	3.72728	-6.11759	9.15221	NA
SNAP29	-2.61533	2.64538	-4.33355	7.13687	NA
SLC5A6	-2.56398	4.55392	-6.9313	9.57865	NA
KIAA1715	-2.38553	2.03539	-5.83509	11.8302	NA
SLC25A20	-2.38074	3.30574	-3.62175	6.4902	NA
PROM1	-2.37759	2.15051	-3.08275	3.9558	NA
SLC35F6	-2.36767	2.95462	0.0128729	11.0224	NA
LASS2	-2.29456	3.0469	-5.72094	7.42415	NA
TMEM192	-2.18214	3.51042	-7.88997	13.3143	NA
PDLIM7	-2.17964	1.80378	-2.84842	2.76755	NA
ATP2B2	-2.1793	1.95217	-2.87473	2.65613	NA
SLC16A7	-2.12499	1.97802	-2.7998	2.07745	NA
COX4NB	-2.05609	0.68594	-2.8698	3.25928	NA
AGPAT2	-2.05346	1.93716	-2.26242	1.34983	NA
UFD1L	-2.05126	3.79024	-2.79017	4.6253	NA
TPD52	-2.05046	3.18518	-3.8202	3.6676	NA
SLC39A14	-2.04691	2.12953	-2.93599	2.90731	NA
PCMT1	-2.01414	2.61737	-5.52618	7.68385	NA
ZFPL1	-2.00088	4.64555	-9.69433	20.1234	NA
NA	-1.98512	0.0778824	-2.5099	2.0136	NA
AGPAT1	-1.86214	1.23022	-9.73652	20.5192	NA
GOSR1	-1.82539	3.32506	-2.09828	4.72318	NA
ARL1	-1.65966	1.35738	-3.15376	3.00753	NA
SLC35A5	-1.60454	2.05243	-3.03045	5.80717	NA
CERS6	-1.58624	0.970104	-10.5036	22.0749	NA
RDX	-1.57472	4.67602	-2.13366	4.58027	NA
SLC35A3	-1.52797	1.65467	-1.13027	2.88731	NA
SLC43A3	-1.49655	1.49513	-1.01296	1.85853	NA
TIMM9	-1.41382	1.92858	-2.97673	3.86128	NA
SLC38A10	-1.40692	2.26213	-0.498153	5.87555	NA
RAB3B	-1.39483	2.20733	-2.41721	2.8439	NA
LSR	-1.382	1.27304	-1.93712	2.07764	NA
SLC12A4	-1.36143	2.58071	-17.0433	40.7108	NA
SLC12A2	-1.33621	3.04816	-2.08997	2.80905	NA
ASAH1	-1.33515	1.84194	-1.94246	3.2789	NA
MARCH5	-1.325	2.57579	-2.06545	3.78611	NA
SLC22A18	-1.29958	1.14929	-2.31281	4.76505	NA
GOLGA7	-1.29827	1.27723	-1.61637	2.77466	NA
TTN	-1.20504	2.3993	-1.91093	3.80846	NA
COPB2	-1.16629	3.53658	-18.5537	33.7382	NA
AGPAT6	-1.15498	1.14211	-6.44137	13.202	NA
SLC31A1	-1.12126	2.86823	-1.30829	3.5632	NA
SAMM50	-1.10622	1.15994	-1.33062	1.84914	NA
YIF1B	-1.09351	2.10163	-2.31525	3.15981	NA
RTN1	-1.04974	3.04006	-3.28343	6.22331	NA
STXBP3	-1.0464	2.42066	-2.09325	7.82074	NA
RAB3D	-1.04075	3.4382	-1.59003	6.95319	NA
ERGIC3	-1.04006	3.28154	-0.418502	2.95134	NA
RAB12	-0.90004	2.68147	-8.69231	21.4011	NA
CTAGE5	-0.878375	2.59034	1.24756	6.42538	NA
TOR1AIP1	-0.866825	5.38166	-0.827675	5.79479	NA
SEC23A	-0.837909	1.2132	-1.67046	2.69236	NA
SLC22A9	-0.83683	2.47863	-5.64677	14.1251	NA
SLC27A4	-0.804341	1.53106	-0.577592	1.89023	NA
SLC25A10	-0.796189	1.49456	-3.32602	7.12387	NA
KDELR1	-0.743365	1.13692	-4.24919	7.60405	NA
FKBP11	-0.74306	1.03246	-0.960456	2.02089	NA
TOR1AIP2	-0.727252	3.95125	-7.68243	17.2401	NA
TIMM8A	-0.726296	2.34184	-1.79578	4.35943	NA
RAB11B	-0.708002	1.04843	-1.10409	1.41278	NA
PCK2	-0.643316	1.86998	-1.26848	2.2213	NA
RAP1A	-0.610175	1.46784	-0.634855	1.45001	NA
TIMM8B	-0.607263	0.865308	-1.44389	3.00843	NA
RAB34	-0.606628	2.47156	0.310394	3.04115	NA
YIF1A	-0.582712	2.31015	-1.27863	3.25764	NA
ERGIC1	-0.542916	2.19841	-1.06462	3.02656	NA
TOMM70A	-0.53853	1.08291	-0.192497	3.15863	NA
NAPG	-0.502906	1.61618	-0.634371	2.66202	NA
NCSTN	-0.491292	5.40754	-0.949064	5.82122	NA
NC1	-0.466586	0.739281	-0.468317	1.56844	NA
RCN2	-0.45036	1.68885	-0.20143	2.11278	NA
SLC25A6	-0.442403	2.62071	-3.58787	6.26007	NA
SEL1L	-0.441006	4.54632	-2.13841	7.39682	NA
SGPL1	-0.440854	0.907927	-0.917342	2.10584	NA
YIPF3	-0.419131	4.63483	2.08042	8.84007	NA
TIMM13	-0.408258	1.73724	-0.414161	2.10898	NA
GFP	-0.384674	2.14383	-2.1771	7.78317	NA
LAPTM4B	-0.365678	5.65307	-2.51196	6.65321	NA
TMEM179B	-0.345497	1.72068	-3.29045	10.6814	NA
SLC38A3	-0.337127	1.38476	0.0619688	2.48311	NA
SLC16A1	-0.330045	2.46969	-6.5462	18.077	NA
CLN3	-0.280353	0.629737	-0.854097	2.34403	NA
AK3	-0.228963	1.32963	-1.14327	3.05515	NA
WDFY1	-0.145831	2.53711	-0.365044	1.98886	NA
LPGAT1	-0.145211	0.996035	-0.203011	3.88253	NA
LASS4	-0.112389	0.465177	-1.78185	5.47272	NA
TOMM7	-0.0799707	1.61597	-0.340084	2.26518	NA
FADS1	-0.0141371	6.88933	2.69873	8.6643	NA
PGD	0.0131407	1.08984	-0.065127	1.2806	NA
CLCC1	0.0359302	1.80342	-0.311324	2.25344	NA
CORO7	0.0629834	1.06791	1.18749	3.08497	NA
MTMR1	0.0672888	1.147	1.57698	6.3119	NA
STX4	0.10266	3.33154	-1.46023	5.79511	NA
EZR	0.128836	1.86779	-3.40284	13.4674	NA
STX18	0.154558	1.37554	0.350061	1.38997	NA
TOMM22	0.164675	0.919087	0.520227	3.03605	NA
TMED1	0.20541	1.76446	0.410607	1.35855	NA
PARK7	0.262361	1.08309	0.0663157	2.71577	NA
HEXB	0.28871	6.15429	1.3263	12.2805	NA
SLC6A11	0.312863	2.85699	-0.0714946	2.72041	NA
ALDH5A1	0.373957	1.76061	0.90034	2.84094	NA
TOMM5	0.398581	2.28732	-0.186074	5.39573	NA
RAB9A	0.408048	2.26046	0.726949	3.39842	NA
TOMM40	0.42759	3.26592	-8.5475	26.2953	NA
TMEM63B	0.444839	2.74806	1.63019	8.2624	NA
SLC12A7	0.445641	3.2337	-1.36986	5.64002	NA
KIAA0776	0.484296	1.87544	1.82922	5.41068	NA
UCHL1	0.507646	1.51835	-0.540435	4.48873	NA
MFN2	0.526844	2.52553	-0.254919	4.13877	NA
SLC25A18	0.544956	1.01592	0.245904	4.9985	NA
TMEM5	0.548281	1.57945	-0.886481	2.95311	NA
NC2	0.569573	0.875672	0.708682	1.54504	NA
GLB1	0.600534	1.94866	-0.0857317	4.06105	NA
GART	0.62374	3.2449	-0.474064	7.33728	NA
RAP2C	0.783851	0.895692	1.06023	2.26295	NA
TOMM20	0.805957	2.05813	0.103187	3.84853	NA
RCN1	0.823271	2.16526	1.5411	3.01733	NA
B4GALT5	0.874323	2.61551	0.71766	2.19069	NA
FAM18B	0.905216	1.16868	-0.055123	2.59795	NA
SNAP23	1.00951	1.76483	0.81453	3.70144	NA
RAB35	1.15565	1.15053	1.10246	2.01723	NA
SLC4A7	1.21292	2.54492	1.42266	3.50067	NA
AHCY	1.27572	2.96408	-0.334986	4.77532	NA
PPIG	1.41065	5.35707	-2.70083	13.984	NA
Mock	1.41427	2.01677	1.95987	3.56821	NA
SLC2A1	1.77497	2.45501	2.41247	9.72463	NA

## Sheet: Figure 2a
HCV replication_% RLU
	Ctrl			AGPAT1 #7			AGPAT1 #8			AGPAT2 #1			AGPAT2 #2			AGPAT1 #7+AGPAT2 #2			AGPAT1 #8+AGPAT2 #2			KO cells
48h	95.7	102.8	101.5	34	34.5	34.5	37.2	39.3	37.5	40.2	43	42.6	48.8	44	45.3	12.9	12	12.1	8.1	7.7	8.5
72h	93.6	110.3	96	31.4	30.5	32	38.6	29.6	34.4	41.2	39.8	41.4	41.8	52.3	49.4	8.7	7.9	8.1	6.5	6.8	6.7

## Sheet: Figure 2b
		HCV replication_% RLU
	KO cells	Ctrl KO				AGPAT1/2 DKO
	re-expression	-				-				AGPAT1 wt				AGPAT1 M1				AGPAT1 M2				AGPAT2 wt				AGPAT2 M1				AGPAT2 M2				AGPAT1 wt + AGPAT2 wt
	48h	81.8169	101.796	108.299	108.088	45.8291	52.0239	45.8513	47.7975	71.3464	77.7299	78.424	81.3297	49.5089	51.6489	46.3413	50.2255	49.2856	46.7907	44.1729	38.1874	64.9374	68.9785	66.5227	67.1877	40.4639	42.6358	47.3765	41.234	55.8126	47.4141	52.9104	50.7241	94.3277	92.6664	95.9754	98.7725
	72h	97.2063	99.5276	89.693	113.573	61.3353	60.1958	59.6497	55.5355	90.7428	79.803	74.8311	75.8906	66.0829	62.4541	59.6113	56.6227	48.128	52.8629	55.7294	54.3015	74.6063	72.2975	70.5493	75.3322	42.3831	46.8194	47.2608	48.1191	55.1733	53.6341	60.2167	52.6349	101.903	93.5255	83.4815	92.1372

## Sheet: Figure 2c
	PFU/ml
		Crtl			AGPAT DKO
	DENV	6500000	9000000	9250000	6000000	5000000	5500000
	ZIKV	5500000	5750000	8000000	10000000	9250000	13500000

## Sheet: Figure 3b
	DMVs/um2
	Control KO	DKO
	0.708841	0.507128
	3.38653	0.0738181
	2.42177	0.288779
	3.26691	0.172462

## Sheet: Suppl. Figure 3b
	day						AGPAT1 KO				AGPAT2 KO				DKO		AGPAT2 KO		DKO
				-	ctrl		1-7		1-8		2-1		2-2		1-7+2-2		AG2 2-6+Ctrl		AG2 2-6+1-7
	0	2019-07-18		300000	300000	300000	300000	300000	300000	300000	300000	300000	300000	300000	300000	300000	300000	300000	300000	300000
	1	2019-07-19	LV infection
	2	2019-07-20	LV infection
	3	2019-07-21	passage to 10 cm dish_Puro, Bla		1.036e+06	896000	474000	468000	596000	603000	289000	276000	275000	254000	637000	624000	1230000	1180000	1050000	1080000
	4	2019-07-22	Puro, Bla
	5	2019-07-23
	6	2019-07-24	transfered to 15cm dish		2870000	2630000	4875000	4930000	4070000	4125000	3675000	3640000	2370000	2190000	4000000	3840000	6350000	6600000	5000000	5800000
	7	2019-07-25
	8	2019-07-26			6110000	6695000	1.271e+07	13664000	10140000	10064000	7739000	8568000	6461000	6072400	7326000	7938000	16728000	16244000	10184000	10950000
	8	2019-07-26	seed 2x10^6 into 15 cm dishes		2000000	2000001	2000000	2000000	2000000	2000000	2000000	2000000	2000000	2000000	2000000	2000000	2000000	2000000	2000000	2000000
	9	2019-07-27
	10	2019-07-28			35719060	3.56776e+07	5.96353e+07	59780000	55151460	49333728	47099554	47192544	31529680	29405597	33739893	33280065	97791888	90763350	1.29031e+07	1.59717e+07
					11692000	10658000	9384000	8750000	10878000	9804000	12172000	11016000	9760000	9685000	9211000	8385000	11692000	11175000	2534000	2917200
					mean
					ctrl	1-7	1-8	2-1	2-2	AG2 2-6+1-7
				0	300000	300000	300000	300000	300000	300000
				3	966000	471000	599500	282500	264500	1065000
				6	2750000	4902500	4097500	3657500	2280000	5400000
				8	6402500	13187000	10102000	8153500	6266700	10567000
				10	3.56983e+07	59707660	52242594	47146049	3.04676e+07	1.44374e+07
					sd
					ctrl	1-7	1-8	2-1	2-2	AG2 2-6+1-7
				0	0	0	0	0	0	0
				3	70000	3000	3500	6500	10500	15000
				6	120000	27500	27500	17500	90000	400000
				8	292500	477000	38000	414500	194300	383000
				10	20711.4	72340	2908866	46495	1.06204e+06	1534271

## Sheet: Suppl. Figure 3d
LD puncta per 100um2
Control_-OA	DKO_-OA	Control_+OA	DKO_+OA
11.15	5.95	9.24	8.07
16.56	5.89	11.01	9.75
16.77	5.61	14.02	8.65
17.49	4.08	14.09	8.75
9.7	3.28	8.99	11.72
12.14	5.85	10.37	7.41
14.47	3.08	12.37	12.03
14.24	6.34	9.28	5.84
9.42	3.87	8.19	8.58
13.58	6.74	12.09	8.64
9.72	2.7	8.97	11.92
9.13	1.22	11.06	6.66
10.29	4.66	10.22	7.09
11.81	3.15	7.56	9.16
15.08	2.81	15.28	8.93
14.03		14.5	4.78
			5.37

## Sheet: Suppl. Figure 3e
LD area per 100um2
Control_-OA	DKO_-OA	Control_+OA	DKO_+OA
4.96766	3.27394	17.2643	14.9975
8.00116	2.75269	18.4351	16.0048
11.4403	2.79194	16.0934	18.4077
10.1115	2.27328	15.0265	13.5454
7.13126	3.60828	8.17749	16.1849
7.03114	2.8103	15.2643	11.586
9.25499	1.57824	14.5502	15.0403
10.7525	9.42202	8.73604	9.97085
7.40793	4.925	12.3402	16.2247
8.52367	6.01833	16.2588	15.841
5.089	6.04287	11.7302	22.5385
5.71251	2.72498	10.2998	9.78483
5.92173	3.56612	9.62778	17.2807
5.07978	2.40312	9.82667	15.0563
5.56442	3.58026	13.2478	11.5771
8.23054		19.7264	10.5065
			16.9227

## Sheet: Suppl. Figure 4a
	HCV replication_ %RLU
		Ctrl				AGPAT DKO
	24	105	103.3	100.6	91.1	1.4	1.7	2	1.6
	48	96.7	112.7	94.2	96.5	17.4	14.8	13.2	14.5
	72	99.6	100.6	99.4	100.5	13	13.8	14.1	14.1

## Sheet: Suppl. Figure 4b
		Ctrl						AGPAT DKO
	DENV	1483592	1422222	1345726	1450336	1462051	1308042	1369640	1532078	1511557	1519667	1579379	1546048
	ZIKV	8814.67	12122.7	9201.67	11212.7	10070.7	9063.67	12182.7	13663.7	17732.7	15355.7	15587.7	19027.7

[truncated: 2 more sheets: Suppl. Figure 4c, Suppl. Figure 8c]
